# Supplementary material for: A Comprehensive Evaluation of Metabolomics Data Preprocessing Methods for Deep Learning
Source: Metabolites. 2022 Feb 24;12(3):202. doi: 10.3390/metabo12030202 (PMC8948616; doi:10.3390/metabo12030202)
Supplement: Supplementary file 1 [file metabolites-12-00202-s001.zip]

Archive with 14 entries (14 files):
- metabolites-1552727-supplementary caption .pdf
- Tables/TableS01.xlsx
- Tables/TableS02.xlsx
- Tables/TableS03.xlsx
- Tables/TableS04.xlsx
- Tables/TableS05.xlsx
- Tables/TableS06.xlsx
- Tables/TableS07.xlsx
- Tables/TableS08.xlsx
- Tables/TableS09.xlsx
- Tables/TableS10.xlsx
- Tables/TableS11.xlsx
- Tables/TableS12.xlsx
- Tables/TableS13.xlsx
