# Supplementary material for: A Comprehensive Evaluation of Metabolomics Data Preprocessing Methods for Deep Learning
Source: Metabolites. 2022 Feb 24;12(3):202. doi: 10.3390/metabo12030202 (PMC8948616; doi:10.3390/metabo12030202)
Supplement: Supplementary file 1 [file metabolites-12-00202-s001.zip › Tables/TableS01.xlsx]

## Sheet: TrainTestMetrics
	label	Training_Train_Error_itersToValue	Validation_Test_Error_itersToValue	Training_AccuracyMCMicro_itersToValue	Validation_AccuracyMCMicro_itersToValue	Training_Train_Error	Validation_Test_Error	Training_AccuracyMCMicro	Validation_AccuracyMCMicro	Training_PrecisionMCMicro	Validation_PrecisionMCMicro	BN	Impute	Trans	Rep
144	RatiosBN_FC-8_Sampled_FCLog10_01	91941	39816	16448	38836	9.86147	11.313	1	0.991071	1	0.96875	RatiosBN	Sampled	FCLog10	1
353	RatiosBN_FC-8_Sampled_FCLog10_02	49087	65327	17725	65778	10.985	11.6468	1	0.982143	1	0.9375	RatiosBN	Sampled	FCLog10	2
562	RatiosBN_FC-8_Sampled_FCLog10_03	82232	43101	4566	34690	10.2494	11.404	1	0.986607	1	0.953125	RatiosBN	Sampled	FCLog10	3
111	Intensities_FC-8_Sampled_FCLog10_01	88882	14368	2490	18572	9.54932	11.8746	1	0.995536	1	0.984375	Intensities	Sampled	FCLog10	1
320	Intensities_FC-8_Sampled_FCLog10_02	63974	88086	6530	56078	9.96571	10.7372	1	0.977679	1	0.921875	Intensities	Sampled	FCLog10	2
529	Intensities_FC-8_Sampled_FCLog10_03	72357	88674	40415	89312	10.977	11.8789	1	0.977679	1	0.921875	Intensities	Sampled	FCLog10	3
45	Concs_FC-8_Sampled_FCLog10_01	69777	63550	4475	11728	9.92282	11.0357	1	0.982143	1	0.9375	Concs	Sampled	FCLog10	1
254	Concs_FC-8_Sampled_FCLog10_02	53267	70074	2690	38735	10.3303	10.9421	1	0.991071	1	0.96875	Concs	Sampled	FCLog10	2
463	Concs_FC-8_Sampled_FCLog10_03	74647	55185	7166	20524	9.92752	11.1887	1	0.977679	1	0.921875	Concs	Sampled	FCLog10	3
177	Ratios_FC-8_Sampled_FCLog10_01	53635	49404	4295	17892	9.57937	10.8391	1	0.986607	1	0.953125	Ratios	Sampled	FCLog10	1
386	Ratios_FC-8_Sampled_FCLog10_02	24960	91176	3930	20226	10.4428	11.2501	1	0.982143	1	0.9375	Ratios	Sampled	FCLog10	2
595	Ratios_FC-8_Sampled_FCLog10_03	94297	41064	18102	52611	9.60465	10.8631	1	0.977679	1	0.921875	Ratios	Sampled	FCLog10	3
145	RatiosBN_FC-8_Sampled_FCLog100_01	67547	87023	6090	11691	9.88097	11.5251	1	0.977679	1	0.921875	RatiosBN	Sampled	FCLog100	1
354	RatiosBN_FC-8_Sampled_FCLog100_02	41415	66783	26184	60244	10.5717	11.5763	1	0.986607	1	0.953125	RatiosBN	Sampled	FCLog100	2
563	RatiosBN_FC-8_Sampled_FCLog100_03	79401	21319	9244	37526	11.0536	12.0696	1	0.982143	1	0.9375	RatiosBN	Sampled	FCLog100	3
178	Ratios_FC-8_Sampled_FCLog100_01	81708	26515	11644	14867	9.80222	11.2389	1	0.982143	1	0.9375	Ratios	Sampled	FCLog100	1
387	Ratios_FC-8_Sampled_FCLog100_02	20256	22551	13062	21493	10.5054	11.4638	1	0.982143	1	0.9375	Ratios	Sampled	FCLog100	2
596	Ratios_FC-8_Sampled_FCLog100_03	53666	66104	9342	10314	10.4643	11.3032	1	0.982143	1	0.9375	Ratios	Sampled	FCLog100	3
1	ConcsBN_FC-8_Sampled_FCLog10_01	45167	82966	13155	70400	10.105	11.2324	1	0.973214	1	0.90625	ConcsBN	Sampled	FCLog10	1
210	ConcsBN_FC-8_Sampled_FCLog10_02	39717	26564	5081	36317	11.2671	12.1534	1	0.986607	1	0.953125	ConcsBN	Sampled	FCLog10	2
419	ConcsBN_FC-8_Sampled_FCLog10_03	63263	43584	13175	26475	10.425	11.5835	1	0.986607	1	0.953125	ConcsBN	Sampled	FCLog10	3
2	ConcsBN_FC-8_Sampled_FCLog100_01	74706	93716	2252	13030	10.1079	11.3938	1	0.986607	1	0.953125	ConcsBN	Sampled	FCLog100	1
211	ConcsBN_FC-8_Sampled_FCLog100_02	49181	21388	5084	22012	11.3216	12.0328	1	0.977679	1	0.921875	ConcsBN	Sampled	FCLog100	2
420	ConcsBN_FC-8_Sampled_FCLog100_03	21802	71821	11079	56547	11.4454	11.884	1	0.977679	1	0.921875	ConcsBN	Sampled	FCLog100	3
79	IntensitiesBN_FC-8_Sampled_FCLog100_01	22690	27475	4145	9287	9.9596	12.792	1	0.991071	1	0.96875	IntensitiesBN	Sampled	FCLog100	1
288	IntensitiesBN_FC-8_Sampled_FCLog100_02	77367	35890	1708	8283	10.2351	12.6944	1	0.973214	1	0.90625	IntensitiesBN	Sampled	FCLog100	2
497	IntensitiesBN_FC-8_Sampled_FCLog100_03	54164	32119	37674	44281	11.1084	12.9143	1	0.96875	1	0.890625	IntensitiesBN	Sampled	FCLog100	3
78	IntensitiesBN_FC-8_Sampled_FCLog10_01	55572	85309	4957	5120	9.64651	12.2388	1	0.977679	1	0.921875	IntensitiesBN	Sampled	FCLog10	1
287	IntensitiesBN_FC-8_Sampled_FCLog10_02	29376	19983	13632	11822	10.625	12.0369	1	0.96875	1	0.890625	IntensitiesBN	Sampled	FCLog10	2
496	IntensitiesBN_FC-8_Sampled_FCLog10_03	54993	64948	5622	6395	10.1841	12.0574	1	0.973214	1	0.90625	IntensitiesBN	Sampled	FCLog10	3
46	Concs_FC-8_Sampled_FCLog100_01	28547	33368	10641	12388	10.0719	11.7914	1	0.973214	1	0.90625	Concs	Sampled	FCLog100	1
255	Concs_FC-8_Sampled_FCLog100_02	84112	22997	11603	11971	10.2801	11.5967	1	0.973214	1	0.90625	Concs	Sampled	FCLog100	2
464	Concs_FC-8_Sampled_FCLog100_03	68076	21961	3336	32523	10.5926	11.2257	1	0.973214	1	0.90625	Concs	Sampled	FCLog100	3
189	Ratios_FC-8_MARs_FCLog100_01	34860	95834	6156	16902	10.0603	12.2005	1	0.964286	1	0.875	Ratios	MARs	FCLog100	1
398	Ratios_FC-8_MARs_FCLog100_02	53525	24356	3271	6239	10.6064	11.891	1	0.964286	1	0.875	Ratios	MARs	FCLog100	2
607	Ratios_FC-8_MARs_FCLog100_03	60689	7281	4884	5667	10.5214	12.3703	1	0.964286	1	0.875	Ratios	MARs	FCLog100	3
112	Intensities_FC-8_Sampled_FCLog100_01	93651	43631	14425	44499	9.72482	12.4556	1	0.959821	1	0.859375	Intensities	Sampled	FCLog100	1
321	Intensities_FC-8_Sampled_FCLog100_02	58146	95185	6470	7228	10.1507	11.1204	1	0.96875	1	0.890625	Intensities	Sampled	FCLog100	2
530	Intensities_FC-8_Sampled_FCLog100_03	78856	86702	3205	8040	10.131	12.4663	1	0.959821	1	0.859375	Intensities	Sampled	FCLog100	3
12	ConcsBN_FC-8_MARs_FCLog10_01	55233	39638	11498	40912	10.2049	12.9352	1	0.950893	1	0.828125	ConcsBN	MARs	FCLog10	1
221	ConcsBN_FC-8_MARs_FCLog10_02	92245	23110	30597	18349	10.9528	12.2578	0.991071	0.96875	0.96875	0.890625	ConcsBN	MARs	FCLog10	2
430	ConcsBN_FC-8_MARs_FCLog10_03	75270	87928	31065	35888	11.0115	12.0492	0.995536	0.959821	0.984375	0.859375	ConcsBN	MARs	FCLog10	3
156	RatiosBN_FC-8_MARs_FCLog100_01	48337	19243	2164	7412	10.0624	11.7615	1	0.973214	1	0.90625	RatiosBN	MARs	FCLog100	1
365	RatiosBN_FC-8_MARs_FCLog100_02	63890	59240	13415	21312	10.8425	10.2679	1	0.959821	1	0.859375	RatiosBN	MARs	FCLog100	2
574	RatiosBN_FC-8_MARs_FCLog100_03	84717	10583	21526	5262	11.3012	13.0157	1	0.9375	1	0.78125	RatiosBN	MARs	FCLog100	3
15	ConcsBN_FC-8_MARs_OffLogTransProj_01	92439	84820	46544	44603	12.2717	14.264	1	0.955357	1	0.84375	ConcsBN	MARs	OffLogTransProj	1
224	ConcsBN_FC-8_MARs_OffLogTransProj_02	98306	28333	95748	31302	12.8765	14.0835	0.982143	0.946429	0.9375	0.8125	ConcsBN	MARs	OffLogTransProj	2
433	ConcsBN_FC-8_MARs_OffLogTransProj_03	94074	72669	58496	34422	12.7152	13.9976	1	0.959821	1	0.859375	ConcsBN	MARs	OffLogTransProj	3
13	ConcsBN_FC-8_MARs_FCLog100_01	89220	93679	17766	91915	10.4005	12.8593	1	0.933036	1	0.765625	ConcsBN	MARs	FCLog100	1
222	ConcsBN_FC-8_MARs_FCLog100_02	57194	70166	27445	77332	11.4334	12.3028	0.995536	0.955357	0.984375	0.84375	ConcsBN	MARs	FCLog100	2
431	ConcsBN_FC-8_MARs_FCLog100_03	41901	16219	3447	20718	10.488	11.9212	1	0.96875	1	0.890625	ConcsBN	MARs	FCLog100	3
80	IntensitiesBN_FC-8_Sampled_OffProj_01	33747	34838	16316		9.88698	13.4641	1	0.973214	1	0.90625	IntensitiesBN	Sampled	OffProj	1
289	IntensitiesBN_FC-8_Sampled_OffProj_02	79099	18006	44206		12.2808	15.5774	1	0.933036	1	0.765625	IntensitiesBN	Sampled	OffProj	2
498	IntensitiesBN_FC-8_Sampled_OffProj_03	52078	34544	16297	56906	11.6527	14.1038	1	0.941964	1	0.796875	IntensitiesBN	Sampled	OffProj	3
179	Ratios_FC-8_Sampled_OffProj_01	78222	69407	18923	44849	9.94604	11.2015	1	0.959821	1	0.859375	Ratios	Sampled	OffProj	1
388	Ratios_FC-8_Sampled_OffProj_02	37324	97203	17982	20833	11.4842	10.2791	1	0.946429	1	0.8125	Ratios	Sampled	OffProj	2
597	Ratios_FC-8_Sampled_OffProj_03	86082	99902	12829	40348	11.6813	10.7817	1	0.941964	1	0.796875	Ratios	Sampled	OffProj	3
3	ConcsBN_FC-8_Sampled_OffProj_01	83093	97823	65470	86379	12.1065	10.9643	1	0.946429	1	0.8125	ConcsBN	Sampled	OffProj	1
212	ConcsBN_FC-8_Sampled_OffProj_02	81874	67729	65857	72713	14.5226	12.9725	0.96875	0.933036	0.890625	0.765625	ConcsBN	Sampled	OffProj	2
421	ConcsBN_FC-8_Sampled_OffProj_03	80398	95185	55793	85304	11.9143	8.3334	1	0.964286	1	0.875	ConcsBN	Sampled	OffProj	3
155	RatiosBN_FC-8_MARs_FCLog10_01	66400	78225	18544	49583	9.53507	11.9635	1	0.950893	1	0.828125	RatiosBN	MARs	FCLog10	1
364	RatiosBN_FC-8_MARs_FCLog10_02	36193	38372	30171	32924	11.7853	12.458	0.995536	0.950893	0.984375	0.828125	RatiosBN	MARs	FCLog10	2
573	RatiosBN_FC-8_MARs_FCLog10_03	59419	18017	13748	11792	10.8854	12.4199	1	0.9375	1	0.78125	RatiosBN	MARs	FCLog10	3
188	Ratios_FC-8_MARs_FCLog10_01	69793	74612	2563	15688	9.60595	12.052	1	0.955357	1	0.84375	Ratios	MARs	FCLog10	1
397	Ratios_FC-8_MARs_FCLog10_02	37265	7285	8483	7041	11.2158	12.6802	0.995536	0.941964	0.984375	0.796875	Ratios	MARs	FCLog10	2
606	Ratios_FC-8_MARs_FCLog10_03	30718	99638	8758	99499	11.0015	10.9262	1	0.941964	1	0.796875	Ratios	MARs	FCLog10	3
158	RatiosBN_FC-8_MARs_OffLogTransProj_01	76496	77018	22306	21994	10.13	9.76088	1	0.964286	1	0.875	RatiosBN	MARs	OffLogTransProj	1
367	RatiosBN_FC-8_MARs_OffLogTransProj_02	93133	93690	57636	38941	12.6256	14.0918	1	0.90625	1	0.671875	RatiosBN	MARs	OffLogTransProj	2
576	RatiosBN_FC-8_MARs_OffLogTransProj_03	95026	95185	72864	75009	13.1049	14.0101	1	0.964286	1	0.875	RatiosBN	MARs	OffLogTransProj	3
16	ConcsBN_FC-8_MARs_OffLogTransStandProj_01	81083	84285	70017	59781	13.7439	14.655	0.982143	0.950893	0.9375	0.828125	ConcsBN	MARs	OffLogTransStandProj	1
225	ConcsBN_FC-8_MARs_OffLogTransStandProj_02	89746	85147	90563		16.5026	16.8427	0.982143	0.933036	0.9375	0.765625	ConcsBN	MARs	OffLogTransStandProj	2
434	ConcsBN_FC-8_MARs_OffLogTransStandProj_03	51217	50961	86874	77991	15.1604	15.9819	0.964286	0.950893	0.875	0.828125	ConcsBN	MARs	OffLogTransStandProj	3
116	Intensities_FC-8_Sampled_OffStandProj_01	39118	92231	11295	10478	9.81388	13.0143	1	0.955357	1	0.84375	Intensities	Sampled	OffStandProj	1
325	Intensities_FC-8_Sampled_OffStandProj_02	69030	96431	2984	84512	10.3573	12.841	1	0.928571	1	0.75	Intensities	Sampled	OffStandProj	2
534	Intensities_FC-8_Sampled_OffStandProj_03	25236	26184	4092	20830	10.3848	13.5732	1	0.950893	1	0.828125	Intensities	Sampled	OffStandProj	3
56	Concs_FC-8_MARs_FCLog10_01	64083	16644	13127	13346	9.54929	13.2646	1	0.9375	1	0.78125	Concs	MARs	FCLog10	1
265	Concs_FC-8_MARs_FCLog10_02	36475	18440	20597	20293	11.0671	12.8283	0.995536	0.955357	0.984375	0.84375	Concs	MARs	FCLog10	2
474	Concs_FC-8_MARs_FCLog10_03	61961	51262	5665	50499	10.4282	12.5946	0.995536	0.9375	0.984375	0.78125	Concs	MARs	FCLog10	3
182	Ratios_FC-8_Sampled_OffStandProj_01	85325	71869	14303	49989	9.85925	12.2567	1	0.955357	1	0.84375	Ratios	Sampled	OffStandProj	1
391	Ratios_FC-8_Sampled_OffStandProj_02	70125	57203	18333	42108	10.763	11.4013	1	0.950893	1	0.828125	Ratios	Sampled	OffStandProj	2
600	Ratios_FC-8_Sampled_OffStandProj_03	98450	58395	70652		14.1939	13.6312	0.959821	0.924107	0.859375	0.734375	Ratios	Sampled	OffStandProj	3
149	RatiosBN_FC-8_Sampled_OffStandProj_01	86078	74349	22960	35365	9.89752	11.9711	1	0.933036	1	0.765625	RatiosBN	Sampled	OffStandProj	1
358	RatiosBN_FC-8_Sampled_OffStandProj_02	50910	35185	34281		11.8775	11.0337	1	0.941964	1	0.796875	RatiosBN	Sampled	OffStandProj	2
567	RatiosBN_FC-8_Sampled_OffStandProj_03	73652	25929	20272	24374	11.4975	12.4708	1	0.955357	1	0.84375	RatiosBN	Sampled	OffStandProj	3
146	RatiosBN_FC-8_Sampled_OffProj_01	92574	55712	23501	59327	10.1322	11.5527	1	0.9375	1	0.78125	RatiosBN	Sampled	OffProj	1
355	RatiosBN_FC-8_Sampled_OffProj_02	86150	89902	24607	24740	10.7736	11.2851	1	0.950893	1	0.828125	RatiosBN	Sampled	OffProj	2
564	RatiosBN_FC-8_Sampled_OffProj_03	71765	69902	40610	56440	11.4208	10.8502	0.995536	0.941964	0.984375	0.796875	RatiosBN	Sampled	OffProj	3
7	ConcsBN_FC-8_Sampled_OnProj_01	59513	21066	14303	40390	10.0986	9.76078	1	0.933036	1	0.765625	ConcsBN	Sampled	OnProj	1
216	ConcsBN_FC-8_Sampled_OnProj_02	53133	92523	42594	30780	11.6574	9.45345	1	0.973214	1	0.90625	ConcsBN	Sampled	OnProj	2
425	ConcsBN_FC-8_Sampled_OnProj_03	83133	85972	62523	15310	11.4323	10.8789	1	0.910714	1	0.6875	ConcsBN	Sampled	OnProj	3
83	IntensitiesBN_FC-8_Sampled_OffStandProj_01	27564	17409	6285	43082	9.7679	13.246	1	0.955357	1	0.84375	IntensitiesBN	Sampled	OffStandProj	1
292	IntensitiesBN_FC-8_Sampled_OffStandProj_02	71916	53748	9828	35351	10.7028	13.9714	1	0.928571	1	0.75	IntensitiesBN	Sampled	OffStandProj	2
501	IntensitiesBN_FC-8_Sampled_OffStandProj_03	66003	52670	35648	99263	12.2315	14.9334	1	0.915179	1	0.703125	IntensitiesBN	Sampled	OffStandProj	3
122	Intensities_FC-8_MARs_FCLog10_01	41669	92128	12262	22208	10.4134	12.7851	1	0.941964	1	0.796875	Intensities	MARs	FCLog10	1
331	Intensities_FC-8_MARs_FCLog10_02	56564	69631	26996	75984	11.2525	13.0665	0.991071	0.946429	0.96875	0.8125	Intensities	MARs	FCLog10	2
540	Intensities_FC-8_MARs_FCLog10_03	53267	30601	9366	16707	10.8392	13.7083	1	0.910714	1	0.6875	Intensities	MARs	FCLog10	3
57	Concs_FC-8_MARs_FCLog100_01	86682	94466	3413	38225	9.7141	13.1135	1	0.90625	1	0.671875	Concs	MARs	FCLog100	1
266	Concs_FC-8_MARs_FCLog100_02	63238	51262	4474	29227	10.3804	12.8893	1	0.928571	1	0.75	Concs	MARs	FCLog100	2
475	Concs_FC-8_MARs_FCLog100_03	20794	46184	5058	47656	10.6423	12.506	1	0.955357	1	0.84375	Concs	MARs	FCLog100	3
159	RatiosBN_FC-8_MARs_OffLogTransStandProj_01	86572	90061	88048	84735	16.4312	16.3812	0.973214	0.933036	0.90625	0.765625	RatiosBN	MARs	OffLogTransStandProj	1
368	RatiosBN_FC-8_MARs_OffLogTransStandProj_02	92765	93238	70780		16.1471	16.4176	0.941964	0.933036	0.796875	0.765625	RatiosBN	MARs	OffLogTransStandProj	2
577	RatiosBN_FC-8_MARs_OffLogTransStandProj_03	95185	92825	57210	38632	15.0663	15.4096	1	0.919643	1	0.71875	RatiosBN	MARs	OffLogTransStandProj	3
6	ConcsBN_FC-8_Sampled_OffStandProj_01	99132	63690	59234	62234	11.8178	11.3532	1	0.933036	1	0.765625	ConcsBN	Sampled	OffStandProj	1
215	ConcsBN_FC-8_Sampled_OffStandProj_02	90425	81067	60804	59942	12.0433	11.5224	0.986607	0.924107	0.953125	0.734375	ConcsBN	Sampled	OffStandProj	2
424	ConcsBN_FC-8_Sampled_OffStandProj_03	90570	97689	60390		12.8583	10.8799	0.991071	0.928571	0.96875	0.75	ConcsBN	Sampled	OffStandProj	3
60	Concs_FC-8_MARs_OffLogTransStandProj_01	87665	84453	85852	19063	13.2646	15.8784	1	0.919643	1	0.71875	Concs	MARs	OffLogTransStandProj	1
269	Concs_FC-8_MARs_OffLogTransStandProj_02	88394	79975	97023	95378	16.6064	17.0331	0.950893	0.915179	0.828125	0.703125	Concs	MARs	OffLogTransStandProj	2
478	Concs_FC-8_MARs_OffLogTransStandProj_03	90709	85787	99105	91440	16.2623	16.7407	0.995536	0.946429	0.984375	0.8125	Concs	MARs	OffLogTransStandProj	3
5	ConcsBN_FC-8_Sampled_OffLogTransStandProj_01	88279	50649	24837	66140	10.7268	14.0426	1	0.897321	1	0.640625	ConcsBN	Sampled	OffLogTransStandProj	1
214	ConcsBN_FC-8_Sampled_OffLogTransStandProj_02	92669	92523	82139	67042	15.4682	15.9029	0.995536	0.933036	0.984375	0.765625	ConcsBN	Sampled	OffLogTransStandProj	2
423	ConcsBN_FC-8_Sampled_OffLogTransStandProj_03	92455	92091	55026	60241	16.0526	16.3273	0.986607	0.950893	0.953125	0.828125	ConcsBN	Sampled	OffLogTransStandProj	3
123	Intensities_FC-8_MARs_FCLog100_01	58551	20227	9266	13547	10.448	13.7439	1	0.924107	1	0.734375	Intensities	MARs	FCLog100	1
332	Intensities_FC-8_MARs_FCLog100_02	17980	20163	7826	39758	11.1767	13.6334	1	0.928571	1	0.75	Intensities	MARs	FCLog100	2
541	Intensities_FC-8_MARs_FCLog100_03	96953	15815	13921	12627	11.3419	13.1411	1	0.928571	1	0.75	Intensities	MARs	FCLog100	3
59	Concs_FC-8_MARs_OffLogTransProj_01	90500	30958	17499	33751	10.1043	13.6361	1	0.946429	1	0.8125	Concs	MARs	OffLogTransProj	1
268	Concs_FC-8_MARs_OffLogTransProj_02	95437	91064	58333	30798	13.1226	14.3966	1	0.897321	1	0.640625	Concs	MARs	OffLogTransProj	2
477	Concs_FC-8_MARs_OffLogTransProj_03	90425	81961	85064	27063	13.8192	14.7835	1	0.924107	1	0.734375	Concs	MARs	OffLogTransProj	3
113	Intensities_FC-8_Sampled_OffProj_01	55444	53262	15734	60886	9.76363	13.3185	1	0.9375	1	0.78125	Intensities	Sampled	OffProj	1
322	Intensities_FC-8_Sampled_OffProj_02	82168	26206	28332	90268	11.3998	15.0912	1	0.901786	1	0.65625	Intensities	Sampled	OffProj	2
531	Intensities_FC-8_Sampled_OffProj_03	41449	47520	5086		10.8547	14.4858	1	0.928571	1	0.75	Intensities	Sampled	OffProj	3
89	IntensitiesBN_FC-8_MARs_FCLog10_01	69877	62395	41016	57495	10.8656	13.7393	1	0.919643	1	0.71875	IntensitiesBN	MARs	FCLog10	1
298	IntensitiesBN_FC-8_MARs_FCLog10_02	80742	46340	49407	26069	11.303	12.3954	0.991071	0.910714	0.96875	0.6875	IntensitiesBN	MARs	FCLog10	2
507	IntensitiesBN_FC-8_MARs_FCLog10_03	81413	76206	12078		11.3732	13.3725	0.991071	0.9375	0.96875	0.78125	IntensitiesBN	MARs	FCLog10	3
50	Concs_FC-8_Sampled_OffStandProj_01	93840	84077	37460	74699	10.7093	9.30023	1	0.924107	1	0.734375	Concs	Sampled	OffStandProj	1
259	Concs_FC-8_Sampled_OffStandProj_02	85661	90432	69953	83911	13.871	13.1705	0.96875	0.879464	0.890625	0.578125	Concs	Sampled	OffStandProj	2
468	Concs_FC-8_Sampled_OffStandProj_03	80425	87783	57057	72545	12.1556	11.2879	0.982143	0.955357	0.9375	0.84375	Concs	Sampled	OffStandProj	3
4	ConcsBN_FC-8_Sampled_OffLogTransProj_01	70558	90678	44302	28472	11.3331	13.309	1	0.933036	1	0.765625	ConcsBN	Sampled	OffLogTransProj	1
213	ConcsBN_FC-8_Sampled_OffLogTransProj_02	65028	24278	98726		14.1533	16.2037	1	0.90625	1	0.671875	ConcsBN	Sampled	OffLogTransProj	2
422	ConcsBN_FC-8_Sampled_OffLogTransProj_03	94410	92579	59646	98995	15.0642	15.5853	1	0.901786	1	0.65625	ConcsBN	Sampled	OffLogTransProj	3
192	Ratios_FC-8_MARs_OffLogTransStandProj_01	40	40	98119	54884	17.0215	17.1466	0.941964	0.883929	0.796875	0.59375	Ratios	MARs	OffLogTransStandProj	1
401	Ratios_FC-8_MARs_OffLogTransStandProj_02	90996	90996	76875		16.2358	16.3567	0.982143	0.946429	0.9375	0.8125	Ratios	MARs	OffLogTransStandProj	2
610	Ratios_FC-8_MARs_OffLogTransStandProj_03	23756	23756	93374	62181	15.0042	15.1901	0.96875	0.910714	0.890625	0.6875	Ratios	MARs	OffLogTransStandProj	3
9	ConcsBN_FC-8_Sampled_OnLogTransStandProj_01	89237	96264	44210		11.2016	11.6038	1	0.924107	1	0.734375	ConcsBN	Sampled	OnLogTransStandProj	1
218	ConcsBN_FC-8_Sampled_OnLogTransStandProj_02	49144	4741			15.4752	17.0697	0.848214	0.861607	0.46875	0.515625	ConcsBN	Sampled	OnLogTransStandProj	2
427	ConcsBN_FC-8_Sampled_OnLogTransStandProj_03	40425	45185	38937	37567	11.5365	9.98822	1	0.946429	1	0.8125	ConcsBN	Sampled	OnLogTransStandProj	3
90	IntensitiesBN_FC-8_MARs_FCLog100_01	80766	52644	9028	3831	10.4226	14.275	1	0.901786	1	0.65625	IntensitiesBN	MARs	FCLog100	1
299	IntensitiesBN_FC-8_MARs_FCLog100_02	80466	88708	8519	45620	11.1623	13.6888	1	0.919643	1	0.71875	IntensitiesBN	MARs	FCLog100	2
508	IntensitiesBN_FC-8_MARs_FCLog100_03	76200	17316	72379	17510	12.1569	13.6119	0.986607	0.910714	0.953125	0.6875	IntensitiesBN	MARs	FCLog100	3
47	Concs_FC-8_Sampled_OffProj_01	89876	49239	28959	25393	10.6532	13.8987	1	0.852679	1	0.484375	Concs	Sampled	OffProj	1
256	Concs_FC-8_Sampled_OffProj_02	79859	83596	52508	63837	12.3811	11.0534	0.995536	0.915179	0.984375	0.703125	Concs	Sampled	OffProj	2
465	Concs_FC-8_Sampled_OffProj_03	57344	71874	50141	40186	11.8524	10.9297	0.995536	0.959821	0.984375	0.859375	Concs	Sampled	OffProj	3
191	Ratios_FC-8_MARs_OffLogTransProj_01	77764	66382	31896	75578	10.3839	12.806	1	0.870536	1	0.546875	Ratios	MARs	OffLogTransProj	1
400	Ratios_FC-8_MARs_OffLogTransProj_02	87902	83238	36463	17876	13.2187	14.1702	0.995536	0.879464	0.984375	0.578125	Ratios	MARs	OffLogTransProj	2
609	Ratios_FC-8_MARs_OffLogTransProj_03	90627	43756	55360	86015	12.4555	11.9844	1	0.955357	1	0.84375	Ratios	MARs	OffLogTransProj	3
27	ConcsBN_FC-8_ImputedAmelia_OffLogTransStandProj_01	98583	92435	48039	71637	10.5208	13.6359	1	0.919643	1	0.71875	ConcsBN	ImputedAmelia	OffLogTransStandProj	1
236	ConcsBN_FC-8_ImputedAmelia_OffLogTransStandProj_02	85280	71034	90040	79640	14.9715	14.9989	0.950893	0.875	0.828125	0.5625	ConcsBN	ImputedAmelia	OffLogTransStandProj	2
445	ConcsBN_FC-8_ImputedAmelia_OffLogTransStandProj_03	89445	39046	63274	65534	14.2725	15.7193	0.964286	0.910714	0.875	0.6875	ConcsBN	ImputedAmelia	OffLogTransStandProj	3
91	IntensitiesBN_FC-8_MARs_OffProj_01	72386	31646	15481	4075	10.4592	14.4717	1	0.901786	1	0.65625	IntensitiesBN	MARs	OffProj	1
300	IntensitiesBN_FC-8_MARs_OffProj_02	75873	62658	62818		12.6078	14.773	0.995536	0.870536	0.984375	0.546875	IntensitiesBN	MARs	OffProj	2
509	IntensitiesBN_FC-8_MARs_OffProj_03	71302	61067	46900		12.527	13.7601	0.995536	0.924107	0.984375	0.734375	IntensitiesBN	MARs	OffProj	3
151	RatiosBN_FC-8_Sampled_OnLogTransProj_01	89428	74195	43771	51166	10.7971	12.3722	1	0.950893	1	0.828125	RatiosBN	Sampled	OnLogTransProj	1
360	RatiosBN_FC-8_Sampled_OnLogTransProj_02	6276	9230			19.8204	17.785	0.857143	0.866071	0.5	0.53125	RatiosBN	Sampled	OnLogTransProj	2
569	RatiosBN_FC-8_Sampled_OnLogTransProj_03	16235	16276	43064	43542	17.1164	16.3823	0.875	0.879464	0.5625	0.578125	RatiosBN	Sampled	OnLogTransProj	3
124	Intensities_FC-8_MARs_OffProj_01	95546	37980	86573	74786	11.8525	15.1934	0.991071	0.861607	0.96875	0.515625	Intensities	MARs	OffProj	1
333	Intensities_FC-8_MARs_OffProj_02	68988	32091	83376	41721	13.0364	12.6886	0.982143	0.915179	0.9375	0.703125	Intensities	MARs	OffProj	2
542	Intensities_FC-8_MARs_OffProj_03	95223	97375	70336	53571	13.7447	14.3587	0.995536	0.915179	0.984375	0.703125	Intensities	MARs	OffProj	3
8	ConcsBN_FC-8_Sampled_OnLogTransProj_01	96808	41160	58437		11.7568	13.4761	0.991071	0.964286	0.96875	0.875	ConcsBN	Sampled	OnLogTransProj	1
217	ConcsBN_FC-8_Sampled_OnLogTransProj_02	64053	4622		63755	16.1181	14.7655	0.870536	0.857143	0.546875	0.5	ConcsBN	Sampled	OnLogTransProj	2
426	ConcsBN_FC-8_Sampled_OnLogTransProj_03	4717	4717		75801	16.6296	16.7434	0.875	0.861607	0.5625	0.515625	ConcsBN	Sampled	OnLogTransProj	3
26	ConcsBN_FC-8_ImputedAmelia_OffLogTransProj_01	95577	49102	28150	27841	9.27761	13.1786	1	0.928571	1	0.75	ConcsBN	ImputedAmelia	OffLogTransProj	1
235	ConcsBN_FC-8_ImputedAmelia_OffLogTransProj_02	93913	89442	67324		14.3951	15.7087	0.986607	0.870536	0.953125	0.546875	ConcsBN	ImputedAmelia	OffLogTransProj	2
444	ConcsBN_FC-8_ImputedAmelia_OffLogTransProj_03	26663	26165	92206	86623	15.7538	16.1686	0.946429	0.883929	0.8125	0.59375	ConcsBN	ImputedAmelia	OffLogTransProj	3
53	Concs_FC-8_Sampled_OnLogTransStandProj_01	70787	32662	61450		10.2682	14.5364	1	0.964286	1	0.875	Concs	Sampled	OnLogTransStandProj	1
262	Concs_FC-8_Sampled_OnLogTransStandProj_02	92279	57344	83008	66251	14.162	13.9989	0.875	0.861607	0.5625	0.515625	Concs	Sampled	OnLogTransStandProj	2
471	Concs_FC-8_Sampled_OnLogTransStandProj_03	4482	3673	20126	44416	17.1414	16.9265	0.84375	0.852679	0.453125	0.484375	Concs	Sampled	OnLogTransStandProj	3
150	RatiosBN_FC-8_Sampled_OnProj_01	41916	97310	7259	77809	9.80574	11.6267	1	0.9375	1	0.78125	RatiosBN	Sampled	OnProj	1
359	RatiosBN_FC-8_Sampled_OnProj_02	7042	6346	64775	63630	17.5171	16.4523	0.888393	0.870536	0.609375	0.546875	RatiosBN	Sampled	OnProj	2
568	RatiosBN_FC-8_Sampled_OnProj_03	24385	6564	97033	97937	16.732	17.229	0.870536	0.870536	0.546875	0.546875	RatiosBN	Sampled	OnProj	3
157	RatiosBN_FC-8_MARs_OffProj_01	66742	36688	15946	13800	10.0745	11.7131	1	0.883929	1	0.59375	RatiosBN	MARs	OffProj	1
366	RatiosBN_FC-8_MARs_OffProj_02	84288	39997	67636	38084	12.2458	15.1074	0.991071	0.852679	0.96875	0.484375	RatiosBN	MARs	OffProj	2
575	RatiosBN_FC-8_MARs_OffProj_03	87616	89403	18570	93032	12.4491	10.6472	1	0.9375	1	0.78125	RatiosBN	MARs	OffProj	3
51	Concs_FC-8_Sampled_OnProj_01	68599	49603	24004	52331	10.1653	11.896	1	0.888393	1	0.609375	Concs	Sampled	OnProj	1
260	Concs_FC-8_Sampled_OnProj_02	29109	50304	47862	52226	15.1963	15.8396	0.866071	0.861607	0.53125	0.515625	Concs	Sampled	OnProj	2
469	Concs_FC-8_Sampled_OnProj_03	60910	60661	60998	54410	11.9298	12.2687	0.919643	0.924107	0.71875	0.734375	Concs	Sampled	OnProj	3
163	RatiosBN_FC-8_MARs_OnLogTransStandProj_01	86483	76993	30265	36727	10.1493	11.8037	1	0.96875	1	0.890625	RatiosBN	MARs	OnLogTransStandProj	1
372	RatiosBN_FC-8_MARs_OnLogTransStandProj_02	12864	47612	61779	59975	38.0093	37.0748	0.852679	0.857143	0.484375	0.5	RatiosBN	MARs	OnLogTransStandProj	2
581	RatiosBN_FC-8_MARs_OnLogTransStandProj_03	7914	7914		86649	54.872	55.1507	0.861607	0.84375	0.515625	0.453125	RatiosBN	MARs	OnLogTransStandProj	3
10	ConcsBN_FC-8_Sampled_OnStandProj_01	94297	89118	26791	67653	11.1739	10.1285	1	0.941964	1	0.796875	ConcsBN	Sampled	OnStandProj	1
219	ConcsBN_FC-8_Sampled_OnStandProj_02	82627	82565	94131	37493	13.1688	13.3719	0.941964	0.879464	0.796875	0.578125	ConcsBN	Sampled	OnStandProj	2
428	ConcsBN_FC-8_Sampled_OnStandProj_03	3295	4497	99042		16.3532	16.2763	0.848214	0.848214	0.46875	0.46875	ConcsBN	Sampled	OnStandProj	3
126	Intensities_FC-8_MARs_OffLogTransStandProj_01	70680	70707	79067		15.6037	16.4888	0.973214	0.915179	0.90625	0.703125	Intensities	MARs	OffLogTransStandProj	1
335	Intensities_FC-8_MARs_OffLogTransStandProj_02	1242	19			17.2965	17.3872	0.941964	0.875	0.796875	0.5625	Intensities	MARs	OffLogTransStandProj	2
544	Intensities_FC-8_MARs_OffLogTransStandProj_03	7754	20			17.2154	17.4675	0.928571	0.875	0.75	0.5625	Intensities	MARs	OffLogTransStandProj	3
162	RatiosBN_FC-8_MARs_OnLogTransProj_01	85875	36688	30436	33915	9.55156	10.8574	1	0.959821	1	0.859375	RatiosBN	MARs	OnLogTransProj	1
371	RatiosBN_FC-8_MARs_OnLogTransProj_02	47132	16234		65460	35.8363	46.4755	0.861607	0.834821	0.515625	0.421875	RatiosBN	MARs	OnLogTransProj	2
580	RatiosBN_FC-8_MARs_OnLogTransProj_03	1626	1821	99947		34.8728	33.7229	0.834821	0.866071	0.421875	0.53125	RatiosBN	MARs	OnLogTransProj	3
84	IntensitiesBN_FC-8_Sampled_OnProj_01	39561	16682	6219	7844	9.80728	13.1121	1	0.941964	1	0.796875	IntensitiesBN	Sampled	OnProj	1
293	IntensitiesBN_FC-8_Sampled_OnProj_02	690	94797		94760	63.1566	78.9458	0.892857	0.866071	0.625	0.53125	IntensitiesBN	Sampled	OnProj	2
502	IntensitiesBN_FC-8_Sampled_OnProj_03	77353	60661		77755	86.8404	89.4719	0.852679	0.848214	0.484375	0.46875	IntensitiesBN	Sampled	OnProj	3
23	ConcsBN_FC-8_ImputedAmelia_FCLog10_01	54451	3237	18441	2271	10.0696	13.5829	0.986607	0.888393	0.914286	0.6	ConcsBN	ImputedAmelia	FCLog10	1
232	ConcsBN_FC-8_ImputedAmelia_FCLog10_02	90633	31567	38529	6870	11.7596	13.362	0.959821	0.870536	0.828571	0.542857	ConcsBN	ImputedAmelia	FCLog10	2
441	ConcsBN_FC-8_ImputedAmelia_FCLog10_03	76967	25279	6387	4791	9.91301	13.3771	0.986607	0.892857	0.914286	0.614286	ConcsBN	ImputedAmelia	FCLog10	3
190	Ratios_FC-8_MARs_OffProj_01	53056	66334	7362	63752	9.99117	10.1972	1	0.924107	1	0.734375	Ratios	MARs	OffProj	1
399	Ratios_FC-8_MARs_OffProj_02	63756	21807	32351	19557	11.6716	14.4728	1	0.852679	1	0.484375	Ratios	MARs	OffProj	2
608	Ratios_FC-8_MARs_OffProj_03	82825	41774	59194		12.4734	13.1363	1	0.875	1	0.5625	Ratios	MARs	OffProj	3
63	Concs_FC-8_MARs_OnLogTransProj_01	73007	29475	17132		10.1905	12.0862	1	0.946429	1	0.8125	Concs	MARs	OnLogTransProj	1
272	Concs_FC-8_MARs_OnLogTransProj_02	22864	76479	78015	83773	23.9199	32.7145	0.852679	0.857143	0.484375	0.5	Concs	MARs	OnLogTransProj	2
481	Concs_FC-8_MARs_OnLogTransProj_03	4983	4077			23.2801	31.0864	0.84375	0.848214	0.453125	0.46875	Concs	MARs	OnLogTransProj	3
117	Intensities_FC-8_Sampled_OnProj_01	21903	20109	5232	18836	9.80595	11.4759	1	0.941964	1	0.796875	Intensities	Sampled	OnProj	1
326	Intensities_FC-8_Sampled_OnProj_02	28015	15109		14627	86.8404	97.3665	0.852679	0.834821	0.484375	0.421875	Intensities	Sampled	OnProj	2
535	Intensities_FC-8_Sampled_OnProj_03	12508	91207			63.1566	73.6827	0.892857	0.875	0.625	0.5625	Intensities	Sampled	OnProj	3
92	IntensitiesBN_FC-8_MARs_OffLogTransProj_01	95046	85761	76158	86422	14.6771	16.3769	1	0.901786	1	0.65625	IntensitiesBN	MARs	OffLogTransProj	1
301	IntensitiesBN_FC-8_MARs_OffLogTransProj_02	95099	89603	59039	36589	14.0651	16.1406	0.982143	0.861607	0.9375	0.515625	IntensitiesBN	MARs	OffLogTransProj	2
510	IntensitiesBN_FC-8_MARs_OffLogTransProj_03	95207	89807	70707		14.4828	16.0307	0.973214	0.883929	0.90625	0.59375	IntensitiesBN	MARs	OffLogTransProj	3
64	Concs_FC-8_MARs_OnLogTransStandProj_01	92827	83690	23949	24555	10.0949	13.8162	1	0.964286	1	0.875	Concs	MARs	OnLogTransStandProj	1
273	Concs_FC-8_MARs_OnLogTransStandProj_02	8490	6130	47987		28.3775	31.5509	0.825893	0.84375	0.390625	0.453125	Concs	MARs	OnLogTransStandProj	2
482	Concs_FC-8_MARs_OnLogTransStandProj_03	3264	3811			23.4644	44.1307	0.848214	0.839286	0.46875	0.4375	Concs	MARs	OnLogTransStandProj	3
20	ConcsBN_FC-8_MARs_OnLogTransStandProj_01	99993	17626	38497	70419	10.3397	11.5996	1	0.941964	1	0.796875	ConcsBN	MARs	OnLogTransStandProj	1
229	ConcsBN_FC-8_MARs_OnLogTransStandProj_02	5550	6978	31626	58519	17.2849	19.9889	0.821429	0.830357	0.375	0.40625	ConcsBN	MARs	OnLogTransStandProj	2
438	ConcsBN_FC-8_MARs_OnLogTransStandProj_03	4497	4642	68305	92280	21.6922	32.6622	0.848214	0.875	0.46875	0.5625	ConcsBN	MARs	OnLogTransStandProj	3
54	Concs_FC-8_Sampled_OnStandProj_01	95427	31613	8063	29482	9.63661	9.15801	1	0.933036	1	0.765625	Concs	Sampled	OnStandProj	1
263	Concs_FC-8_Sampled_OnStandProj_02	5052	4165			19.2733	17.8957	0.870536	0.852679	0.546875	0.484375	Concs	Sampled	OnStandProj	2
472	Concs_FC-8_Sampled_OnStandProj_03	8959	3690	9259	84740	17.2631	17.3282	0.834821	0.857143	0.421875	0.5	Concs	Sampled	OnStandProj	3
96	IntensitiesBN_FC-8_MARs_OnLogTransProj_01	79339	70679	27342	99810	9.65017	12.6532	1	0.941964	1	0.796875	IntensitiesBN	MARs	OnLogTransProj	1
305	IntensitiesBN_FC-8_MARs_OnLogTransProj_02	15026	15026	91212		63.4253	63.3448	0.84375	0.852679	0.453125	0.484375	IntensitiesBN	MARs	OnLogTransProj	2
514	IntensitiesBN_FC-8_MARs_OnLogTransProj_03	9603	54263		90681	69.0842	64.9616	0.857143	0.848214	0.5	0.46875	IntensitiesBN	MARs	OnLogTransProj	3
30	ConcsBN_FC-8_ImputedAmelia_OnLogTransProj_01	85437	44243	39294	20660	11.15	13.7824	1	0.924107	1	0.734375	ConcsBN	ImputedAmelia	OnLogTransProj	1
239	ConcsBN_FC-8_ImputedAmelia_OnLogTransProj_02	44930	1115	50050	1022	16.564	16.3774	0.84375	0.821429	0.453125	0.375	ConcsBN	ImputedAmelia	OnLogTransProj	2
448	ConcsBN_FC-8_ImputedAmelia_OnLogTransProj_03	62326	62515	88935	72922	15.1609	14.0209	0.883929	0.888393	0.59375	0.609375	ConcsBN	ImputedAmelia	OnLogTransProj	3
185	Ratios_FC-8_Sampled_OnLogTransStandProj_01	52715	7753	9806		9.86092	14.2548	1	0.910714	1	0.6875	Ratios	Sampled	OnLogTransStandProj	1
394	Ratios_FC-8_Sampled_OnLogTransStandProj_02	984	99865	69500	93724	16.4471	18.1573	0.866071	0.848214	0.53125	0.46875	Ratios	Sampled	OnLogTransStandProj	2
603	Ratios_FC-8_Sampled_OnLogTransStandProj_03	2852	2765	57914		18.132	17.4788	0.852679	0.875	0.484375	0.5625	Ratios	Sampled	OnLogTransStandProj	3
152	RatiosBN_FC-8_Sampled_OnLogTransStandProj_01	98634	12838	30436	14541	9.47334	12.7213	1	0.90625	1	0.671875	RatiosBN	Sampled	OnLogTransStandProj	1
361	RatiosBN_FC-8_Sampled_OnLogTransStandProj_02	96889	3304	96987		12.4659	17.3171	0.897321	0.870536	0.640625	0.546875	RatiosBN	Sampled	OnLogTransStandProj	2
570	RatiosBN_FC-8_Sampled_OnLogTransStandProj_03	1522	4422	81140	82016	13.9681	18.6293	0.84375	0.852679	0.453125	0.484375	RatiosBN	Sampled	OnLogTransStandProj	3
25	ConcsBN_FC-8_ImputedAmelia_OffProj_01	92940	54091	74578	70370	12.506	14.9019	0.982143	0.834821	0.9375	0.421875	ConcsBN	ImputedAmelia	OffProj	1
234	ConcsBN_FC-8_ImputedAmelia_OffProj_02	45532	92555	44456	52414	14.1572	12.4271	0.950893	0.924107	0.828125	0.734375	ConcsBN	ImputedAmelia	OffProj	2
443	ConcsBN_FC-8_ImputedAmelia_OffProj_03	62011	51650	34438	86428	12.9523	13.1723	0.982143	0.870536	0.9375	0.546875	ConcsBN	ImputedAmelia	OffProj	3
196	Ratios_FC-8_MARs_OnLogTransStandProj_01	23302	21738	22149	21554	10.0235	11.7009	0.959821	0.910714	0.859375	0.6875	Ratios	MARs	OnLogTransStandProj	1
405	Ratios_FC-8_MARs_OnLogTransStandProj_02	1651	9144	53341		27.207	40.3524	0.848214	0.84375	0.46875	0.453125	Ratios	MARs	OnLogTransStandProj	2
614	Ratios_FC-8_MARs_OnLogTransStandProj_03	3649	39268		30475	30.3412	18.8437	0.852679	0.875	0.484375	0.5625	Ratios	MARs	OnLogTransStandProj	3
52	Concs_FC-8_Sampled_OnLogTransProj_01	89948	85139	49213	84014	10.7561	12.012	1	0.910714	1	0.6875	Concs	Sampled	OnLogTransProj	1
261	Concs_FC-8_Sampled_OnLogTransProj_02	62669	7991		28226	13.7146	16.2517	0.883929	0.852679	0.59375	0.484375	Concs	Sampled	OnLogTransProj	2
470	Concs_FC-8_Sampled_OnLogTransProj_03	41949	12669		12690	13.3508	12.5972	0.870536	0.866071	0.546875	0.53125	Concs	Sampled	OnLogTransProj	3
176	Ratios_FC-8_Sampled_None_01	16264	38885		46053	13.865	13.9727	0.861607	0.90625	0.515625	0.671875	Ratios	Sampled	None	1
385	Ratios_FC-8_Sampled_None_02	7203	6529	45088	45787	27.0524	22.4625	0.861607	0.857143	0.515625	0.5	Ratios	Sampled	None	2
594	Ratios_FC-8_Sampled_None_03	18015	18015	83191		15.7932	15.223	0.875	0.861607	0.5625	0.515625	Ratios	Sampled	None	3
93	IntensitiesBN_FC-8_MARs_OffLogTransStandProj_01	33050	5	73355		16.8388	17.2443	0.973214	0.870536	0.90625	0.546875	IntensitiesBN	MARs	OffLogTransStandProj	1
302	IntensitiesBN_FC-8_MARs_OffLogTransStandProj_02	32	32			17.4068	17.3806	0.941964	0.848214	0.796875	0.46875	IntensitiesBN	MARs	OffLogTransStandProj	2
511	IntensitiesBN_FC-8_MARs_OffLogTransStandProj_03	8	8	89296		17.255	17.2717	0.933036	0.901786	0.765625	0.65625	IntensitiesBN	MARs	OffLogTransStandProj	3
183	Ratios_FC-8_Sampled_OnProj_01	89288	80353	16556	9957	9.60144	12.4813	1	0.928571	1	0.75	Ratios	Sampled	OnProj	1
392	Ratios_FC-8_Sampled_OnProj_02	3756	2433	59261		17.1052	16.6569	0.861607	0.84375	0.515625	0.453125	Ratios	Sampled	OnProj	2
601	Ratios_FC-8_Sampled_OnProj_03	79227	2241		64929	14.775	17.6333	0.888393	0.848214	0.609375	0.46875	Ratios	Sampled	OnProj	3
184	Ratios_FC-8_Sampled_OnLogTransProj_01	86034	35225	47664	62100	11.5884	13.7798	1	0.90625	1	0.671875	Ratios	Sampled	OnLogTransProj	1
393	Ratios_FC-8_Sampled_OnLogTransProj_02	3367	2808	82925	98765	22.8385	18.3015	0.84375	0.857143	0.453125	0.5	Ratios	Sampled	OnLogTransProj	2
602	Ratios_FC-8_Sampled_OnLogTransProj_03	5185	2532			15.7217	15.9572	0.866071	0.852679	0.53125	0.484375	Ratios	Sampled	OnLogTransProj	3
127	Intensities_FC-8_MARs_OffStandProj_01	78022	2447	89190	60867	17.1767	17.3861	0.9375	0.897321	0.78125	0.640625	Intensities	MARs	OffStandProj	1
336	Intensities_FC-8_MARs_OffStandProj_02	87206	78576	82457	53391	16.6652	17.1019	0.933036	0.866071	0.765625	0.53125	Intensities	MARs	OffStandProj	2
545	Intensities_FC-8_MARs_OffStandProj_03	83482	0	80773	88797	17.0872	17.4467	0.883929	0.852679	0.59375	0.484375	Intensities	MARs	OffStandProj	3
125	Intensities_FC-8_MARs_OffLogTransProj_01	93636	98297	57320		12.4432	15.146	1	0.879464	1	0.578125	Intensities	MARs	OffLogTransProj	1
334	Intensities_FC-8_MARs_OffLogTransProj_02	91302	89983	57848	83500	13.1173	15.5174	1	0.888393	1	0.609375	Intensities	MARs	OffLogTransProj	2
543	Intensities_FC-8_MARs_OffLogTransProj_03	88480	5088	92229	62217	16.2378	17.1582	0.959821	0.848214	0.859375	0.46875	Intensities	MARs	OffLogTransProj	3
24	ConcsBN_FC-8_ImputedAmelia_FCLog100_01	56320	23700	11133	85757	10.0264	15.1032	0.986607	0.861607	0.914286	0.514286	ConcsBN	ImputedAmelia	FCLog100	1
233	ConcsBN_FC-8_ImputedAmelia_FCLog100_02	57479	26443	5526	9075	10.5848	11.9529	0.986607	0.875	0.914286	0.557143	ConcsBN	ImputedAmelia	FCLog100	2
442	ConcsBN_FC-8_ImputedAmelia_FCLog100_03	80234	6686	8928	1872	10.3507	14.2427	0.986607	0.875	0.914286	0.557143	ConcsBN	ImputedAmelia	FCLog100	3
28	ConcsBN_FC-8_ImputedAmelia_OffStandProj_01	88138	43431	61222	51525	11.6797	14.7843	1	0.839286	1	0.4375	ConcsBN	ImputedAmelia	OffStandProj	1
237	ConcsBN_FC-8_ImputedAmelia_OffStandProj_02	36819	94922	27381	74376	15.2799	13.0844	0.888393	0.897321	0.609375	0.640625	ConcsBN	ImputedAmelia	OffStandProj	2
446	ConcsBN_FC-8_ImputedAmelia_OffStandProj_03	73699	81241	39556	41107	14.01	13.4665	0.919643	0.875	0.71875	0.5625	ConcsBN	ImputedAmelia	OffStandProj	3
161	RatiosBN_FC-8_MARs_OnProj_01	49393	58138	14744	68063	10.3991	11.2778	1	0.897321	1	0.640625	RatiosBN	MARs	OnProj	1
370	RatiosBN_FC-8_MARs_OnProj_02	1626	3252			39.9185	34.7775	0.866071	0.866071	0.53125	0.53125	RatiosBN	MARs	OnProj	2
579	RatiosBN_FC-8_MARs_OnProj_03	1882	2537			50.104	40.6006	0.866071	0.848214	0.53125	0.46875	RatiosBN	MARs	OnProj	3
129	Intensities_FC-8_MARs_OnLogTransProj_01	98513	91245	62869		12.7367	12.982	1	0.90625	1	0.671875	Intensities	MARs	OnLogTransProj	1
338	Intensities_FC-8_MARs_OnLogTransProj_02	32163	194			75.0134	69.0487	0.857143	0.852679	0.5	0.484375	Intensities	MARs	OnLogTransProj	2
547	Intensities_FC-8_MARs_OnLogTransProj_03	16668	30993	96078		62.1586	60.3151	0.834821	0.848214	0.421875	0.46875	Intensities	MARs	OnLogTransProj	3
19	ConcsBN_FC-8_MARs_OnLogTransProj_01	84260	31039	67715	8707	11.0251	12.6027	0.995536	0.897321	0.984375	0.640625	ConcsBN	MARs	OnLogTransProj	1
228	ConcsBN_FC-8_MARs_OnLogTransProj_02	38343	38209	84651	78326	27.9932	26.8189	0.839286	0.848214	0.4375	0.46875	ConcsBN	MARs	OnLogTransProj	2
437	ConcsBN_FC-8_MARs_OnLogTransProj_03	8176	7353		62802	17.3361	22.6267	0.861607	0.861607	0.515625	0.515625	ConcsBN	MARs	OnLogTransProj	3
197	Ratios_FC-8_MARs_OnStandProj_01	51850	71098	23513	73820	10.1589	12.6455	1	0.897321	1	0.640625	Ratios	MARs	OnStandProj	1
406	Ratios_FC-8_MARs_OnStandProj_02	12091	3685	41027	99964	19.4439	21.3936	0.857143	0.861607	0.5	0.515625	Ratios	MARs	OnStandProj	2
615	Ratios_FC-8_MARs_OnStandProj_03	8910	8701		73908	27.0269	24.252	0.870536	0.848214	0.546875	0.46875	Ratios	MARs	OnStandProj	3
14	ConcsBN_FC-8_MARs_OffProj_01	68007	32827	22716	29702	10.9508	13.2038	1	0.870536	1	0.546875	ConcsBN	MARs	OffProj	1
223	ConcsBN_FC-8_MARs_OffProj_02	78821	79109	50340	83658	12.7918	12.5733	0.986607	0.883929	0.953125	0.59375	ConcsBN	MARs	OffProj	2
432	ConcsBN_FC-8_MARs_OffProj_03	76428	30780	39563	35009	12.8274	14.6192	0.991071	0.848214	0.96875	0.46875	ConcsBN	MARs	OffProj	3
118	Intensities_FC-8_Sampled_OnLogTransProj_01	77958	91245	57893	90556	10.9716	15.1168	0.995536	0.866071	0.984375	0.53125	Intensities	Sampled	OnLogTransProj	1
327	Intensities_FC-8_Sampled_OnLogTransProj_02	89443	6105			81.5773	76.3143	0.861607	0.870536	0.515625	0.546875	Intensities	Sampled	OnLogTransProj	2
536	Intensities_FC-8_Sampled_OnLogTransProj_03	36900	53613	36783		76.3143	78.9458	0.870536	0.866071	0.546875	0.53125	Intensities	Sampled	OnLogTransProj	3
195	Ratios_FC-8_MARs_OnLogTransProj_01	56781	75694	49941	75336	9.92589	14.4576	1	0.879464	1	0.578125	Ratios	MARs	OnLogTransProj	1
404	Ratios_FC-8_MARs_OnLogTransProj_02	6754	6005	86666	89134	21.618	36.5902	0.848214	0.866071	0.46875	0.53125	Ratios	MARs	OnLogTransProj	2
613	Ratios_FC-8_MARs_OnLogTransProj_03	29690	29690	51187	30231	52.684	51.2391	0.852679	0.857143	0.484375	0.5	Ratios	MARs	OnLogTransProj	3
87	IntensitiesBN_FC-8_Sampled_OnStandProj_01	88794	8530	95310		11.8106	13.7483	0.96875	0.888393	0.890625	0.609375	IntensitiesBN	Sampled	OnStandProj	1
296	IntensitiesBN_FC-8_Sampled_OnStandProj_02	26215	98519	49416	99828	92.1034	86.8404	0.84375	0.852679	0.453125	0.484375	IntensitiesBN	Sampled	OnStandProj	2
505	IntensitiesBN_FC-8_Sampled_OnStandProj_03	15593	80661	74416	81961	86.8404	84.2088	0.852679	0.857143	0.484375	0.5	IntensitiesBN	Sampled	OnStandProj	3
95	IntensitiesBN_FC-8_MARs_OnProj_01	83333	91511	45539	85500	10.7864	13.8327	1	0.924107	1	0.734375	IntensitiesBN	MARs	OnProj	1
304	IntensitiesBN_FC-8_MARs_OnProj_02	163	17552			53.0222	48.4066	0.852679	0.84375	0.484375	0.453125	IntensitiesBN	MARs	OnProj	2
513	IntensitiesBN_FC-8_MARs_OnProj_03	22129	8523		79867	68.3824	70.4972	0.848214	0.830357	0.46875	0.40625	IntensitiesBN	MARs	OnProj	3
153	RatiosBN_FC-8_Sampled_OnStandProj_01	83185	58967	38123	46783	9.5553	12.9672	1	0.892857	1	0.625	RatiosBN	Sampled	OnStandProj	1
362	RatiosBN_FC-8_Sampled_OnStandProj_02	4740	4740	91874		16.7147	16.7211	0.857143	0.857143	0.5	0.5	RatiosBN	Sampled	OnStandProj	2
571	RatiosBN_FC-8_Sampled_OnStandProj_03	1919	3079	42982	37480	21.8859	21.3419	0.84375	0.848214	0.453125	0.46875	RatiosBN	Sampled	OnStandProj	3
186	Ratios_FC-8_Sampled_OnStandProj_01	55225	9989		16174	12.6985	11.7264	0.924107	0.883929	0.734375	0.59375	Ratios	Sampled	OnStandProj	1
395	Ratios_FC-8_Sampled_OnStandProj_02	1073	1865	41688	72352	15.6984	15.4613	0.857143	0.857143	0.5	0.5	Ratios	Sampled	OnStandProj	2
604	Ratios_FC-8_Sampled_OnStandProj_03	97819	17235	94278		13.4408	17.278	0.875	0.852679	0.5625	0.484375	Ratios	Sampled	OnStandProj	3
120	Intensities_FC-8_Sampled_OnStandProj_01	83308	31245	23744	47443	10.0402	13.6326	1	0.892857	1	0.625	Intensities	Sampled	OnStandProj	1
329	Intensities_FC-8_Sampled_OnStandProj_02	37610	78555		78555	73.6827	84.2088	0.875	0.857143	0.5625	0.5	Intensities	Sampled	OnStandProj	2
538	Intensities_FC-8_Sampled_OnStandProj_03	16356	57235		66331	78.9458	92.1034	0.866071	0.84375	0.53125	0.453125	Intensities	Sampled	OnStandProj	3
77	IntensitiesBN_FC-8_Sampled_None_01	30490	31771	30490	31913	86.8404	71.0512	0.852679	0.879464	0.484375	0.578125	IntensitiesBN	Sampled	None	1
286	IntensitiesBN_FC-8_Sampled_None_02	57498	19240	52621		81.5773	81.5773	0.861607	0.861607	0.515625	0.515625	IntensitiesBN	Sampled	None	2
495	IntensitiesBN_FC-8_Sampled_None_03	50690	49708		53096	78.9458	89.4719	0.866071	0.848214	0.53125	0.46875	IntensitiesBN	Sampled	None	3
97	IntensitiesBN_FC-8_MARs_OnLogTransStandProj_01	93408	91245	27431		11.025	13.8488	1	0.892857	1	0.625	IntensitiesBN	MARs	OnLogTransStandProj	1
306	IntensitiesBN_FC-8_MARs_OnLogTransStandProj_02	77235	16431	65781	44353	69.1926	63.7124	0.834821	0.839286	0.421875	0.4375	IntensitiesBN	MARs	OnLogTransStandProj	2
515	IntensitiesBN_FC-8_MARs_OnLogTransStandProj_03	4642	4670	81739		44.4558	50.8335	0.84375	0.852679	0.453125	0.484375	IntensitiesBN	MARs	OnLogTransStandProj	3
61	Concs_FC-8_MARs_OffStandProj_01	84135	72685	81083	17445	16.4339	17.1208	0.924107	0.84375	0.734375	0.453125	Concs	MARs	OffStandProj	1
270	Concs_FC-8_MARs_OffStandProj_02	85185	87528	83388	68685	16.9572	16.8046	0.924107	0.875	0.734375	0.5625	Concs	MARs	OffStandProj	2
479	Concs_FC-8_MARs_OffStandProj_03	89566	87774	90780	61067	16.6011	16.617	0.919643	0.866071	0.71875	0.53125	Concs	MARs	OffStandProj	3
194	Ratios_FC-8_MARs_OnProj_01	70610	41868	19832	66069	10.3377	12.7072	1	0.90625	1	0.671875	Ratios	MARs	OnProj	1
403	Ratios_FC-8_MARs_OnProj_02	3902	31628			25.9882	33.6697	0.852679	0.84375	0.484375	0.453125	Ratios	MARs	OnProj	2
612	Ratios_FC-8_MARs_OnProj_03	1132	1522		92575	35.3863	29.2133	0.861607	0.834821	0.515625	0.421875	Ratios	MARs	OnProj	3
193	Ratios_FC-8_MARs_OffStandProj_01	85885	79830	92967	88979	16.9098	17.1436	0.90625	0.879464	0.671875	0.578125	Ratios	MARs	OffStandProj	1
402	Ratios_FC-8_MARs_OffStandProj_02	93690	88395	94581		16.0422	16.6867	0.950893	0.866071	0.828125	0.53125	Ratios	MARs	OffStandProj	2
611	Ratios_FC-8_MARs_OffStandProj_03	90502	88226	96320	56475	15.8528	16.4406	0.933036	0.839286	0.765625	0.4375	Ratios	MARs	OffStandProj	3
86	IntensitiesBN_FC-8_Sampled_OnLogTransStandProj_01	70918	5211	21599	10193	9.5508	15.3019	1	0.852679	1	0.484375	IntensitiesBN	Sampled	OnLogTransStandProj	1
295	IntensitiesBN_FC-8_Sampled_OnLogTransStandProj_02	70742	89603	70559		89.4719	89.4719	0.848214	0.848214	0.46875	0.46875	IntensitiesBN	Sampled	OnLogTransStandProj	2
504	IntensitiesBN_FC-8_Sampled_OnLogTransStandProj_03	97	61064		61140	65.7881	71.0512	0.888393	0.879464	0.609375	0.578125	IntensitiesBN	Sampled	OnLogTransStandProj	3
160	RatiosBN_FC-8_MARs_OffStandProj_01	87628	75225	98227	53866	16.2116	16.9647	0.915179	0.852679	0.703125	0.484375	RatiosBN	MARs	OffStandProj	1
369	RatiosBN_FC-8_MARs_OffStandProj_02	90548	88395	89930	50742	16.6476	16.9217	0.964286	0.861607	0.875	0.515625	RatiosBN	MARs	OffStandProj	2
578	RatiosBN_FC-8_MARs_OffStandProj_03	87860	80355	49751	77506	15.9078	16.6563	0.9375	0.861607	0.78125	0.515625	RatiosBN	MARs	OffStandProj	3
32	ConcsBN_FC-8_ImputedAmelia_OnStandProj_01	82394	24800	58034	78169	12.3893	15.6467	0.928571	0.870536	0.75	0.546875	ConcsBN	ImputedAmelia	OnStandProj	1
241	ConcsBN_FC-8_ImputedAmelia_OnStandProj_02	4363	3931	4144	3447	17.7572	17.7425	0.808036	0.834821	0.328125	0.421875	ConcsBN	ImputedAmelia	OnStandProj	2
450	ConcsBN_FC-8_ImputedAmelia_OnStandProj_03	73436	68206	74309	16566	12.2951	12.7895	0.955357	0.870536	0.84375	0.546875	ConcsBN	ImputedAmelia	OnStandProj	3
94	IntensitiesBN_FC-8_MARs_OffStandProj_01	67889	3280	99285		17.2149	17.3809	0.919643	0.866071	0.71875	0.53125	IntensitiesBN	MARs	OffStandProj	1
303	IntensitiesBN_FC-8_MARs_OffStandProj_02	0	0			17.4469	17.5263	0.892857	0.852679	0.625	0.484375	IntensitiesBN	MARs	OffStandProj	2
512	IntensitiesBN_FC-8_MARs_OffStandProj_03	88451	78723	83453	51187	16.702	17.0341	0.9375	0.857143	0.78125	0.5	IntensitiesBN	MARs	OffStandProj	3
58	Concs_FC-8_MARs_OffProj_01	53730	89913	17623	62013	10.5773	14.5641	1	0.857143	1	0.5	Concs	MARs	OffProj	1
267	Concs_FC-8_MARs_OffProj_02	71961	44944	51286	60125	11.6677	15.3808	1	0.852679	1	0.484375	Concs	MARs	OffProj	2
476	Concs_FC-8_MARs_OffProj_03	92290	75932	33715	60780	11.5828	13.2298	1	0.861607	1	0.515625	Concs	MARs	OffProj	3
130	Intensities_FC-8_MARs_OnLogTransStandProj_01	95794	98297	68279	47143	12.1049	14.6808	1	0.883929	1	0.59375	Intensities	MARs	OnLogTransStandProj	1
339	Intensities_FC-8_MARs_OnLogTransStandProj_02	50559	5189			68.2136	63.5357	0.852679	0.848214	0.484375	0.46875	Intensities	MARs	OnLogTransStandProj	2
548	Intensities_FC-8_MARs_OnLogTransStandProj_03	63367	79340		57771	75.1024	76.7737	0.830357	0.839286	0.40625	0.4375	Intensities	MARs	OnLogTransStandProj	3
143	RatiosBN_FC-8_Sampled_None_01	18594	24184	31810	79537	16.4921	15.2164	0.857143	0.861607	0.5	0.515625	RatiosBN	Sampled	None	1
352	RatiosBN_FC-8_Sampled_None_02	3083	3304		57098	16.5007	16.1729	0.857143	0.848214	0.5	0.46875	RatiosBN	Sampled	None	2
561	RatiosBN_FC-8_Sampled_None_03	3500	41949	81526	43356	17.6142	16.4904	0.861607	0.861607	0.515625	0.515625	RatiosBN	Sampled	None	3
128	Intensities_FC-8_MARs_OnProj_01	53623	66131	34759	64858	11.2594	11.516	0.995536	0.892857	0.984375	0.625	Intensities	MARs	OnProj	1
337	Intensities_FC-8_MARs_OnProj_02	26695	26795	32926	28065	50.7484	66.6178	0.834821	0.839286	0.421875	0.4375	Intensities	MARs	OnProj	2
546	Intensities_FC-8_MARs_OnProj_03	8708	8785	43529	81468	62.0933	52.1995	0.839286	0.830357	0.4375	0.40625	Intensities	MARs	OnProj	3
110	Intensities_FC-8_Sampled_None_01	154	10775	10717	10809	97.3665	102.63	0.834821	0.825893	0.421875	0.390625	Intensities	Sampled	None	1
319	Intensities_FC-8_Sampled_None_02	13908	42777	35667	48627	89.4719	78.9458	0.848214	0.866071	0.46875	0.53125	Intensities	Sampled	None	2
528	Intensities_FC-8_Sampled_None_03	38088	35351	84167		84.2088	76.3143	0.857143	0.870536	0.5	0.546875	Intensities	Sampled	None	3
180	Ratios_FC-8_Sampled_OffLogTransProj_01	85960	94794	38580		10.8944	30.0369	1	0.839286	1	0.4375	Ratios	Sampled	OffLogTransProj	1
389	Ratios_FC-8_Sampled_OffLogTransProj_02	59221	59947	86827		14.1898	46.272	0.986607	0.866071	0.953125	0.53125	Ratios	Sampled	OffLogTransProj	2
598	Ratios_FC-8_Sampled_OffLogTransProj_03	96452	187	89194	12231	14.3493	71.2035	0.995536	0.857143	0.984375	0.5	Ratios	Sampled	OffLogTransProj	3
98	IntensitiesBN_FC-8_MARs_OnStandProj_01	91816	95363	36267	48035	11.6695	14.0505	0.995536	0.866071	0.984375	0.53125	IntensitiesBN	MARs	OnStandProj	1
307	IntensitiesBN_FC-8_MARs_OnStandProj_02	4756	4570	45765	110	48.6635	34.3645	0.830357	0.84375	0.40625	0.453125	IntensitiesBN	MARs	OnStandProj	2
516	IntensitiesBN_FC-8_MARs_OnStandProj_03	36102	5550	52426	70475	68.7541	68.7352	0.848214	0.852679	0.46875	0.484375	IntensitiesBN	MARs	OnStandProj	3
85	IntensitiesBN_FC-8_Sampled_OnLogTransProj_01	95794	35225	29134	23381	11.8524	15.2817	1	0.866071	1	0.53125	IntensitiesBN	Sampled	OnLogTransProj	1
294	IntensitiesBN_FC-8_Sampled_OnLogTransProj_02	1142	23381	54116	23446	89.4719	89.4719	0.848214	0.848214	0.46875	0.46875	IntensitiesBN	Sampled	OnLogTransProj	2
503	IntensitiesBN_FC-8_Sampled_OnLogTransProj_03	34538	95839		23797	78.9458	89.4719	0.866071	0.848214	0.53125	0.46875	IntensitiesBN	Sampled	OnLogTransProj	3
147	RatiosBN_FC-8_Sampled_OffLogTransProj_01	69320	54794	30787	25045	9.18757	30.1312	1	0.848214	1	0.46875	RatiosBN	Sampled	OffLogTransProj	1
356	RatiosBN_FC-8_Sampled_OffLogTransProj_02	94985	7778	97713		14.4948	17.7927	0.96875	0.839286	0.890625	0.4375	RatiosBN	Sampled	OffLogTransProj	2
565	RatiosBN_FC-8_Sampled_OffLogTransProj_03	90996	80742	79687		13.5205	54.0767	0.991071	0.866071	0.96875	0.53125	RatiosBN	Sampled	OffLogTransProj	3
88	IntensitiesBN_FC-8_MARs_None_01	7885	8011			19.9816	23.2097	0.852679	0.861607	0.484375	0.515625	IntensitiesBN	MARs	None	1
297	IntensitiesBN_FC-8_MARs_None_02	55238	722			68.9869	72.3454	0.848214	0.848214	0.46875	0.46875	IntensitiesBN	MARs	None	2
506	IntensitiesBN_FC-8_MARs_None_03	402	34808	34978		65.0896	60.8162	0.825893	0.839286	0.390625	0.4375	IntensitiesBN	MARs	None	3
21	ConcsBN_FC-8_MARs_OnStandProj_01	71452	86732	54933	88282	11.8832	14.1483	0.995536	0.848214	0.984375	0.46875	ConcsBN	MARs	OnStandProj	1
230	ConcsBN_FC-8_MARs_OnStandProj_02	2025	2531	63447		23.1693	38.1036	0.866071	0.857143	0.53125	0.5	ConcsBN	MARs	OnStandProj	2
439	ConcsBN_FC-8_MARs_OnStandProj_03	2964	3232	35265	33880	25.8609	24.9077	0.834821	0.84375	0.421875	0.453125	ConcsBN	MARs	OnStandProj	3
65	Concs_FC-8_MARs_OnStandProj_01	24010	44821	24393		13.7918	14.8838	0.897321	0.857143	0.640625	0.5	Concs	MARs	OnStandProj	1
274	Concs_FC-8_MARs_OnStandProj_02	2966	2966	92168	44383	21.3024	32.3772	0.84375	0.84375	0.453125	0.453125	Concs	MARs	OnStandProj	2
483	Concs_FC-8_MARs_OnStandProj_03	3300	4808	48587	51505	22.8974	39.7165	0.839286	0.84375	0.4375	0.453125	Concs	MARs	OnStandProj	3
11	ConcsBN_FC-8_MARs_None_01	6943	22718	16493	8107	15.1374	15.9123	0.834821	0.834821	0.421875	0.421875	ConcsBN	MARs	None	1
220	ConcsBN_FC-8_MARs_None_02	18395	12016		67472	16.4908	15.2677	0.861607	0.857143	0.515625	0.5	ConcsBN	MARs	None	2
429	ConcsBN_FC-8_MARs_None_03	1628	5236	64369	61207	16.2383	24.8052	0.84375	0.852679	0.453125	0.484375	ConcsBN	MARs	None	3
187	Ratios_FC-8_MARs_None_01	640	31805			17.6296	18.1702	0.875	0.852679	0.5625	0.484375	Ratios	MARs	None	1
396	Ratios_FC-8_MARs_None_02	9997	9997	98896		47.6541	42.846	0.839286	0.84375	0.4375	0.453125	Ratios	MARs	None	2
605	Ratios_FC-8_MARs_None_03	1875	1479		97789	51.7473	58.7919	0.866071	0.848214	0.53125	0.46875	Ratios	MARs	None	3
17	ConcsBN_FC-8_MARs_OffStandProj_01	82382	84453	80173	89475	17.0637	16.8083	0.941964	0.852679	0.796875	0.484375	ConcsBN	MARs	OffStandProj	1
226	ConcsBN_FC-8_MARs_OffStandProj_02	89071	86320	90723	30709	16.7191	16.5755	0.973214	0.866071	0.90625	0.53125	ConcsBN	MARs	OffStandProj	2
435	ConcsBN_FC-8_MARs_OffStandProj_03	0	0	56391	45028	17.6173	17.5373	0.839286	0.821826	0.4375	0.384615	ConcsBN	MARs	OffStandProj	3
62	Concs_FC-8_MARs_OnProj_01	75495	54700	18563	29612	10.4195	14.9607	1	0.84375	1	0.453125	Concs	MARs	OnProj	1
271	Concs_FC-8_MARs_OnProj_02	6996	7006	17112		20.736	24.6475	0.839286	0.857143	0.4375	0.5	Concs	MARs	OnProj	2
480	Concs_FC-8_MARs_OnProj_03	10813	22587		3654	42.883	53.1322	0.848214	0.839286	0.46875	0.4375	Concs	MARs	OnProj	3
181	Ratios_FC-8_Sampled_OffLogTransStandProj_01	75225	354	31987	5025	12.6381	30.6239	1	0.852679	1	0.484375	Ratios	Sampled	OffLogTransStandProj	1
390	Ratios_FC-8_Sampled_OffLogTransStandProj_02	21874	82279	49203	48242	13.432	37.4038	1	0.848214	1	0.46875	Ratios	Sampled	OffLogTransStandProj	2
599	Ratios_FC-8_Sampled_OffLogTransStandProj_03	48872	58306	91949	35418	13.8179	62.3672	0.955357	0.839286	0.84375	0.4375	Ratios	Sampled	OffLogTransStandProj	3
48	Concs_FC-8_Sampled_OffLogTransProj_01	87359	79678	66458	13452	13.9607	59.5361	1	0.816964	1	0.359375	Concs	Sampled	OffLogTransProj	1
257	Concs_FC-8_Sampled_OffLogTransProj_02	94512	20563	51292	52231	15.3951	22.4983	1	0.861607	1	0.515625	Concs	Sampled	OffLogTransProj	2
466	Concs_FC-8_Sampled_OffLogTransProj_03	91765	89099	78048	12231	16.2213	62.1515	1	0.861607	1	0.515625	Concs	Sampled	OffLogTransProj	3
49	Concs_FC-8_Sampled_OffLogTransStandProj_01	109	97201			16.8279	43.9356	0.933036	0.821429	0.765625	0.375	Concs	Sampled	OffLogTransStandProj	1
258	Concs_FC-8_Sampled_OffLogTransStandProj_02	71626	79947	85863	1589	14.0572	43.7039	0.991071	0.84375	0.96875	0.453125	Concs	Sampled	OffLogTransStandProj	2
467	Concs_FC-8_Sampled_OffLogTransStandProj_03	84985	98226	55207	22091	13.1855	71.0783	0.995536	0.870536	0.984375	0.546875	Concs	Sampled	OffLogTransStandProj	3
81	IntensitiesBN_FC-8_Sampled_OffLogTransProj_01	61646	71805	26090		9.1462	27.7068	1	0.861607	1	0.515625	IntensitiesBN	Sampled	OffLogTransProj	1
290	IntensitiesBN_FC-8_Sampled_OffLogTransProj_02	94996	76776	48310		13.1359	44.0536	1	0.825893	1	0.390625	IntensitiesBN	Sampled	OffLogTransProj	2
499	IntensitiesBN_FC-8_Sampled_OffLogTransProj_03	84512	95593	84580		12.7575	42.573	1	0.848214	1	0.46875	IntensitiesBN	Sampled	OffLogTransProj	3
119	Intensities_FC-8_Sampled_OnLogTransStandProj_01	70182	35225	73355	38549	10.7909	15.5415	0.991071	0.825893	0.96875	0.390625	Intensities	Sampled	OnLogTransStandProj	1
328	Intensities_FC-8_Sampled_OnLogTransStandProj_02	70473	47590	70813		86.8404	92.1034	0.852679	0.84375	0.484375	0.453125	Intensities	Sampled	OnLogTransStandProj	2
537	Intensities_FC-8_Sampled_OnLogTransStandProj_03	49709	49549	87762	49549	86.8404	81.5773	0.852679	0.861607	0.484375	0.515625	Intensities	Sampled	OnLogTransStandProj	3
18	ConcsBN_FC-8_MARs_OnProj_01	90995	13659	18947		10.8745	14.2035	1	0.857143	1	0.5	ConcsBN	MARs	OnProj	1
227	ConcsBN_FC-8_MARs_OnProj_02	2508	2876	98226	27238	22.0376	29.3812	0.834821	0.830357	0.421875	0.40625	ConcsBN	MARs	OnProj	2
436	ConcsBN_FC-8_MARs_OnProj_03	9603	10690	56246	56313	22.4599	38.2318	0.852679	0.84375	0.484375	0.453125	ConcsBN	MARs	OnProj	3
121	Intensities_FC-8_MARs_None_01	7562	10534		37003	17.0719	17.0886	0.839286	0.834821	0.4375	0.421875	Intensities	MARs	None	1
330	Intensities_FC-8_MARs_None_02	46137	46225			53.7512	56.7006	0.848214	0.852679	0.46875	0.484375	Intensities	MARs	None	2
539	Intensities_FC-8_MARs_None_03	99927	3756		82508	67.2968	70.5556	0.861607	0.84375	0.515625	0.453125	Intensities	MARs	None	3
171	RatiosBN_FC-8_ImputedZero_OffStandProj_01	85312	33723	67588	54679	14.401	16.2623	0.888393	0.834821	0.609375	0.421875	RatiosBN	ImputedZero	OffStandProj	1
380	RatiosBN_FC-8_ImputedZero_OffStandProj_02	66059	82297	34552	22499	14.8139	15.4167	0.892857	0.852679	0.625	0.484375	RatiosBN	ImputedZero	OffStandProj	2
589	RatiosBN_FC-8_ImputedZero_OffStandProj_03	31909	84221	22228	70500	14.9322	14.6525	0.883929	0.84375	0.59375	0.453125	RatiosBN	ImputedZero	OffStandProj	3
164	RatiosBN_FC-8_MARs_OnStandProj_01	83290	77643	51902	67422	11.7415	14.3607	1	0.84375	1	0.453125	RatiosBN	MARs	OnStandProj	1
373	RatiosBN_FC-8_MARs_OnStandProj_02	7042	18180		66104	60.6031	42.1764	0.857143	0.848214	0.5	0.46875	RatiosBN	MARs	OnStandProj	2
582	RatiosBN_FC-8_MARs_OnStandProj_03	3957	4518			47.6987	44.055	0.866071	0.839286	0.53125	0.4375	RatiosBN	MARs	OnStandProj	3
154	RatiosBN_FC-8_MARs_None_01	12051	12562	64234	67417	16.461	16.07	0.852679	0.839286	0.484375	0.4375	RatiosBN	MARs	None	1
363	RatiosBN_FC-8_MARs_None_02	750	1426	36358	84823	32.5186	43.2897	0.84375	0.830357	0.453125	0.40625	RatiosBN	MARs	None	2
572	RatiosBN_FC-8_MARs_None_03	2542	4528	61184		35.318	49.4303	0.84375	0.852679	0.453125	0.484375	RatiosBN	MARs	None	3
115	Intensities_FC-8_Sampled_OffLogTransStandProj_01	89124	38763	23793		9.77836	45.626	1	0.84375	1	0.453125	Intensities	Sampled	OffLogTransStandProj	1
324	Intensities_FC-8_Sampled_OffLogTransStandProj_02	99099	80559	30003		11.4882	64.4852	1	0.857143	1	0.5	Intensities	Sampled	OffLogTransStandProj	2
533	Intensities_FC-8_Sampled_OffLogTransStandProj_03	95667	65593	40758		12.7	39.4018	1	0.821429	1	0.375	Intensities	Sampled	OffLogTransStandProj	3
55	Concs_FC-8_MARs_None_01	60468	15225	11810	1266	15.9309	16.8182	0.84375	0.825893	0.453125	0.390625	Concs	MARs	None	1
264	Concs_FC-8_MARs_None_02	3267	2508	92407		25.7301	33.7099	0.848214	0.848214	0.46875	0.46875	Concs	MARs	None	2
473	Concs_FC-8_MARs_None_03	8883	8179		19318	18.1329	20.442	0.857143	0.848214	0.5	0.46875	Concs	MARs	None	3
0	ConcsBN_FC-8_Sampled_None_01	23280	25055	22569	5892	14.4675	14.2256	0.830357	0.848214	0.40625	0.46875	ConcsBN	Sampled	None	1
209	ConcsBN_FC-8_Sampled_None_02	7291	5185	2754	38046	17.8635	17.2113	0.830357	0.825893	0.40625	0.390625	ConcsBN	Sampled	None	2
418	ConcsBN_FC-8_Sampled_None_03	11812	2765	83156	45455	16.673	15.4054	0.848214	0.84375	0.46875	0.453125	ConcsBN	Sampled	None	3
29	ConcsBN_FC-8_ImputedAmelia_OnProj_01	77701	39715	21684	28423	10.5712	12.6071	1	0.857143	1	0.5	ConcsBN	ImputedAmelia	OnProj	1
238	ConcsBN_FC-8_ImputedAmelia_OnProj_02	88808	66610	67166	44826	15.7906	15.0675	0.848214	0.848214	0.46875	0.46875	ConcsBN	ImputedAmelia	OnProj	2
447	ConcsBN_FC-8_ImputedAmelia_OnProj_03	14880	13725	3930	250	18.6456	18.8214	0.808036	0.808036	0.328125	0.328125	ConcsBN	ImputedAmelia	OnProj	3
201	Ratios_FC-8_ImputedZero_OffProj_01	54442	54019	25366	36094	13.5112	14.8786	0.897321	0.834821	0.640625	0.421875	Ratios	ImputedZero	OffProj	1
410	Ratios_FC-8_ImputedZero_OffProj_02	71992	35682	22477	15612	13.9869	15.2995	0.897321	0.84375	0.640625	0.453125	Ratios	ImputedZero	OffProj	2
619	Ratios_FC-8_ImputedZero_OffProj_03	87719	38274	25526	16397	13.888	15.6677	0.897321	0.834821	0.640625	0.421875	Ratios	ImputedZero	OffProj	3
168	RatiosBN_FC-8_ImputedZero_OffProj_01	66972	59685	43955	23696	13.6731	15.2407	0.897321	0.834821	0.640625	0.421875	RatiosBN	ImputedZero	OffProj	1
377	RatiosBN_FC-8_ImputedZero_OffProj_02	30083	30903	27138	9324	14.4165	15.5695	0.897321	0.848214	0.640625	0.46875	RatiosBN	ImputedZero	OffProj	2
586	RatiosBN_FC-8_ImputedZero_OffProj_03	34399	33834	50515	22339	14.9748	15.0742	0.897321	0.830357	0.640625	0.40625	RatiosBN	ImputedZero	OffProj	3
131	Intensities_FC-8_MARs_OnStandProj_01	14237	75225	54349	15552	15.9949	16.0743	0.839286	0.834821	0.4375	0.421875	Intensities	MARs	OnStandProj	1
340	Intensities_FC-8_MARs_OnStandProj_02	366	490	82937	47927	33.5521	41.2234	0.84375	0.84375	0.453125	0.453125	Intensities	MARs	OnStandProj	2
549	Intensities_FC-8_MARs_OnStandProj_03	15026	15026	68179	62215	69.5067	64.543	0.830357	0.834821	0.40625	0.421875	Intensities	MARs	OnStandProj	3
44	Concs_FC-8_Sampled_None_01	4370	63291	21447	20073	16.4707	16.447	0.848214	0.84375	0.46875	0.453125	Concs	Sampled	None	1
253	Concs_FC-8_Sampled_None_02	1259	97196		13573	13.4886	15.5112	0.875	0.84375	0.5625	0.453125	Concs	Sampled	None	2
462	Concs_FC-8_Sampled_None_03	4512	4660	57616	68872	16.9344	17.063	0.834821	0.821429	0.421875	0.375	Concs	Sampled	None	3
148	RatiosBN_FC-8_Sampled_OffLogTransStandProj_01	77901	46772	23746	8856	9.48787	28.4254	1	0.8125	1	0.34375	RatiosBN	Sampled	OffLogTransStandProj	1
357	RatiosBN_FC-8_Sampled_OffLogTransStandProj_02	80996	94526	58847		13.0347	45.6239	1	0.852679	1	0.484375	RatiosBN	Sampled	OffLogTransStandProj	2
566	RatiosBN_FC-8_Sampled_OffLogTransStandProj_03	97261	89947	57190	25320	14.6321	46.1623	0.995536	0.839286	0.984375	0.4375	RatiosBN	Sampled	OffLogTransStandProj	3
102	IntensitiesBN_FC-8_ImputedZero_OffProj_01	28715	16724	12253	2145	13.45	15.8665	0.897321	0.84375	0.640625	0.453125	IntensitiesBN	ImputedZero	OffProj	1
311	IntensitiesBN_FC-8_ImputedZero_OffProj_02	38051	44397	6544	5069	13.7064	15.9429	0.897321	0.839286	0.640625	0.4375	IntensitiesBN	ImputedZero	OffProj	2
520	IntensitiesBN_FC-8_ImputedZero_OffProj_03	43403	10585	27719	42339	14.9127	16.9921	0.892857	0.816964	0.625	0.359375	IntensitiesBN	ImputedZero	OffProj	3
204	Ratios_FC-8_ImputedZero_OffStandProj_01	61328	63116	29379	20026	13.4228	14.3798	0.897321	0.848214	0.640625	0.46875	Ratios	ImputedZero	OffStandProj	1
413	Ratios_FC-8_ImputedZero_OffStandProj_02	63320	88153	42324	16800	14.7669	15.5099	0.897321	0.821429	0.640625	0.375	Ratios	ImputedZero	OffStandProj	2
622	Ratios_FC-8_ImputedZero_OffStandProj_03	68964	17635	44814	6216	14.519	16.2667	0.897321	0.830357	0.640625	0.40625	Ratios	ImputedZero	OffStandProj	3
31	ConcsBN_FC-8_ImputedAmelia_OnLogTransStandProj_01	89457	7105	47185	15634	11.155	16.9787	0.96875	0.825893	0.890625	0.390625	ConcsBN	ImputedAmelia	OnLogTransStandProj	1
240	ConcsBN_FC-8_ImputedAmelia_OnLogTransStandProj_02	65676	1316	35035	16442	16.5097	17.8504	0.821429	0.8125	0.375	0.34375	ConcsBN	ImputedAmelia	OnLogTransStandProj	2
449	ConcsBN_FC-8_ImputedAmelia_OnLogTransStandProj_03	96414	82868	34215	47401	15.1713	14.982	0.834821	0.852679	0.421875	0.484375	ConcsBN	ImputedAmelia	OnLogTransStandProj	3
138	Intensities_FC-8_ImputedZero_OffStandProj_01	29462	13616	4019	5741	13.3137	16.1724	0.897321	0.839286	0.640625	0.4375	Intensities	ImputedZero	OffStandProj	1
347	Intensities_FC-8_ImputedZero_OffStandProj_02	46466	47227	33901	1566	14.8926	16.3038	0.897321	0.834821	0.640625	0.421875	Intensities	ImputedZero	OffStandProj	2
556	Intensities_FC-8_ImputedZero_OffStandProj_03	72656	16245	4836	4210	13.6993	16.5697	0.897321	0.816964	0.640625	0.359375	Intensities	ImputedZero	OffStandProj	3
135	Intensities_FC-8_ImputedZero_OffProj_01	74525	29498	3789	801	13.2477	15.9621	0.897321	0.8125	0.640625	0.34375	Intensities	ImputedZero	OffProj	1
344	Intensities_FC-8_ImputedZero_OffProj_02	67636	94039	36185	14649	14.9627	16.1143	0.879464	0.830357	0.578125	0.40625	Intensities	ImputedZero	OffProj	2
553	Intensities_FC-8_ImputedZero_OffProj_03	69572	62270	8078	10785	13.6818	15.9731	0.901786	0.84375	0.65625	0.453125	Intensities	ImputedZero	OffProj	3
72	Concs_FC-8_ImputedZero_OffStandProj_01	72284	69290	33979	1160	13.9435	15.5381	0.897321	0.8125	0.640625	0.34375	Concs	ImputedZero	OffStandProj	1
281	Concs_FC-8_ImputedZero_OffStandProj_02	82158	88576	45478	52255	14.8174	14.7708	0.875	0.830357	0.5625	0.40625	Concs	ImputedZero	OffStandProj	2
490	Concs_FC-8_ImputedZero_OffStandProj_03	36308	73927	27452	82940	16.1252	15.5559	0.848214	0.84375	0.46875	0.453125	Concs	ImputedZero	OffStandProj	3
39	ConcsBN_FC-8_ImputedZero_OffStandProj_01	80996	70164	35548	10933	14.0277	15.532	0.892857	0.8125	0.625	0.34375	ConcsBN	ImputedZero	OffStandProj	1
248	ConcsBN_FC-8_ImputedZero_OffStandProj_02	72988	62982	44399	62075	14.6287	14.9119	0.888393	0.852679	0.609375	0.484375	ConcsBN	ImputedZero	OffStandProj	2
457	ConcsBN_FC-8_ImputedZero_OffStandProj_03	76279	86114	28651	4875	14.539	14.5629	0.883929	0.816964	0.59375	0.359375	ConcsBN	ImputedZero	OffStandProj	3
69	Concs_FC-8_ImputedZero_OffProj_01	83652	90904	58295	89887	14.0508	14.7825	0.897321	0.816964	0.640625	0.359375	Concs	ImputedZero	OffProj	1
278	Concs_FC-8_ImputedZero_OffProj_02	79296	91265	40332	77426	15.08	14.5902	0.883929	0.84375	0.59375	0.453125	Concs	ImputedZero	OffProj	2
487	Concs_FC-8_ImputedZero_OffProj_03	67470	45682	22940	58291	14.9382	15.9942	0.879464	0.8125	0.578125	0.34375	Concs	ImputedZero	OffProj	3
82	IntensitiesBN_FC-8_Sampled_OffLogTransStandProj_01	59656	20803	19028	1868	9.54371	24.8746	1	0.834821	1	0.421875	IntensitiesBN	Sampled	OffLogTransStandProj	1
291	IntensitiesBN_FC-8_Sampled_OffLogTransStandProj_02	90572	71626	89463	1979	13.0444	59.3128	1	0.808036	1	0.328125	IntensitiesBN	Sampled	OffLogTransStandProj	2
500	IntensitiesBN_FC-8_Sampled_OffLogTransStandProj_03	63936	83173	59129		12.3456	29.7415	1	0.825893	1	0.390625	IntensitiesBN	Sampled	OffLogTransStandProj	3
22	ConcsBN_FC-8_ImputedAmelia_None_01	23114	57980	17	25013	15.8717	16.735	0.808036	0.8125	0.328125	0.34375	ConcsBN	ImputedAmelia	None	1
231	ConcsBN_FC-8_ImputedAmelia_None_02	1318	2638	382	19362	17.5345	17.8739	0.808036	0.803571	0.328125	0.3125	ConcsBN	ImputedAmelia	None	2
440	ConcsBN_FC-8_ImputedAmelia_None_03	8217	4311	5091	64670	17.5593	17.6415	0.825893	0.84375	0.390625	0.453125	ConcsBN	ImputedAmelia	None	3
174	RatiosBN_FC-8_ImputedZero_OnLogTransStandProj_01	80062	16887	60787	10258	13.8857	16.3712	0.901786	0.821429	0.65625	0.375	RatiosBN	ImputedZero	OnLogTransStandProj	1
383	RatiosBN_FC-8_ImputedZero_OnLogTransStandProj_02	5788	8360	55740	65972	19.0006	21.7317	0.808036	0.808036	0.328125	0.328125	RatiosBN	ImputedZero	OnLogTransStandProj	2
592	RatiosBN_FC-8_ImputedZero_OnLogTransStandProj_03	69449	1281	20718	33757	15.7137	17.1544	0.816964	0.825893	0.359375	0.390625	RatiosBN	ImputedZero	OnLogTransStandProj	3
105	IntensitiesBN_FC-8_ImputedZero_OffStandProj_01	39754	72610	13149	1898	13.3544	14.5956	0.897321	0.816964	0.640625	0.359375	IntensitiesBN	ImputedZero	OffStandProj	1
314	IntensitiesBN_FC-8_ImputedZero_OffStandProj_02	41577	30331	82145	10659	15.416	16.7974	0.879464	0.816964	0.578125	0.359375	IntensitiesBN	ImputedZero	OffStandProj	2
523	IntensitiesBN_FC-8_ImputedZero_OffStandProj_03	24233	44300	4351	7114	13.7872	15.8728	0.901786	0.821429	0.65625	0.375	IntensitiesBN	ImputedZero	OffStandProj	3
38	ConcsBN_FC-8_ImputedZero_OffLogTransStandProj_01	85449	41953	87248	30395	15.7659	16.9383	0.879464	0.816964	0.578125	0.359375	ConcsBN	ImputedZero	OffLogTransStandProj	1
247	ConcsBN_FC-8_ImputedZero_OffLogTransStandProj_02	27825	53528	74893	69538	16.6767	16.9438	0.875	0.830357	0.5625	0.40625	ConcsBN	ImputedZero	OffLogTransStandProj	2
456	ConcsBN_FC-8_ImputedZero_OffLogTransStandProj_03	56661	45	86606	39243	17.3285	17.599	0.852679	0.799107	0.484375	0.296875	ConcsBN	ImputedZero	OffLogTransStandProj	3
114	Intensities_FC-8_Sampled_OffLogTransProj_01	88432	69270	32758	11906	9.75799	35.625	1	0.790179	1	0.338983	Intensities	Sampled	OffLogTransProj	1
323	Intensities_FC-8_Sampled_OffLogTransProj_02	66323	83173	79427	4754	15.1411	28.6444	0.964286	0.848214	0.875	0.46875	Intensities	Sampled	OffLogTransProj	2
532	Intensities_FC-8_Sampled_OffLogTransProj_03	91858	99603	36066	2028	11.0753	48.0537	1	0.803571	1	0.359649	Intensities	Sampled	OffLogTransProj	3
76	Concs_FC-8_ImputedZero_OnStandProj_01	36369	48742	18916	26498	14.9939	15.2555	0.848214	0.8125	0.46875	0.34375	Concs	ImputedZero	OnStandProj	1
285	Concs_FC-8_ImputedZero_OnStandProj_02	5034	893	83816	8143	17.5015	17.5654	0.803571	0.799107	0.3125	0.296875	Concs	ImputedZero	OnStandProj	2
494	Concs_FC-8_ImputedZero_OnStandProj_03	81318	7310	36991	48900	16.264	17.267	0.808036	0.821429	0.328125	0.375	Concs	ImputedZero	OnStandProj	3
70	Concs_FC-8_ImputedZero_OffLogTransProj_01	88354	99806	71923	6342	15.8999	89.2311	0.888393	0.808036	0.609375	0.328125	Concs	ImputedZero	OffLogTransProj	1
279	Concs_FC-8_ImputedZero_OffLogTransProj_02	73540	71878	64794	10450	17.2089	51.6811	0.870536	0.808036	0.546875	0.328125	Concs	ImputedZero	OffLogTransProj	2
488	Concs_FC-8_ImputedZero_OffLogTransProj_03	85125	94933	64003	18	16.6291	30.1699	0.861607	0.8125	0.515625	0.34375	Concs	ImputedZero	OffLogTransProj	3
36	ConcsBN_FC-8_ImputedZero_OffProj_01	83208	58465	42206	42446	14.2637	15.1942	0.892857	0.8125	0.625	0.34375	ConcsBN	ImputedZero	OffProj	1
245	ConcsBN_FC-8_ImputedZero_OffProj_02	81548	67187	53623	7468	14.8746	15.1654	0.892857	0.821429	0.625	0.375	ConcsBN	ImputedZero	OffProj	2
454	ConcsBN_FC-8_ImputedZero_OffProj_03	72324	78556	58317	4665	15.3426	15.7237	0.866071	0.794643	0.53125	0.28125	ConcsBN	ImputedZero	OffProj	3
175	RatiosBN_FC-8_ImputedZero_OnStandProj_01	91039	34700	39671	35666	13.7347	15.8858	0.897321	0.825893	0.640625	0.390625	RatiosBN	ImputedZero	OnStandProj	1
384	RatiosBN_FC-8_ImputedZero_OnStandProj_02	10347	5436	48317	56585	23.77	24.4446	0.803571	0.808036	0.3125	0.328125	RatiosBN	ImputedZero	OnStandProj	2
593	RatiosBN_FC-8_ImputedZero_OnStandProj_03	6572	8007	90698	1306	19.0412	19.9673	0.8125	0.794643	0.34375	0.28125	RatiosBN	ImputedZero	OnStandProj	3
172	RatiosBN_FC-8_ImputedZero_OnProj_01	47130	4431	7701	8925	13.4355	16.7317	0.901786	0.834821	0.65625	0.421875	RatiosBN	ImputedZero	OnProj	1
381	RatiosBN_FC-8_ImputedZero_OnProj_02	69763	34526	666	806	20.0831	19.6858	0.8125	0.794643	0.34375	0.28125	RatiosBN	ImputedZero	OnProj	2
590	RatiosBN_FC-8_ImputedZero_OnProj_03	7568	3727	47393	2483	26.9398	22.0065	0.803571	0.799107	0.3125	0.296875	RatiosBN	ImputedZero	OnProj	3
139	Intensities_FC-8_ImputedZero_OnProj_01	77789	50825	15154	2505	13.2983	15.0634	0.901786	0.825893	0.65625	0.390625	Intensities	ImputedZero	OnProj	1
348	Intensities_FC-8_ImputedZero_OnProj_02	1316	97816	1281	20470	104.833	121.05	0.8125	0.794643	0.34375	0.28125	Intensities	ImputedZero	OnProj	2
557	Intensities_FC-8_ImputedZero_OnProj_03	29121	28891	29152	28896	105.886	118.419	0.803571	0.799107	0.3125	0.296875	Intensities	ImputedZero	OnProj	3
40	ConcsBN_FC-8_ImputedZero_OnProj_01	64399	34373	30014	1452	13.6715	16.6633	0.901786	0.803571	0.65625	0.3125	ConcsBN	ImputedZero	OnProj	1
249	ConcsBN_FC-8_ImputedZero_OnProj_02	46889	27950	29567	23484	14.878	16.164	0.888393	0.825893	0.609375	0.390625	ConcsBN	ImputedZero	OnProj	2
458	ConcsBN_FC-8_ImputedZero_OnProj_03	3000	2183	79676	60113	17.7432	17.8152	0.799107	0.790179	0.296875	0.265625	ConcsBN	ImputedZero	OnProj	3
207	Ratios_FC-8_ImputedZero_OnLogTransStandProj_01	81733	9285	74137	5232	14.3227	16.7549	0.875	0.799107	0.5625	0.296875	Ratios	ImputedZero	OnLogTransStandProj	1
416	Ratios_FC-8_ImputedZero_OnLogTransStandProj_02	10204	93850	64	80518	19.518	20.6387	0.799107	0.808036	0.296875	0.328125	Ratios	ImputedZero	OnLogTransStandProj	2
625	Ratios_FC-8_ImputedZero_OnLogTransStandProj_03	7190	7148	11618	67171	26.8214	21.2033	0.785714	0.808036	0.25	0.328125	Ratios	ImputedZero	OnLogTransStandProj	3
208	Ratios_FC-8_ImputedZero_OnStandProj_01	90678	14752	84501	12358	14.0456	16.722	0.883929	0.8125	0.59375	0.34375	Ratios	ImputedZero	OnStandProj	1
417	Ratios_FC-8_ImputedZero_OnStandProj_02	21408	3588	27255	64975	19.6658	19.7872	0.803571	0.8125	0.3125	0.34375	Ratios	ImputedZero	OnStandProj	2
626	Ratios_FC-8_ImputedZero_OnStandProj_03	4386	4286	1096	3545	32.9398	26.1289	0.790179	0.790179	0.265625	0.265625	Ratios	ImputedZero	OnStandProj	3
137	Intensities_FC-8_ImputedZero_OffLogTransStandProj_01	84059	72090	92940	11500	16.1461	75.4744	0.888393	0.803571	0.609375	0.3125	Intensities	ImputedZero	OffLogTransStandProj	1
346	Intensities_FC-8_ImputedZero_OffLogTransStandProj_02	75347	73993	67958	18864	17.1139	91.5604	0.852679	0.803571	0.484375	0.3125	Intensities	ImputedZero	OffLogTransStandProj	2
555	Intensities_FC-8_ImputedZero_OffLogTransStandProj_03	63264	9404	47410	59904	17.2479	115.876	0.825893	0.808036	0.390625	0.328125	Intensities	ImputedZero	OffLogTransStandProj	3
142	Intensities_FC-8_ImputedZero_OnStandProj_01	81992	50860	39173	20069	13.7085	16.0333	0.897321	0.821429	0.640625	0.375	Intensities	ImputedZero	OnStandProj	1
351	Intensities_FC-8_ImputedZero_OnStandProj_02	12304	76190	44038	405	114.79	114.523	0.790179	0.799107	0.265625	0.296875	Intensities	ImputedZero	OnStandProj	2
560	Intensities_FC-8_ImputedZero_OnStandProj_03	17086	93064	16837	2788	107.987	119.456	0.803571	0.790179	0.3125	0.265625	Intensities	ImputedZero	OnStandProj	3
198	Ratios_FC-8_ImputedZero_None_01	4556	4465	67937	93008	17.4438	17.7203	0.790179	0.799107	0.265625	0.296875	Ratios	ImputedZero	None	1
407	Ratios_FC-8_ImputedZero_None_02	8567	46995	69736	43937	22.4001	21.3208	0.816964	0.808036	0.359375	0.328125	Ratios	ImputedZero	None	2
616	Ratios_FC-8_ImputedZero_None_03	1729	3515	26904	39227	18.8083	18.6186	0.803571	0.803571	0.3125	0.3125	Ratios	ImputedZero	None	3
106	IntensitiesBN_FC-8_ImputedZero_OnProj_01	53944	76228	47304	17125	14.1526	15.1624	0.888393	0.821429	0.609375	0.375	IntensitiesBN	ImputedZero	OnProj	1
315	IntensitiesBN_FC-8_ImputedZero_OnProj_02	2626	13569	123	29	111.759	116.164	0.803571	0.794643	0.3125	0.28125	IntensitiesBN	ImputedZero	OnProj	2
524	IntensitiesBN_FC-8_ImputedZero_OnProj_03	59598	59601	59738	619	106.659	119.136	0.8125	0.790179	0.34375	0.265625	IntensitiesBN	ImputedZero	OnProj	3
107	IntensitiesBN_FC-8_ImputedZero_OnLogTransProj_01	47802	30869	11508	279	13.3096	17.0922	0.897321	0.794643	0.640625	0.28125	IntensitiesBN	ImputedZero	OnLogTransProj	1
316	IntensitiesBN_FC-8_ImputedZero_OnLogTransProj_02	84339	93202	1610	1197	112.089	114.762	0.790179	0.803571	0.265625	0.3125	IntensitiesBN	ImputedZero	OnLogTransProj	2
525	IntensitiesBN_FC-8_ImputedZero_OnLogTransProj_03	43106	43166	37864	55444	101.921	113.156	0.821429	0.808036	0.375	0.328125	IntensitiesBN	ImputedZero	OnLogTransProj	3
75	Concs_FC-8_ImputedZero_OnLogTransStandProj_01	74766	30277	47736	33083	13.6594	16.8883	0.901786	0.803571	0.65625	0.3125	Concs	ImputedZero	OnLogTransStandProj	1
284	Concs_FC-8_ImputedZero_OnLogTransStandProj_02	27897	28210	81345	3578	17.4272	17.5563	0.803571	0.790179	0.3125	0.265625	Concs	ImputedZero	OnLogTransStandProj	2
493	Concs_FC-8_ImputedZero_OnLogTransStandProj_03	72193	24875	72049	25028	16.2868	15.8454	0.8125	0.8125	0.34375	0.34375	Concs	ImputedZero	OnLogTransStandProj	3
109	IntensitiesBN_FC-8_ImputedZero_OnStandProj_01	88437	79931	15714	15997	15.757	16.424	0.830357	0.803571	0.40625	0.3125	IntensitiesBN	ImputedZero	OnStandProj	1
318	IntensitiesBN_FC-8_ImputedZero_OnStandProj_02	8279	55067	11504	55059	119.199	110.524	0.794643	0.8125	0.28125	0.34375	IntensitiesBN	ImputedZero	OnStandProj	2
527	IntensitiesBN_FC-8_ImputedZero_OnStandProj_03	8720	24107	8622	166	114.708	117.886	0.790179	0.790179	0.265625	0.265625	IntensitiesBN	ImputedZero	OnStandProj	3
205	Ratios_FC-8_ImputedZero_OnProj_01	82731	79249	60739	2764	14.5934	15.6759	0.892857	0.816964	0.625	0.359375	Ratios	ImputedZero	OnProj	1
414	Ratios_FC-8_ImputedZero_OnProj_02	9394	8906	74798	3712	23.946	23.1067	0.816964	0.794643	0.359375	0.28125	Ratios	ImputedZero	OnProj	2
623	Ratios_FC-8_ImputedZero_OnProj_03	6738	1885	30711	55	19.3289	18.1204	0.794643	0.794643	0.28125	0.28125	Ratios	ImputedZero	OnProj	3
33	ConcsBN_FC-8_ImputedZero_None_01	50639	5707	742	96	17.0768	17.538	0.799107	0.785714	0.296875	0.25	ConcsBN	ImputedZero	None	1
242	ConcsBN_FC-8_ImputedZero_None_02	80054	82435	76405	85974	15.7877	16.0302	0.816964	0.816964	0.359375	0.359375	ConcsBN	ImputedZero	None	2
451	ConcsBN_FC-8_ImputedZero_None_03	3573	3368	596	79353	17.8259	17.7557	0.794643	0.803571	0.28125	0.3125	ConcsBN	ImputedZero	None	3
103	IntensitiesBN_FC-8_ImputedZero_OffLogTransProj_01	10726	2999	89398	210	17.3346	94.0816	0.857143	0.790179	0.5	0.265625	IntensitiesBN	ImputedZero	OffLogTransProj	1
312	IntensitiesBN_FC-8_ImputedZero_OffLogTransProj_02	70737	98309	43786	5006	16.6062	68.0587	0.825893	0.808036	0.390625	0.328125	IntensitiesBN	ImputedZero	OffLogTransProj	2
521	IntensitiesBN_FC-8_ImputedZero_OffLogTransProj_03	54	30	37166	47526	17.4559	115.577	0.825893	0.803571	0.390625	0.3125	IntensitiesBN	ImputedZero	OffLogTransProj	3
37	ConcsBN_FC-8_ImputedZero_OffLogTransProj_01	80284	20890	70014	16222	15.9551	17.095	0.892857	0.803571	0.625	0.3125	ConcsBN	ImputedZero	OffLogTransProj	1
246	ConcsBN_FC-8_ImputedZero_OffLogTransProj_02	2684	48	71906	21798	17.3652	17.4925	0.852679	0.803571	0.484375	0.3125	ConcsBN	ImputedZero	OffLogTransProj	2
455	ConcsBN_FC-8_ImputedZero_OffLogTransProj_03	74418	69	63951	3872	17.1655	17.2623	0.852679	0.794643	0.484375	0.28125	ConcsBN	ImputedZero	OffLogTransProj	3
73	Concs_FC-8_ImputedZero_OnProj_01	55438	12083	20691	80403	13.6735	16.4384	0.901786	0.8125	0.65625	0.34375	Concs	ImputedZero	OnProj	1
282	Concs_FC-8_ImputedZero_OnProj_02	25829	2812	23892	4770	15.706	17.6019	0.8125	0.785714	0.34375	0.25	Concs	ImputedZero	OnProj	2
491	Concs_FC-8_ImputedZero_OnProj_03	1604	1746	119	40231	17.7381	17.7565	0.794643	0.799107	0.28125	0.296875	Concs	ImputedZero	OnProj	3
203	Ratios_FC-8_ImputedZero_OffLogTransStandProj_01	84972	89691	42546	26665	16.6446	47.3839	0.866071	0.808036	0.53125	0.328125	Ratios	ImputedZero	OffLogTransStandProj	1
412	Ratios_FC-8_ImputedZero_OffLogTransStandProj_02	74204	9	77520	13	17.1497	115.754	0.857143	0.785714	0.5	0.25	Ratios	ImputedZero	OffLogTransStandProj	2
621	Ratios_FC-8_ImputedZero_OffLogTransStandProj_03	73	9	74440		17.6098	115.425	0.839286	0.803571	0.4375	0.3125	Ratios	ImputedZero	OffLogTransStandProj	3
141	Intensities_FC-8_ImputedZero_OnLogTransStandProj_01	71856	51090	72153	17314	14.181	16.8179	0.888393	0.799107	0.609375	0.296875	Intensities	ImputedZero	OnLogTransStandProj	1
350	Intensities_FC-8_ImputedZero_OnLogTransStandProj_02	58074	890	34804	888	107.373	120.207	0.816964	0.794643	0.359375	0.28125	Intensities	ImputedZero	OnLogTransStandProj	2
559	Intensities_FC-8_ImputedZero_OnLogTransStandProj_03	89235	68173	749	1163	115.74	118.419	0.799107	0.799107	0.296875	0.296875	Intensities	ImputedZero	OnLogTransStandProj	3
108	IntensitiesBN_FC-8_ImputedZero_OnLogTransStandProj_01	82919	605	38480	9685	14.9449	17.5545	0.861607	0.803571	0.515625	0.3125	IntensitiesBN	ImputedZero	OnLogTransStandProj	1
317	IntensitiesBN_FC-8_ImputedZero_OnLogTransStandProj_02	25947	85977	16257	15295	108.949	118.419	0.808036	0.799107	0.328125	0.296875	IntensitiesBN	ImputedZero	OnLogTransStandProj	2
526	IntensitiesBN_FC-8_ImputedZero_OnLogTransStandProj_03	21197	99941	10635	4791	116.097	111.619	0.790179	0.790179	0.265625	0.265625	IntensitiesBN	ImputedZero	OnLogTransStandProj	3
41	ConcsBN_FC-8_ImputedZero_OnLogTransProj_01	50352	32599	62648	15826	16.3262	17.1598	0.834821	0.794643	0.421875	0.28125	ConcsBN	ImputedZero	OnLogTransProj	1
250	ConcsBN_FC-8_ImputedZero_OnLogTransProj_02	1566	2162	94298	93276	17.925	17.8751	0.816964	0.803571	0.359375	0.3125	ConcsBN	ImputedZero	OnLogTransProj	2
459	ConcsBN_FC-8_ImputedZero_OnLogTransProj_03	5568	4539	1487	409	17.9001	17.8781	0.794643	0.794643	0.28125	0.28125	ConcsBN	ImputedZero	OnLogTransProj	3
165	RatiosBN_FC-8_ImputedZero_None_01	4907	3561	2049	2583	16.7499	16.8688	0.794643	0.790179	0.28125	0.265625	RatiosBN	ImputedZero	None	1
374	RatiosBN_FC-8_ImputedZero_None_02	19790	19832	1162	28963	18.4117	17.499	0.799107	0.808036	0.296875	0.328125	RatiosBN	ImputedZero	None	2
583	RatiosBN_FC-8_ImputedZero_None_03	6607	4659	34836	1499	22.8794	19.4167	0.794643	0.790179	0.28125	0.265625	RatiosBN	ImputedZero	None	3
202	Ratios_FC-8_ImputedZero_OffLogTransProj_01	82434	68156	52442	26243	16.873	47.388	0.875	0.808036	0.5625	0.328125	Ratios	ImputedZero	OffLogTransProj	1
411	Ratios_FC-8_ImputedZero_OffLogTransProj_02	43026	3335	84037	2726	16.7428	91.5255	0.875	0.794643	0.5625	0.28125	Ratios	ImputedZero	OffLogTransProj	2
620	Ratios_FC-8_ImputedZero_OffLogTransProj_03	85138	108	83639	98	16.8495	115.835	0.883929	0.785714	0.59375	0.25	Ratios	ImputedZero	OffLogTransProj	3
74	Concs_FC-8_ImputedZero_OnLogTransProj_01	90566	67631	75843	22323	14.3918	16.3851	0.875	0.808036	0.5625	0.328125	Concs	ImputedZero	OnLogTransProj	1
283	Concs_FC-8_ImputedZero_OnLogTransProj_02	9999	8929	16561	18967	17.9631	18.3391	0.794643	0.794643	0.28125	0.28125	Concs	ImputedZero	OnLogTransProj	2
492	Concs_FC-8_ImputedZero_OnLogTransProj_03	5498	4608	3097	2293	17.9239	17.8707	0.794643	0.785714	0.28125	0.25	Concs	ImputedZero	OnLogTransProj	3
140	Intensities_FC-8_ImputedZero_OnLogTransProj_01	85532	52315	62089	10038	15.1121	17.0092	0.888393	0.794643	0.609375	0.28125	Intensities	ImputedZero	OnLogTransProj	1
349	Intensities_FC-8_ImputedZero_OnLogTransProj_02	895	59725	29	58	121.05	121.256	0.794643	0.790179	0.28125	0.265625	Intensities	ImputedZero	OnLogTransProj	2
558	Intensities_FC-8_ImputedZero_OnLogTransProj_03	33093	68268	33049	22906	111.368	115.787	0.803571	0.803571	0.3125	0.3125	Intensities	ImputedZero	OnLogTransProj	3
206	Ratios_FC-8_ImputedZero_OnLogTransProj_01	85318	37559	72394	4381	15.4319	16.9456	0.875	0.790179	0.5625	0.265625	Ratios	ImputedZero	OnLogTransProj	1
415	Ratios_FC-8_ImputedZero_OnLogTransProj_02	7255	5819	3622	44909	22.1799	21.8744	0.803571	0.799107	0.3125	0.296875	Ratios	ImputedZero	OnLogTransProj	2
624	Ratios_FC-8_ImputedZero_OnLogTransProj_03	36202	79516	37138	20197	20.2587	19.1519	0.799107	0.794643	0.296875	0.28125	Ratios	ImputedZero	OnLogTransProj	3
104	IntensitiesBN_FC-8_ImputedZero_OffLogTransStandProj_01	79026	98199	40967	13923	16.9753	32.0783	0.848214	0.808036	0.46875	0.328125	IntensitiesBN	ImputedZero	OffLogTransStandProj	1
313	IntensitiesBN_FC-8_ImputedZero_OffLogTransStandProj_02	66030	9	82011	194	17.2782	115.751	0.861607	0.790179	0.515625	0.265625	IntensitiesBN	ImputedZero	OffLogTransStandProj	2
522	IntensitiesBN_FC-8_ImputedZero_OffLogTransStandProj_03	53	92258	88804	14642	17.4861	17.7659	0.857143	0.785714	0.5	0.25	IntensitiesBN	ImputedZero	OffLogTransStandProj	3
132	Intensities_FC-8_ImputedZero_None_01	289	793	206	97	118.419	121.05	0.799107	0.794643	0.296875	0.28125	Intensities	ImputedZero	None	1
341	Intensities_FC-8_ImputedZero_None_02	69305	67602	5757	38	116.133	121.05	0.790179	0.794643	0.265625	0.28125	Intensities	ImputedZero	None	2
550	Intensities_FC-8_ImputedZero_None_03	21823	21823	21793	21772	96.6595	118.367	0.816964	0.794643	0.359375	0.28125	Intensities	ImputedZero	None	3
173	RatiosBN_FC-8_ImputedZero_OnLogTransProj_01	54448	90	46872	10189	15.4911	17.475	0.870536	0.785714	0.546875	0.25	RatiosBN	ImputedZero	OnLogTransProj	1
382	RatiosBN_FC-8_ImputedZero_OnLogTransProj_02	15758	15473	58338	71902	23.1877	21.6193	0.794643	0.794643	0.28125	0.28125	RatiosBN	ImputedZero	OnLogTransProj	2
591	RatiosBN_FC-8_ImputedZero_OnLogTransProj_03	2694	2697	42397	62191	19.8653	19.5276	0.8125	0.803571	0.34375	0.3125	RatiosBN	ImputedZero	OnLogTransProj	3
169	RatiosBN_FC-8_ImputedZero_OffLogTransProj_01	24957	84659	25457	9	17.3085	34.1494	0.799107	0.763393	0.296875	0.212644	RatiosBN	ImputedZero	OffLogTransProj	1
378	RatiosBN_FC-8_ImputedZero_OffLogTransProj_02	76084	8351	78267	56014	16.5274	68.0098	0.848214	0.808036	0.46875	0.328125	RatiosBN	ImputedZero	OffLogTransProj	2
587	RatiosBN_FC-8_ImputedZero_OffLogTransProj_03	73395	1227	90788	15083	17.2415	69.4336	0.870536	0.808036	0.546875	0.328125	RatiosBN	ImputedZero	OffLogTransProj	3
136	Intensities_FC-8_ImputedZero_OffLogTransProj_01	83540	66436	83307	9408	15.9911	47.5841	0.883929	0.785714	0.59375	0.25	Intensities	ImputedZero	OffLogTransProj	1
345	Intensities_FC-8_ImputedZero_OffLogTransProj_02	80442	79269	73841	23240	17.0227	68.0569	0.861607	0.808036	0.515625	0.328125	Intensities	ImputedZero	OffLogTransProj	2
554	Intensities_FC-8_ImputedZero_OffLogTransProj_03	81168	54832	34287	21505	16.9367	17.764	0.866071	0.785714	0.53125	0.25	Intensities	ImputedZero	OffLogTransProj	3
43	ConcsBN_FC-8_ImputedZero_OnStandProj_01	88974	11600	79138	4313	14.147	17.11	0.883929	0.790179	0.59375	0.265625	ConcsBN	ImputedZero	OnStandProj	1
252	ConcsBN_FC-8_ImputedZero_OnStandProj_02	4148	6971	1072	22418	17.8377	18.225	0.790179	0.785714	0.265625	0.25	ConcsBN	ImputedZero	OnStandProj	2
461	ConcsBN_FC-8_ImputedZero_OnStandProj_03	54932	48781	55438	662	16.0023	16.978	0.8125	0.794643	0.34375	0.28125	ConcsBN	ImputedZero	OnStandProj	3
99	IntensitiesBN_FC-8_ImputedZero_None_01	60102	9548	57506	33	88.0248	118.016	0.803571	0.785714	0.3125	0.25	IntensitiesBN	ImputedZero	None	1
308	IntensitiesBN_FC-8_ImputedZero_None_02	15867	47694	5999	399	116.699	122.436	0.794643	0.785714	0.28125	0.25	IntensitiesBN	ImputedZero	None	2
517	IntensitiesBN_FC-8_ImputedZero_None_03	90967	23257	90871	311	102.63	116.266	0.825893	0.799107	0.390625	0.296875	IntensitiesBN	ImputedZero	None	3
42	ConcsBN_FC-8_ImputedZero_OnLogTransStandProj_01	72023	38	6071	48	16.609	17.3743	0.799107	0.785714	0.296875	0.25	ConcsBN	ImputedZero	OnLogTransStandProj	1
251	ConcsBN_FC-8_ImputedZero_OnLogTransStandProj_02	1101	31980	1267	446	16.6787	16.8265	0.808036	0.790179	0.328125	0.265625	ConcsBN	ImputedZero	OnLogTransStandProj	2
460	ConcsBN_FC-8_ImputedZero_OnLogTransStandProj_03	2960	3720	1368	92853	17.8537	17.6826	0.790179	0.790179	0.265625	0.265625	ConcsBN	ImputedZero	OnLogTransStandProj	3
66	Concs_FC-8_ImputedZero_None_01	62632	51447	931	9668	17.7356	17.9548	0.78125	0.78125	0.234375	0.234375	Concs	ImputedZero	None	1
275	Concs_FC-8_ImputedZero_None_02	4248	3238	41634	10197	17.4982	17.8354	0.790179	0.790179	0.265625	0.265625	Concs	ImputedZero	None	2
484	Concs_FC-8_ImputedZero_None_03	9154	8917	1115	361	21.6037	20.2044	0.790179	0.790179	0.265625	0.265625	Concs	ImputedZero	None	3
199	Ratios_FC-8_ImputedZero_FCLog10_01	34517	33369	11366	30587	13.5507	15.2855	0.830357	0.799107	0.44	0.37	Ratios	ImputedZero	FCLog10	1
408	Ratios_FC-8_ImputedZero_FCLog10_02	37246	17005	4009	3510	14.2857	15.8847	0.816964	0.78125	0.41	0.33	Ratios	ImputedZero	FCLog10	2
617	Ratios_FC-8_ImputedZero_FCLog10_03	44472	19765	22533	9999	13.9017	15.2386	0.834821	0.78125	0.45	0.33	Ratios	ImputedZero	FCLog10	3
170	RatiosBN_FC-8_ImputedZero_OffLogTransStandProj_01	83299	92902	65519	12	16.815	94.1406	0.861607	0.785714	0.515625	0.25	RatiosBN	ImputedZero	OffLogTransStandProj	1
379	RatiosBN_FC-8_ImputedZero_OffLogTransStandProj_02	51	92592	97035	15697	17.6017	30.8288	0.857143	0.790179	0.5	0.265625	RatiosBN	ImputedZero	OffLogTransStandProj	2
588	RatiosBN_FC-8_ImputedZero_OffLogTransStandProj_03	83513	87881	83765	1481	16.905	70.5553	0.875	0.785714	0.5625	0.25	RatiosBN	ImputedZero	OffLogTransStandProj	3
35	ConcsBN_FC-8_ImputedZero_FCLog100_01	28622	12180	13139	12939	13.5844	16.3094	0.834821	0.78125	0.45	0.33	ConcsBN	ImputedZero	FCLog100	1
244	ConcsBN_FC-8_ImputedZero_FCLog100_02	22598	23725	4892	3305	13.9847	14.948	0.834821	0.790179	0.45	0.35	ConcsBN	ImputedZero	FCLog100	2
453	ConcsBN_FC-8_ImputedZero_FCLog100_03	33393	10462	3262	2670	13.647	15.6471	0.834821	0.78125	0.45	0.33	ConcsBN	ImputedZero	FCLog100	3
101	IntensitiesBN_FC-8_ImputedZero_FCLog100_01	26049	7862	5613	5027	13.5605	16.0854	0.830357	0.785714	0.44	0.34	IntensitiesBN	ImputedZero	FCLog100	1
310	IntensitiesBN_FC-8_ImputedZero_FCLog100_02	15053	30042	4617	348	13.8678	14.9686	0.830357	0.767857	0.44	0.3	IntensitiesBN	ImputedZero	FCLog100	2
519	IntensitiesBN_FC-8_ImputedZero_FCLog100_03	17377	5237	3564	2994	13.896	16.1572	0.830357	0.799107	0.44	0.37	IntensitiesBN	ImputedZero	FCLog100	3
167	RatiosBN_FC-8_ImputedZero_FCLog100_01	56129	2415	19937	7904	13.4425	16.4332	0.834821	0.785714	0.45	0.34	RatiosBN	ImputedZero	FCLog100	1
376	RatiosBN_FC-8_ImputedZero_FCLog100_02	32201	8505	9846	7446	13.8315	16.0344	0.834821	0.772321	0.45	0.31	RatiosBN	ImputedZero	FCLog100	2
585	RatiosBN_FC-8_ImputedZero_FCLog100_03	51843	18190	3031	3174	13.5532	15.7802	0.834821	0.790179	0.45	0.35	RatiosBN	ImputedZero	FCLog100	3
71	Concs_FC-8_ImputedZero_OffLogTransStandProj_01	54718	285	74876	536	16.1773	87.3775	0.883929	0.767857	0.59375	0.266667	Concs	ImputedZero	OffLogTransStandProj	1
280	Concs_FC-8_ImputedZero_OffLogTransStandProj_02	26030	142	76330	1884	16.6185	91.7056	0.870536	0.767857	0.546875	0.25	Concs	ImputedZero	OffLogTransStandProj	2
489	Concs_FC-8_ImputedZero_OffLogTransStandProj_03	245	82827	66742	12	17.2947	49.7834	0.852679	0.808036	0.484375	0.336957	Concs	ImputedZero	OffLogTransStandProj	3
133	Intensities_FC-8_ImputedZero_FCLog10_01	16461	16085	6250	4434	13.7687	16.0452	0.834821	0.78125	0.45	0.33	Intensities	ImputedZero	FCLog10	1
342	Intensities_FC-8_ImputedZero_FCLog10_02	21320	12082	15058	5946	13.9003	14.7546	0.834821	0.785714	0.45	0.34	Intensities	ImputedZero	FCLog10	2
551	Intensities_FC-8_ImputedZero_FCLog10_03	74258	6421	6250	2381	13.7279	15.9515	0.834821	0.767857	0.45	0.3	Intensities	ImputedZero	FCLog10	3
200	Ratios_FC-8_ImputedZero_FCLog100_01	24474	39866	4416	3993	13.7584	15.5961	0.830357	0.767857	0.44	0.3	Ratios	ImputedZero	FCLog100	1
409	Ratios_FC-8_ImputedZero_FCLog100_02	40611	39836	9090	7295	13.6866	14.6585	0.834821	0.785714	0.45	0.34	Ratios	ImputedZero	FCLog100	2
618	Ratios_FC-8_ImputedZero_FCLog100_03	22930	28253	13096	13641	13.8225	14.8974	0.834821	0.78125	0.45	0.33	Ratios	ImputedZero	FCLog100	3
166	RatiosBN_FC-8_ImputedZero_FCLog10_01	75347	42696	58718	58030	13.7194	15.8716	0.834821	0.776786	0.45	0.32	RatiosBN	ImputedZero	FCLog10	1
375	RatiosBN_FC-8_ImputedZero_FCLog10_02	56916	10315	6159	2402	13.4597	15.7775	0.834821	0.785714	0.45	0.34	RatiosBN	ImputedZero	FCLog10	2
584	RatiosBN_FC-8_ImputedZero_FCLog10_03	16373	9933	6906	2826	13.712	15.4475	0.834821	0.772321	0.45	0.31	RatiosBN	ImputedZero	FCLog10	3
134	Intensities_FC-8_ImputedZero_FCLog100_01	40986	2246	1720	2007	13.4142	16.5342	0.834821	0.767857	0.45	0.3	Intensities	ImputedZero	FCLog100	1
343	Intensities_FC-8_ImputedZero_FCLog100_02	20156	3494	855	1457	13.8385	16.3548	0.825893	0.78125	0.43	0.33	Intensities	ImputedZero	FCLog100	2
552	Intensities_FC-8_ImputedZero_FCLog100_03	64887	19894	4175	906	13.8034	15.9454	0.834821	0.776786	0.45	0.32	Intensities	ImputedZero	FCLog100	3
34	ConcsBN_FC-8_ImputedZero_FCLog10_01	31811	840	1489	1100	13.5963	16.4752	0.834821	0.767857	0.45	0.3	ConcsBN	ImputedZero	FCLog10	1
243	ConcsBN_FC-8_ImputedZero_FCLog10_02	60938	12415	15206	4968	13.5107	15.1446	0.834821	0.785714	0.45	0.34	ConcsBN	ImputedZero	FCLog10	2
452	ConcsBN_FC-8_ImputedZero_FCLog10_03	67128	3990	30523	1142	13.5021	16.1397	0.834821	0.772321	0.45	0.31	ConcsBN	ImputedZero	FCLog10	3
68	Concs_FC-8_ImputedZero_FCLog100_01	54301	3822	4424	5316	13.796	16.4062	0.830357	0.763393	0.44	0.29	Concs	ImputedZero	FCLog100	1
277	Concs_FC-8_ImputedZero_FCLog100_02	24132	3549	10274	2843	14.2798	16.4505	0.834821	0.772321	0.45	0.31	Concs	ImputedZero	FCLog100	2
486	Concs_FC-8_ImputedZero_FCLog100_03	72399	4770	7273	4401	13.9272	16.298	0.834821	0.78125	0.45	0.33	Concs	ImputedZero	FCLog100	3
100	IntensitiesBN_FC-8_ImputedZero_FCLog10_01	31612	4158	16625	1940	13.4765	16.1264	0.830357	0.763393	0.44	0.29	IntensitiesBN	ImputedZero	FCLog10	1
309	IntensitiesBN_FC-8_ImputedZero_FCLog10_02	67130	78190	9273	8370	13.9051	15.3127	0.825893	0.767857	0.43	0.3	IntensitiesBN	ImputedZero	FCLog10	2
518	IntensitiesBN_FC-8_ImputedZero_FCLog10_03	80156	15365	26582	4308	13.5806	16.0092	0.830357	0.767857	0.44	0.3	IntensitiesBN	ImputedZero	FCLog10	3
67	Concs_FC-8_ImputedZero_FCLog10_01	73770	5334	54236	1986	13.3401	16.6904	0.834821	0.758929	0.45	0.28	Concs	ImputedZero	FCLog10	1
276	Concs_FC-8_ImputedZero_FCLog10_02	59395	14011	22921	3641	13.7792	15.6327	0.834821	0.776786	0.45	0.32	Concs	ImputedZero	FCLog10	2
485	Concs_FC-8_ImputedZero_FCLog10_03	63345	10815	7605	7526	13.5709	16.4358	0.834821	0.758929	0.45	0.28	Concs	ImputedZero	FCLog10	3
