# Supplementary material for: A Comprehensive Evaluation of Metabolomics Data Preprocessing Methods for Deep Learning
Source: Metabolites. 2022 Feb 24;12(3):202. doi: 10.3390/metabo12030202 (PMC8948616; doi:10.3390/metabo12030202)
Supplement: Supplementary file 1 [file metabolites-12-00202-s001.zip › Tables/TableS02.xlsx]

## Sheet: TrainTestMetrics
	label	Training_Train_Error_itersToValue	Validation_Test_Error_itersToValue	Training_AccuracyMCMicro_itersToValue	Validation_AccuracyMCMicro_itersToValue	Training_PrecisionMCMicro_itersToValue	Validation_PrecisionMCMicro_itersToValue	Training_Train_Error	Validation_Test_Error	Training_AccuracyMCMicro	Validation_AccuracyMCMicro	Training_PrecisionMCMicro	Validation_PrecisionMCMicro	BN	Impute	Trans	Rep
56	Concs_FC-8_MARs_FCLog10_01	25664	88335	1510	10261	1852	12035	10.3103	10.5871	1	1	1	1	Concs	MARs	FCLog10	1
199	Concs_FC-8_MARs_FCLog10_02	90578	93097	20506	20166	25593	24470	10.5118	9.712	1	1	1	1	Concs	MARs	FCLog10	2
342	Concs_FC-8_MARs_FCLog10_03	74635	91626	14944	28071	25591	29287	10.3829	11.1288	1	1	1	1	Concs	MARs	FCLog10	3
12	ConcsBN_FC-8_MARs_FCLog10_01	99314	32715	24821	16382	28660	41548	10.0555	11.9588	1	1	1	1	ConcsBN	MARs	FCLog10	1
155	ConcsBN_FC-8_MARs_FCLog10_02	98172	98158	3504	6042	3562	10981	9.97847	11.238	1	1	1	1	ConcsBN	MARs	FCLog10	2
298	ConcsBN_FC-8_MARs_FCLog10_03	67888	46653	3351	26422	5616	27882	10.4334	10.0898	1	1	1	1	ConcsBN	MARs	FCLog10	3
122	Ratios_FC-8_MARs_FCLog10_01	54552	7889	1327	5571	1510	8809	9.70111	10.0631	1	1	1	1	Ratios	MARs	FCLog10	1
265	Ratios_FC-8_MARs_FCLog10_02	70637	24517	3846	5801	4487	6996	10.2459	9.7923	1	1	1	1	Ratios	MARs	FCLog10	2
408	Ratios_FC-8_MARs_FCLog10_03	53813	9168	6535	7465	7154	8071	10.3008	10.1447	1	1	1	1	Ratios	MARs	FCLog10	3
45	Concs_FC-8_Sampled_FCLog10_01	64720	43756	1319	11967	1723	17306	10.2222	10.7024	1	1	1	1	Concs	Sampled	FCLog10	1
188	Concs_FC-8_Sampled_FCLog10_02	67493	27353	16073	20623	17971	21981	10.3979	11.1561	1	1	1	1	Concs	Sampled	FCLog10	2
331	Concs_FC-8_Sampled_FCLog10_03	80627	45998	8018	14562	8331	22060	9.98848	10.4163	1	1	1	1	Concs	Sampled	FCLog10	3
1	ConcsBN_FC-8_Sampled_FCLog10_01	50291	11691	5699	10768	7076	13575	9.92271	10.6196	1	1	1	1	ConcsBN	Sampled	FCLog10	1
144	ConcsBN_FC-8_Sampled_FCLog10_02	59276	46247	977	3692	1508	22623	10.1144	10.1562	1	1	1	1	ConcsBN	Sampled	FCLog10	2
287	ConcsBN_FC-8_Sampled_FCLog10_03	45111	52595	3044	6321	3837	15270	10.0766	11.0092	1	1	1	1	ConcsBN	Sampled	FCLog10	3
78	Intensities_FC-8_Sampled_FCLog10_01	77493	62571	10445	20485	14264	28850	9.77704	12.0027	1	1	1	1	Intensities	Sampled	FCLog10	1
221	Intensities_FC-8_Sampled_FCLog10_02	74374	28532	5156	8366	12217	19340	9.87148	10.7463	1	1	1	1	Intensities	Sampled	FCLog10	2
364	Intensities_FC-8_Sampled_FCLog10_03	91109	36362	29576	38990	30732	53538	10.6369	11.3615	1	1	1	1	Intensities	Sampled	FCLog10	3
111	Ratios_FC-8_Sampled_FCLog10_01	38442	49240	883	5487	1971	24593	10.1734	11.3643	1	1	1	1	Ratios	Sampled	FCLog10	1
254	Ratios_FC-8_Sampled_FCLog10_02	51822	68071	3252	14020	9453	16242	10.3017	9.83513	1	1	1	1	Ratios	Sampled	FCLog10	2
397	Ratios_FC-8_Sampled_FCLog10_03	42990	28539	2819	10121	8685	16063	10.3729	11.3465	1	1	1	1	Ratios	Sampled	FCLog10	3
57	Concs_FC-8_MARs_FCLog100_01	42285	69910	16550	15827	20301	18201	10.3421	11.5956	1	1	1	1	Concs	MARs	FCLog100	1
200	Concs_FC-8_MARs_FCLog100_02	75270	20957	5082	11328	5520	12492	10.4645	11.4896	1	1	1	1	Concs	MARs	FCLog100	2
343	Concs_FC-8_MARs_FCLog100_03	92522	92382	1625	3109	1880	9144	10.1223	10.0543	1	1	1	1	Concs	MARs	FCLog100	3
13	ConcsBN_FC-8_MARs_FCLog100_01	87980	90629	1005	1477	1168	7265	9.76535	10.4622	1	1	1	1	ConcsBN	MARs	FCLog100	1
156	ConcsBN_FC-8_MARs_FCLog100_02	49576	51057	7076	31574	15152	52713	11.4492	11.8107	1	1	1	1	ConcsBN	MARs	FCLog100	2
299	ConcsBN_FC-8_MARs_FCLog100_03	29816	26723	1047	2640	1248	6527	10.4944	11.2409	1	1	1	1	ConcsBN	MARs	FCLog100	3
46	Concs_FC-8_Sampled_FCLog100_01	6330	18363	2393	3345	2628	6542	10.3447	11.0683	1	1	1	1	Concs	Sampled	FCLog100	1
189	Concs_FC-8_Sampled_FCLog100_02	59767	80742	1266	5338	1510	11422	10.5739	11.1354	1	1	1	1	Concs	Sampled	FCLog100	2
332	Concs_FC-8_Sampled_FCLog100_03	12233	31626	1656	2828	1900	11630	10.576	9.17858	1	1	1	1	Concs	Sampled	FCLog100	3
2	ConcsBN_FC-8_Sampled_FCLog100_01	38647	47648	4687	5338	6307	14299	10.2651	10.9844	1	1	1	1	ConcsBN	Sampled	FCLog100	1
145	ConcsBN_FC-8_Sampled_FCLog100_02	51362	39143	5866	10833	7221	13105	10.4297	10.3609	1	1	1	1	ConcsBN	Sampled	FCLog100	2
288	ConcsBN_FC-8_Sampled_FCLog100_03	32822	73448	9128	6003	15467	15787	11.1536	11.0486	1	1	1	1	ConcsBN	Sampled	FCLog100	3
112	Ratios_FC-8_Sampled_FCLog100_01	98480	58480	14588	19092	16462	25810	10.0848	10.2711	1	1	1	1	Ratios	Sampled	FCLog100	1
255	Ratios_FC-8_Sampled_FCLog100_02	36662	52357	3029	5351	3733	14124	10.6167	11.3753	1	1	1	1	Ratios	Sampled	FCLog100	2
398	Ratios_FC-8_Sampled_FCLog100_03	38649	51785	2130	6219	5566	33268	10.5193	11.205	1	1	1	1	Ratios	Sampled	FCLog100	3
15	ConcsBN_FC-8_MARs_OffLogTransProj_01	83981	76993	15721	15528	37298	15574	11.0872	12.3248	0.994792	1	0.984375	1	ConcsBN	MARs	OffLogTransProj	1
158	ConcsBN_FC-8_MARs_OffLogTransProj_02	97342	94389	58112	63963	59535	70742	11.7448	12.9181	1	1	1	1	ConcsBN	MARs	OffLogTransProj	2
301	ConcsBN_FC-8_MARs_OffLogTransProj_03	80996	70996	26154	26232	29917	32105	11.9835	13.1588	1	1	1	1	ConcsBN	MARs	OffLogTransProj	3
92	Intensities_FC-8_MARs_OffLogTransProj_01	92916	77944	26060	33206	27005	38757	11.2534	13.5202	1	1	1	1	Intensities	MARs	OffLogTransProj	1
235	Intensities_FC-8_MARs_OffLogTransProj_02	87711	82765	24397	26398	24594	28229	12.1834	13.5844	1	1	1	1	Intensities	MARs	OffLogTransProj	2
378	Intensities_FC-8_MARs_OffLogTransProj_03	93067	95396	40173	26178	43529	29097	10.746	11.9661	1	1	1	1	Intensities	MARs	OffLogTransProj	3
27	ConcsBN_FC-8_ImputedAmelia_OffLogTransStandProj_01	80140	99066	24601	49933	24704	50532	10.4664	10.9205	1	1	1	1	ConcsBN	ImputedAmelia	OffLogTransStandProj	1
170	ConcsBN_FC-8_ImputedAmelia_OffLogTransStandProj_02	93748	93627	42258	42228	55047	55061	14.1687	14.9213	1	1	1	1	ConcsBN	ImputedAmelia	OffLogTransStandProj	2
313	ConcsBN_FC-8_ImputedAmelia_OffLogTransStandProj_03	24875	24827	19207	33827	20004	33856	13.3384	14.5278	1	1	1	1	ConcsBN	ImputedAmelia	OffLogTransStandProj	3
126	Ratios_FC-8_MARs_OffLogTransStandProj_01	89125	83291	66368	64679	77004	66414	14.7305	14.6927	1	1	1	1	Ratios	MARs	OffLogTransStandProj	1
269	Ratios_FC-8_MARs_OffLogTransStandProj_02	95857	95211	45923	53627	50985	77971	15.6521	16.0078	1	1	1	1	Ratios	MARs	OffLogTransStandProj	2
412	Ratios_FC-8_MARs_OffLogTransStandProj_03	59240	41977	47543	51777	48823	52414	13.2	14.7143	1	1	1	1	Ratios	MARs	OffLogTransStandProj	3
69	Concs_FC-8_ImputedZero_OffProj_01	86921	90640	25708	16599	38614	45097	11.0738	11.2127	1	1	1	1	Concs	ImputedZero	OffProj	1
212	Concs_FC-8_ImputedZero_OffProj_02	75050	92908	29974	33419	60098	40257	12.0853	12.0486	1	1	1	1	Concs	ImputedZero	OffProj	2
355	Concs_FC-8_ImputedZero_OffProj_03	95922	96498	29611	58314	33435	59264	11.6604	12.6805	1	1	1	1	Concs	ImputedZero	OffProj	3
124	Ratios_FC-8_MARs_OffProj_01	26973	67185	6701	53244	7558	74934	10.5131	11.4653	1	1	1	1	Ratios	MARs	OffProj	1
267	Ratios_FC-8_MARs_OffProj_02	48506	79742	11641	72443	15064	75686	10.9578	12.1552	1	1	1	1	Ratios	MARs	OffProj	2
410	Ratios_FC-8_MARs_OffProj_03	68741	72941	18485	24340	19880	54562	11.6274	10.7926	1	1	1	1	Ratios	MARs	OffProj	3
80	Intensities_FC-8_Sampled_OffProj_01	52308	39221	12162	11691	14978	23392	10.0511	9.77736	1	1	1	1	Intensities	Sampled	OffProj	1
223	Intensities_FC-8_Sampled_OffProj_02	89482	35931	7128	6869	7702	7037	10.727	11.1657	1	1	1	1	Intensities	Sampled	OffProj	2
366	Intensities_FC-8_Sampled_OffProj_03	57240	86750	6053	2410	19839	89042	11.3229	11.8433	1	1	1	1	Intensities	Sampled	OffProj	3
50	Concs_FC-8_Sampled_OffStandProj_01	83149	95225	21651	23100	24126	24670	10.2997	8.43746	1	1	1	1	Concs	Sampled	OffStandProj	1
193	Concs_FC-8_Sampled_OffStandProj_02	65469	92686	36631	36632	40582	38245	11.8038	11.9275	1	1	1	1	Concs	Sampled	OffStandProj	2
336	Concs_FC-8_Sampled_OffStandProj_03	76723	92248	51210	49600	65491	53390	12.0436	11.151	1	1	1	1	Concs	Sampled	OffStandProj	3
6	ConcsBN_FC-8_Sampled_OffStandProj_01	84464	69240	20247	18298	24036	20524	10.6161	11.1657	1	1	1	1	ConcsBN	Sampled	OffStandProj	1
149	ConcsBN_FC-8_Sampled_OffStandProj_02	80811	70266	28648	28742	30562	30424	11.1014	12.0293	1	1	1	1	ConcsBN	Sampled	OffStandProj	2
292	ConcsBN_FC-8_Sampled_OffStandProj_03	91066	78432	42378	41515	50059	42942	11.6291	12.7822	1	1	1	1	ConcsBN	Sampled	OffStandProj	3
83	Intensities_FC-8_Sampled_OffStandProj_01	52620	29975	12353	14884	14238	20552	10.1055	11.3904	1	1	1	1	Intensities	Sampled	OffStandProj	1
226	Intensities_FC-8_Sampled_OffStandProj_02	81156	81210	11066	22690	23110	23668	10.8092	10.9744	1	1	1	1	Intensities	Sampled	OffStandProj	2
369	Intensities_FC-8_Sampled_OffStandProj_03	31329	76750	8059	10901	9168	86750	11.0034	11.3656	1	1	1	1	Intensities	Sampled	OffStandProj	3
116	Ratios_FC-8_Sampled_OffStandProj_01	98210	97927	31979	57728	52717	67364	11.1348	11.8779	1	1	1	1	Ratios	Sampled	OffStandProj	1
259	Ratios_FC-8_Sampled_OffStandProj_02	97060	61865	50150	33937	51104	52033	12.1339	13.5236	1	1	1	1	Ratios	Sampled	OffStandProj	2
402	Ratios_FC-8_Sampled_OffStandProj_03	91066	96713	30819	35670	31602	52666	11.2713	12.0536	1	1	1	1	Ratios	Sampled	OffStandProj	3
79	Intensities_FC-8_Sampled_FCLog100_01	66026	90531	5087	13247	5795	21501	9.89754	11.598	1	1	1	1	Intensities	Sampled	FCLog100	1
222	Intensities_FC-8_Sampled_FCLog100_02	37595	57215	5975	8646	18760	65688	10.6924	12.6796	1	0.994792	1	0.984375	Intensities	Sampled	FCLog100	2
365	Intensities_FC-8_Sampled_FCLog100_03	46442	79168	3893	21666	6288	25749	10.5593	11.5318	1	1	1	1	Intensities	Sampled	FCLog100	3
135	Ratios_FC-8_ImputedZero_OffProj_01	93773	81898	61546	57929	64473	58722	12.1976	13.0217	1	1	1	1	Ratios	ImputedZero	OffProj	1
278	Ratios_FC-8_ImputedZero_OffProj_02	78076	95133	50426	89684	50539	90749	13.4983	13.8465	1	1	1	1	Ratios	ImputedZero	OffProj	2
421	Ratios_FC-8_ImputedZero_OffProj_03	92021	92578	35794	83075	38890	84360	12.7815	13.6695	1	0.994792	1	0.984375	Ratios	ImputedZero	OffProj	3
58	Concs_FC-8_MARs_OffProj_01	64300	94396	29236	31857	29559	39714	10.7784	10.3512	1	0.994792	1	0.984375	Concs	MARs	OffProj	1
201	Concs_FC-8_MARs_OffProj_02	86592	83070	37425	42248	61939		11.6736	9.5737	1	1	1	1	Concs	MARs	OffProj	2
344	Concs_FC-8_MARs_OffProj_03	57351	60456	11998	40938	16108		11.7917	10.456	1	1	1	1	Concs	MARs	OffProj	3
72	Concs_FC-8_ImputedZero_OffStandProj_01	92645	76274	35247	30409	41938	59888	11.284	12.1728	1	0.994792	1	0.984375	Concs	ImputedZero	OffStandProj	1
215	Concs_FC-8_ImputedZero_OffStandProj_02	76339	95738	39205	36640	72514	37291	12.0292	12.3841	1	1	1	1	Concs	ImputedZero	OffStandProj	2
358	Concs_FC-8_ImputedZero_OffStandProj_03	87803	94164	36060	33562	38382	39000	11.6862	11.0485	1	1	1	1	Concs	ImputedZero	OffStandProj	3
16	ConcsBN_FC-8_MARs_OffLogTransStandProj_01	97083	88741	35248	40189	38952	57241	14.3464	15.2389	1	1	1	1	ConcsBN	MARs	OffLogTransStandProj	1
159	ConcsBN_FC-8_MARs_OffLogTransStandProj_02	95211	95211	72480	66077		95593	15.9979	16.3965	0.994792	0.994792	0.984375	0.984375	ConcsBN	MARs	OffLogTransStandProj	2
302	ConcsBN_FC-8_MARs_OffLogTransStandProj_03	91865	91825	74276	53765	85621		15.7656	16.261	1	0.994792	1	0.984375	ConcsBN	MARs	OffLogTransStandProj	3
123	Ratios_FC-8_MARs_FCLog100_01	67094	73695	4561	11736	9268	23975	10.0428	11.2408	1	1	1	1	Ratios	MARs	FCLog100	1
266	Ratios_FC-8_MARs_FCLog100_02	61444	52966	3066	9342	3789	19064	10.1579	11.328	1	1	1	1	Ratios	MARs	FCLog100	2
409	Ratios_FC-8_MARs_FCLog100_03	90040	47783	16241	27634	16910	29135	11.5477	13.4721	1	0.989583	1	0.96875	Ratios	MARs	FCLog100	3
125	Ratios_FC-8_MARs_OffLogTransProj_01	86745	78957	69916	61814	71293		11.1205	12.7105	1	0.989583	1	0.96875	Ratios	MARs	OffLogTransProj	1
268	Ratios_FC-8_MARs_OffLogTransProj_02	89420	90742	36129	37927	36299	40908	11.4945	11.0484	1	1	1	1	Ratios	MARs	OffLogTransProj	2
411	Ratios_FC-8_MARs_OffLogTransProj_03	79576	79576	43924	49314	80606	49414	11.6257	11.7687	1	1	1	1	Ratios	MARs	OffLogTransProj	3
3	ConcsBN_FC-8_Sampled_OffProj_01	72276	83804	28496	30021	31385	32844	10.6206	9.92605	1	1	1	1	ConcsBN	Sampled	OffProj	1
146	ConcsBN_FC-8_Sampled_OffProj_02	66723	98330	37265	13175	49039	48427	11.2005	11.4506	1	1	1	1	ConcsBN	Sampled	OffProj	2
289	ConcsBN_FC-8_Sampled_OffProj_03	70245	96219	50003	44290	69743	75467	12.1173	11.9172	0.994792	0.989583	0.984375	0.96875	ConcsBN	Sampled	OffProj	3
59	Concs_FC-8_MARs_OffLogTransProj_01	93621	93207	73100	65048	82387	66605	14.6258	15.541	1	1	1	1	Concs	MARs	OffLogTransProj	1
202	Concs_FC-8_MARs_OffLogTransProj_02	80166	80166	20733	76005	25858	85191	12.19	13.3004	1	1	1	1	Concs	MARs	OffLogTransProj	2
345	Concs_FC-8_MARs_OffLogTransProj_03	90166	61626	31146	69576	38134	82277	11.4101	11.785	1	0.984375	1	0.953125	Concs	MARs	OffLogTransProj	3
113	Ratios_FC-8_Sampled_OffProj_01	96695	95225	31440	48010	57695	62141	11.6334	11.146	1	1	1	1	Ratios	Sampled	OffProj	1
256	Ratios_FC-8_Sampled_OffProj_02	95859	92686	45064	46806	46919	48483	12.0855	12.6456	1	1	1	1	Ratios	Sampled	OffProj	2
399	Ratios_FC-8_Sampled_OffProj_03	96077	96219	42357	38115			11.9104	12.1861	0.994792	0.984375	0.984375	0.953125	Ratios	Sampled	OffProj	3
26	ConcsBN_FC-8_ImputedAmelia_OffLogTransProj_01	61100	91506	9332	14020	9380	14323	9.94215	11.2622	1	1	1	1	ConcsBN	ImputedAmelia	OffLogTransProj	1
169	ConcsBN_FC-8_ImputedAmelia_OffLogTransProj_02	90913	60302	50129	59492	61955	63676	11.8806	14.1041	1	1	1	1	ConcsBN	ImputedAmelia	OffLogTransProj	2
312	ConcsBN_FC-8_ImputedAmelia_OffLogTransProj_03	94092	91882	47919	57349	86899	70507	16.7059	17.3759	0.958333	0.973958	0.875	0.921875	ConcsBN	ImputedAmelia	OffLogTransProj	3
47	Concs_FC-8_Sampled_OffProj_01	87079	94877	37535	35400	40563	37942	11.1723	11.5023	1	1	1	1	Concs	Sampled	OffProj	1
190	Concs_FC-8_Sampled_OffProj_02	86105	80166	55460	35274	57849		12.476	13.975	0.984375	0.973958	0.953125	0.921875	Concs	Sampled	OffProj	2
333	Concs_FC-8_Sampled_OffProj_03	70742	95088	40871	33811	43754	44746	11.3743	10.74	1	1	1	1	Concs	Sampled	OffProj	3
28	ConcsBN_FC-8_ImputedAmelia_OffStandProj_01	90590	83531	32442	36732	35428	37732	11.1703	12.0562	1	1	1	1	ConcsBN	ImputedAmelia	OffStandProj	1
171	ConcsBN_FC-8_ImputedAmelia_OffStandProj_02	96202	56550	60983	60945	61712	61330	13.0091	15.2646	0.984375	0.973958	0.953125	0.921875	ConcsBN	ImputedAmelia	OffStandProj	2
314	ConcsBN_FC-8_ImputedAmelia_OffStandProj_03	85608	94168	80805	93775	88878	94550	12.8517	13.4053	1	1	1	1	ConcsBN	ImputedAmelia	OffStandProj	3
93	Intensities_FC-8_MARs_OffLogTransStandProj_01	88719	88681	65824	76255	84407	77314	13.4454	13.431	1	1	1	1	Intensities	MARs	OffLogTransStandProj	1
236	Intensities_FC-8_MARs_OffLogTransStandProj_02	19059	18331	98328	97227			15.9653	16.903	0.989583	0.979167	0.96875	0.9375	Intensities	MARs	OffLogTransStandProj	2
379	Intensities_FC-8_MARs_OffLogTransStandProj_03	98395	84670	87231	87240	88513		14.7981	15.3621	1	0.989583	1	0.96875	Intensities	MARs	OffLogTransStandProj	3
14	ConcsBN_FC-8_MARs_OffProj_01	57766	65473	12643	43352	20887	84802	9.96447	11.1567	1	0.984375	1	0.953125	ConcsBN	MARs	OffProj	1
157	ConcsBN_FC-8_MARs_OffProj_02	65298	25782	6533	3464	7727		11.0171	12.5198	1	1	1	1	ConcsBN	MARs	OffProj	2
300	ConcsBN_FC-8_MARs_OffProj_03	85593	91517	15041	41259	15332		10.7016	12.3495	1	0.973958	1	0.921875	ConcsBN	MARs	OffProj	3
25	ConcsBN_FC-8_ImputedAmelia_OffProj_01	85965	79833	57245	74916	61774	79152	11.5892	12.383	1	1	1	1	ConcsBN	ImputedAmelia	OffProj	1
168	ConcsBN_FC-8_ImputedAmelia_OffProj_02	90454	90173	60292	70180	67420	75125	12.7257	14.6634	0.958333	0.953125	0.875	0.859375	ConcsBN	ImputedAmelia	OffProj	2
311	ConcsBN_FC-8_ImputedAmelia_OffProj_03	96364	88947	65213	72448	67741	81006	12.1379	13.2882	1	1	1	1	ConcsBN	ImputedAmelia	OffProj	3
90	Intensities_FC-8_MARs_FCLog100_01	91909	96128	3083	13326	3393	15365	9.68664	12.0914	1	0.979167	1	0.9375	Intensities	MARs	FCLog100	1
233	Intensities_FC-8_MARs_FCLog100_02	21874	28870	4555	38780	5644		10.5811	9.69321	1	0.989583	1	0.96875	Intensities	MARs	FCLog100	2
376	Intensities_FC-8_MARs_FCLog100_03	43110	51302	5064	52974	16043	64048	10.4725	12.7901	1	0.984375	1	0.953125	Intensities	MARs	FCLog100	3
91	Intensities_FC-8_MARs_OffProj_01	87755	46148	15172	33334	16194	56279	9.7298	9.24915	1	1	1	1	Intensities	MARs	OffProj	1
234	Intensities_FC-8_MARs_OffProj_02	91442	95396	22356	70909	36260	76403	11.2135	12.5226	1	1	1	1	Intensities	MARs	OffProj	2
377	Intensities_FC-8_MARs_OffProj_03	45185	14586	30505		40454		12.2023	16.0435	0.994792	0.947917	0.984375	0.84375	Intensities	MARs	OffProj	3
138	Ratios_FC-8_ImputedZero_OffStandProj_01	88751	87858	59836	57923	62448	63721	12.6739	13.1115	1	1	1	1	Ratios	ImputedZero	OffStandProj	1
281	Ratios_FC-8_ImputedZero_OffStandProj_02	88515	92593	29005	62732	34390	66832	12.8542	13.6441	0.953125	0.947917	0.859375	0.84375	Ratios	ImputedZero	OffStandProj	2
424	Ratios_FC-8_ImputedZero_OffStandProj_03	93840	88688	40033	64337	40983	67994	12.4228	13.8999	1	1	1	1	Ratios	ImputedZero	OffStandProj	3
105	Intensities_FC-8_ImputedZero_OffStandProj_01	67334	34270	13225	12365	15952	12515	10.6546	12.1794	1	0.973958	1	0.921875	Intensities	ImputedZero	OffStandProj	1
248	Intensities_FC-8_ImputedZero_OffStandProj_02	74110	46878	18219	21000	19296	23415	11.7271	12.2801	1	1	1	1	Intensities	ImputedZero	OffStandProj	2
391	Intensities_FC-8_ImputedZero_OffStandProj_03	88403	63670	26967	5469	27886	5899	11.8367	12.7692	0.994792	0.958333	0.984375	0.875	Intensities	ImputedZero	OffStandProj	3
60	Concs_FC-8_MARs_OffLogTransStandProj_01	60132	91245	43253	98547	57530		13.7856	15.6374	1	0.994792	1	0.984375	Concs	MARs	OffLogTransStandProj	1
203	Concs_FC-8_MARs_OffLogTransStandProj_02	70996	30627	76866	57156			14.5362	16.4535	0.989583	0.947917	0.96875	0.84375	Concs	MARs	OffLogTransStandProj	2
346	Concs_FC-8_MARs_OffLogTransStandProj_03	95857	92377	58793	48013	86255	87582	15.6385	16.5994	1	0.984375	1	0.953125	Concs	MARs	OffLogTransStandProj	3
89	Intensities_FC-8_MARs_FCLog10_01	51028	64011	4963	64443	5592		10.4972	10.4135	1	0.96875	1	0.90625	Intensities	MARs	FCLog10	1
232	Intensities_FC-8_MARs_FCLog10_02	87203	85243	6824	58125	7843		10.9625	12.4308	1	0.963542	1	0.890625	Intensities	MARs	FCLog10	2
375	Intensities_FC-8_MARs_FCLog10_03	60166	21865	8359	16368	10846		10.1418	9.90958	1	0.989583	1	0.96875	Intensities	MARs	FCLog10	3
102	Intensities_FC-8_ImputedZero_OffProj_01	52281	33285	12360	12315	20493	12340	10.6207	12.2277	1	0.984375	1	0.953125	Intensities	ImputedZero	OffProj	1
245	Intensities_FC-8_ImputedZero_OffProj_02	48358	59275	12247	29418	17850	31041	11.0577	12.0139	1	0.963542	1	0.890625	Intensities	ImputedZero	OffProj	2
388	Intensities_FC-8_ImputedZero_OffProj_03	36228	45240	3840	3676	4277	32815	11.0465	12.4347	1	0.963542	1	0.890625	Intensities	ImputedZero	OffProj	3
52	Concs_FC-8_Sampled_OnLogTransProj_01	62014	96604	17621	17615	17643	17626	9.31556	9.98078	1	1	1	1	Concs	Sampled	OnLogTransProj	1
195	Concs_FC-8_Sampled_OnLogTransProj_02	3214	38713					22.1789	22.6345	0.859375	0.911458	0.578125	0.734375	Concs	Sampled	OnLogTransProj	2
338	Concs_FC-8_Sampled_OnLogTransProj_03	21302	63690	45801				16.835	13.6906	0.864583	0.911458	0.59375	0.734375	Concs	Sampled	OnLogTransProj	3
85	Intensities_FC-8_Sampled_OnLogTransProj_01	84801	99679	52840	51632	55740	84802	11.1089	12.4822	1	1	1	1	Intensities	Sampled	OnLogTransProj	1
228	Intensities_FC-8_Sampled_OnLogTransProj_02	32751	32722	32829	32826			67.5425	39.9115	0.885417	0.932292	0.65625	0.796875	Intensities	Sampled	OnLogTransProj	2
371	Intensities_FC-8_Sampled_OnLogTransProj_03	45573	45565		49404			85.9632	67.5425	0.854167	0.885417	0.5625	0.65625	Intensities	Sampled	OnLogTransProj	3
86	Intensities_FC-8_Sampled_OnLogTransStandProj_01	88873	82107	19528	19485	19694	19676	9.66106	11.2148	1	1	1	1	Intensities	Sampled	OnLogTransStandProj	1
229	Intensities_FC-8_Sampled_OnLogTransStandProj_02	75187	4741	4741				89.0333	58.3322	0.848958	0.901042	0.546875	0.703125	Intensities	Sampled	OnLogTransStandProj	2
372	Intensities_FC-8_Sampled_OnLogTransStandProj_03	55452	60742					70.6126	49.1218	0.880208	0.916667	0.640625	0.75	Intensities	Sampled	OnLogTransStandProj	3
94	Intensities_FC-8_MARs_OffStandProj_01	91754	91693	86731		88256		17.2826	17.5704	0.9375	0.942708	0.8125	0.828125	Intensities	MARs	OffStandProj	1
237	Intensities_FC-8_MARs_OffStandProj_02	94397	83755	95767	94254		95182	16.9439	17.7945	0.984375	0.942708	0.953125	0.828125	Intensities	MARs	OffStandProj	2
380	Intensities_FC-8_MARs_OffStandProj_03	89902	89902	71329		96610		17.0743	17.3352	0.932292	0.932292	0.796875	0.796875	Intensities	MARs	OffStandProj	3
23	ConcsBN_FC-8_ImputedAmelia_FCLog10_01	76742	48877	4808	9040	5275	9725	10.2351	12.2555	1	0.9375	1	0.738095	ConcsBN	ImputedAmelia	FCLog10	1
166	ConcsBN_FC-8_ImputedAmelia_FCLog10_02	63046	22660	5859	16370	7867	22310	10.5409	11.4123	1	0.932292	1	0.72619	ConcsBN	ImputedAmelia	FCLog10	2
309	ConcsBN_FC-8_ImputedAmelia_FCLog10_03	83975	52392	7228	3890	8785	4035	10.4	9.80142	1	0.942708	1	0.75	ConcsBN	ImputedAmelia	FCLog10	3
61	Concs_FC-8_MARs_OffStandProj_01	89021	89270	95152	96168			17.441	17.4949	0.901042	0.942708	0.703125	0.828125	Concs	MARs	OffStandProj	1
204	Concs_FC-8_MARs_OffStandProj_02	89381	86074	98242	98176			17.3936	17.5576	0.9375	0.927083	0.8125	0.78125	Concs	MARs	OffStandProj	2
347	Concs_FC-8_MARs_OffStandProj_03	86750	90996	99168	99397			16.7272	16.7723	0.911458	0.942708	0.734375	0.828125	Concs	MARs	OffStandProj	3
8	ConcsBN_FC-8_Sampled_OnLogTransProj_01	62103	73466	13738	13718	13781	13749	9.45362	10.5174	1	1	1	1	ConcsBN	Sampled	OnLogTransProj	1
151	ConcsBN_FC-8_Sampled_OnLogTransProj_02	60868	55860	55958	66750			10.6598	12.1349	0.890625	0.901042	0.671875	0.703125	ConcsBN	Sampled	OnLogTransProj	2
294	ConcsBN_FC-8_Sampled_OnLogTransProj_03	27203	27203		27769			14.6243	11.5712	0.864583	0.890625	0.59375	0.671875	ConcsBN	Sampled	OnLogTransProj	3
24	ConcsBN_FC-8_ImputedAmelia_FCLog100_01	38208	24345	2386	1790	2845	1890	10.4434	13.3217	1	0.927083	1	0.714286	ConcsBN	ImputedAmelia	FCLog100	1
167	ConcsBN_FC-8_ImputedAmelia_FCLog100_02	92071	81918	16760	13441	60955	18890	10.8693	10.5083	1	0.932292	1	0.72619	ConcsBN	ImputedAmelia	FCLog100	2
310	ConcsBN_FC-8_ImputedAmelia_FCLog100_03	86362	40277	5140	10160	8137	14740	10.5717	12.9553	1	0.927083	1	0.714286	ConcsBN	ImputedAmelia	FCLog100	3
9	ConcsBN_FC-8_Sampled_OnLogTransStandProj_01	91938	69155	14241	12002	26413	32066	9.08629	11.4277	1	0.989583	1	0.96875	ConcsBN	Sampled	OnLogTransStandProj	1
152	ConcsBN_FC-8_Sampled_OnLogTransStandProj_02	10341	82937	32774	33405			18.3676	17.1373	0.875	0.901042	0.625	0.703125	ConcsBN	Sampled	OnLogTransStandProj	2
295	ConcsBN_FC-8_Sampled_OnLogTransStandProj_03	95396	84411	95443	95283			13.6838	14.108	0.875	0.895833	0.625	0.6875	ConcsBN	Sampled	OnLogTransStandProj	3
17	ConcsBN_FC-8_MARs_OffStandProj_01	94280	94141	86073	81927			16.475	16.8759	0.984375	0.927083	0.953125	0.78125	ConcsBN	MARs	OffStandProj	1
160	ConcsBN_FC-8_MARs_OffStandProj_02	94046	90157	70324		97582		16.3886	16.828	0.947917	0.963542	0.84375	0.890625	ConcsBN	MARs	OffStandProj	2
303	ConcsBN_FC-8_MARs_OffStandProj_03	89475	80996	95511				17.7022	17.9065	0.901042	0.890625	0.703125	0.671875	ConcsBN	MARs	OffStandProj	3
129	Ratios_FC-8_MARs_OnLogTransProj_01	79788	95259	12776	13257	21685	22964	8.84406	9.64363	1	1	1	1	Ratios	MARs	OnLogTransProj	1
272	Ratios_FC-8_MARs_OnLogTransProj_02	1288	6741	48016				56.3249	38.3205	0.817708	0.854167	0.453125	0.5625	Ratios	MARs	OnLogTransProj	2
415	Ratios_FC-8_MARs_OnLogTransProj_03	7995	71651	91212	71822			43.2241	34.1576	0.84375	0.921875	0.53125	0.765625	Ratios	MARs	OnLogTransProj	3
51	Concs_FC-8_Sampled_OnProj_01	35301	88707	13679	14256	14411	14855	10.2283	8.90803	1	1	1	1	Concs	Sampled	OnProj	1
194	Concs_FC-8_Sampled_OnProj_02	31821	31626		93770			12.8665	13.6345	0.885417	0.932292	0.65625	0.796875	Concs	Sampled	OnProj	2
337	Concs_FC-8_Sampled_OnProj_03	4171	3964		49110			20.651	20.5231	0.854167	0.84375	0.5625	0.53125	Concs	Sampled	OnProj	3
10	ConcsBN_FC-8_Sampled_OnStandProj_01	77564	41005	62802	29227			12.2425	12.4313	0.963542	0.989583	0.890625	0.96875	ConcsBN	Sampled	OnStandProj	1
153	ConcsBN_FC-8_Sampled_OnStandProj_02	15396	9042	66286				15.9903	19.2495	0.869792	0.901042	0.609375	0.703125	ConcsBN	Sampled	OnStandProj	2
296	ConcsBN_FC-8_Sampled_OnStandProj_03	32937	64642	32279				16.4738	11.868	0.833333	0.885417	0.5	0.65625	ConcsBN	Sampled	OnStandProj	3
119	Ratios_FC-8_Sampled_OnLogTransStandProj_01	63449	22857	13277	13213	13643	13525	9.72211	10.5636	1	1	1	1	Ratios	Sampled	OnLogTransStandProj	1
262	Ratios_FC-8_Sampled_OnLogTransStandProj_02	29475	52701					15.659	12.1938	0.864583	0.911458	0.59375	0.734375	Ratios	Sampled	OnLogTransStandProj	2
405	Ratios_FC-8_Sampled_OnLogTransStandProj_03	35753	34927	35806				16.0123	15.6881	0.848958	0.854167	0.546875	0.5625	Ratios	Sampled	OnLogTransStandProj	3
84	Intensities_FC-8_Sampled_OnProj_01	87071	30534	1718	5053	1890	5992	9.94361	9.63586	1	1	1	1	Intensities	Sampled	OnProj	1
227	Intensities_FC-8_Sampled_OnProj_02	996	47030					76.7528	70.6126	0.869792	0.880208	0.609375	0.640625	Intensities	Sampled	OnProj	2
370	Intensities_FC-8_Sampled_OnProj_03	57299	82391	85578	82528			89.0333	67.5425	0.848958	0.885417	0.546875	0.65625	Intensities	Sampled	OnProj	3
53	Concs_FC-8_Sampled_OnLogTransStandProj_01	78829	49270	20274	20134	22210	20877	9.86019	8.24735	1	1	1	1	Concs	Sampled	OnLogTransStandProj	1
196	Concs_FC-8_Sampled_OnLogTransStandProj_02	3603	3072	75293	75185			18.8991	17.6551	0.833333	0.84375	0.5	0.53125	Concs	Sampled	OnLogTransStandProj	2
339	Concs_FC-8_Sampled_OnLogTransStandProj_03	8306	8306					16.0344	15.3293	0.869792	0.916667	0.609375	0.75	Concs	Sampled	OnLogTransStandProj	3
87	Intensities_FC-8_Sampled_OnStandProj_01	19205	88996	7508	6904	8382	7083	10.0025	9.62626	1	1	1	1	Intensities	Sampled	OnStandProj	1
230	Intensities_FC-8_Sampled_OnStandProj_02	91769	91781		91815			89.0333	64.4724	0.848958	0.890625	0.546875	0.671875	Intensities	Sampled	OnStandProj	2
373	Intensities_FC-8_Sampled_OnStandProj_03	14193	42586	14617	42635			98.2436	79.823	0.833333	0.864583	0.5	0.59375	Intensities	Sampled	OnStandProj	3
98	Intensities_FC-8_MARs_OnStandProj_01	38878	34076	21080	36315	22265	42615	9.37114	12.2461	1	1	1	1	Intensities	MARs	OnStandProj	1
241	Intensities_FC-8_MARs_OnStandProj_02	10316	10316		14303			44.0018	46.6433	0.848958	0.84375	0.546875	0.53125	Intensities	MARs	OnStandProj	2
384	Intensities_FC-8_MARs_OnStandProj_03	3170	20057	95819				71.2981	64.6211	0.838542	0.890625	0.515625	0.671875	Intensities	MARs	OnStandProj	3
7	ConcsBN_FC-8_Sampled_OnProj_01	25441	36936	4836	8808	7880	11328	10.2525	11.3852	1	1	1	1	ConcsBN	Sampled	OnProj	1
150	ConcsBN_FC-8_Sampled_OnProj_02	2279	2245		77711			14.6889	14.2424	0.890625	0.869792	0.671875	0.609375	ConcsBN	Sampled	OnProj	2
293	ConcsBN_FC-8_Sampled_OnProj_03	12279	12279					17.3703	14.8898	0.869792	0.864583	0.609375	0.59375	ConcsBN	Sampled	OnProj	3
20	ConcsBN_FC-8_MARs_OnLogTransStandProj_01	83873	88539	15586	24014	15679	57015	9.60423	10.5611	1	1	1	1	ConcsBN	MARs	OnLogTransStandProj	1
163	ConcsBN_FC-8_MARs_OnLogTransStandProj_02	1526	1526					45.4934	42.2706	0.859375	0.864583	0.578125	0.59375	ConcsBN	MARs	OnLogTransStandProj	2
306	ConcsBN_FC-8_MARs_OnLogTransStandProj_03	22686	22686	70593	54124			24.0898	16.0073	0.828125	0.859375	0.484375	0.578125	ConcsBN	MARs	OnLogTransStandProj	3
73	Concs_FC-8_ImputedZero_OnProj_01	36589	28628	14954	19364	17015	19592	10.7357	11.5053	1	1	1	1	Concs	ImputedZero	OnProj	1
216	Concs_FC-8_ImputedZero_OnProj_02	85419	96775	61213	68686		68753	17.9544	9.81224	0.885417	0.885417	0.65625	0.65625	Concs	ImputedZero	OnProj	2
359	Concs_FC-8_ImputedZero_OnProj_03	46858	45825	23407	43802		43867	18.3512	21.2007	0.828125	0.833333	0.484375	0.5	Concs	ImputedZero	OnProj	3
18	ConcsBN_FC-8_MARs_OnProj_01	52652	36417	4778	12241	8112	16936	10.5963	11.4143	1	0.989583	1	0.96875	ConcsBN	MARs	OnProj	1
161	ConcsBN_FC-8_MARs_OnProj_02	1022	1129					37.868	38.3809	0.869792	0.875	0.609375	0.625	ConcsBN	MARs	OnProj	2
304	ConcsBN_FC-8_MARs_OnProj_03	5593	5593	54968				37.7309	36.5074	0.833333	0.854167	0.5	0.5625	ConcsBN	MARs	OnProj	3
21	ConcsBN_FC-8_MARs_OnStandProj_01	87371	77695	55057	76137	70942		11.2407	12.9942	0.984375	0.96875	0.953125	0.90625	ConcsBN	MARs	OnStandProj	1
164	ConcsBN_FC-8_MARs_OnStandProj_02	4185	4099					21.019	21.9933	0.880208	0.885417	0.640625	0.65625	ConcsBN	MARs	OnStandProj	2
307	ConcsBN_FC-8_MARs_OnStandProj_03	14907	14907		15700			29.0171	27.4605	0.848958	0.864583	0.546875	0.59375	ConcsBN	MARs	OnStandProj	3
95	Intensities_FC-8_MARs_OnProj_01	73541	78264	33899	88794	43901		10.7467	11.9084	1	0.979167	1	0.9375	Intensities	MARs	OnProj	1
238	Intensities_FC-8_MARs_OnProj_02	231	245					82.6178	77.6744	0.859375	0.859375	0.578125	0.578125	Intensities	MARs	OnProj	2
381	Intensities_FC-8_MARs_OnProj_03	13303	13588	57646				53.8484	57.9716	0.848958	0.875	0.546875	0.625	Intensities	MARs	OnProj	3
117	Ratios_FC-8_Sampled_OnProj_01	96679	44323	20140	27611	25991	33599	10.2262	11.3626	1	1	1	1	Ratios	Sampled	OnProj	1
260	Ratios_FC-8_Sampled_OnProj_02	4015	4497	1916	2164			18.7558	19.0996	0.848958	0.848958	0.546875	0.546875	Ratios	Sampled	OnProj	2
403	Ratios_FC-8_Sampled_OnProj_03	6219	5593	94862	95040			16.9353	19.431	0.859375	0.864583	0.578125	0.59375	Ratios	Sampled	OnProj	3
118	Ratios_FC-8_Sampled_OnLogTransProj_01	37044	31836	11535	12985	13584	14368	9.54452	9.58483	1	1	1	1	Ratios	Sampled	OnLogTransProj	1
261	Ratios_FC-8_Sampled_OnLogTransProj_02	10481	8987		54705			21.2323	20.3534	0.838542	0.854167	0.515625	0.5625	Ratios	Sampled	OnLogTransProj	2
404	Ratios_FC-8_Sampled_OnLogTransProj_03	6057	6074	78663	42958			16.6868	15.297	0.828125	0.854167	0.484375	0.5625	Ratios	Sampled	OnLogTransProj	3
75	Concs_FC-8_ImputedZero_OnLogTransStandProj_01	88969	88008	64266	73053	65260	77216	10.9245	12.6464	1	0.973958	1	0.921875	Concs	ImputedZero	OnLogTransStandProj	1
218	Concs_FC-8_ImputedZero_OnLogTransStandProj_02	6934	6902	5493	5477		5567	21.5551	21.9184	0.822917	0.822917	0.46875	0.46875	Concs	ImputedZero	OnLogTransStandProj	2
361	Concs_FC-8_ImputedZero_OnLogTransStandProj_03	15653	15610	15938	88310		88342	14.7363	14.7534	0.859375	0.90625	0.578125	0.71875	Concs	ImputedZero	OnLogTransStandProj	3
62	Concs_FC-8_MARs_OnProj_01	87990	43936	11149	24600	16151		10.5679	9.95231	1	0.994792	1	0.984375	Concs	MARs	OnProj	1
205	Concs_FC-8_MARs_OnProj_02	6596	6596	32073	40121			30.2387	29.4823	0.8125	0.84375	0.4375	0.53125	Concs	MARs	OnProj	2
348	Concs_FC-8_MARs_OnProj_03	23405	23571	49453				44.1781	37.1747	0.848958	0.864583	0.546875	0.59375	Concs	MARs	OnProj	3
65	Concs_FC-8_MARs_OnStandProj_01	77497	81317	36267	57276	45452	84042	10.6562	12.5443	1	0.984375	1	0.953125	Concs	MARs	OnStandProj	1
208	Concs_FC-8_MARs_OnStandProj_02	1532	1662					29.1148	27.0746	0.828125	0.864583	0.484375	0.59375	Concs	MARs	OnStandProj	2
351	Concs_FC-8_MARs_OnStandProj_03	11784	71066	11962	71102			22.6654	23.3635	0.84375	0.854167	0.53125	0.5625	Concs	MARs	OnStandProj	3
120	Ratios_FC-8_Sampled_OnStandProj_01	69585	86697	19936	27591	31950	33015	10.182	10.586	1	1	1	1	Ratios	Sampled	OnStandProj	1
263	Ratios_FC-8_Sampled_OnStandProj_02	2377	1865		37991			15.1102	15.1534	0.854167	0.848958	0.5625	0.546875	Ratios	Sampled	OnStandProj	2
406	Ratios_FC-8_Sampled_OnStandProj_03	4841	6074					14.9278	16.0294	0.859375	0.854167	0.578125	0.5625	Ratios	Sampled	OnStandProj	3
32	ConcsBN_FC-8_ImputedAmelia_OnStandProj_01	79925	87333	11397	11756	11781	12064	9.80355	9.84078	1	1	1	1	ConcsBN	ImputedAmelia	OnStandProj	1
175	ConcsBN_FC-8_ImputedAmelia_OnStandProj_02	7119	7044	77258	86432		93414	22.17	19.9587	0.828125	0.84375	0.484375	0.53125	ConcsBN	ImputedAmelia	OnStandProj	2
318	ConcsBN_FC-8_ImputedAmelia_OnStandProj_03	2059	2194	3274	2799		2890	16.7106	16.4035	0.828125	0.854167	0.484375	0.5625	ConcsBN	ImputedAmelia	OnStandProj	3
108	Intensities_FC-8_ImputedZero_OnLogTransStandProj_01	81897	36068	31189	9104	34010	21498	9.62067	11.9765	1	0.979167	1	0.9375	Intensities	ImputedZero	OnLogTransStandProj	1
251	Intensities_FC-8_ImputedZero_OnLogTransStandProj_02	67918	4352	13395	4330			101.314	89.0333	0.828125	0.848958	0.484375	0.546875	Intensities	ImputedZero	OnLogTransStandProj	2
394	Intensities_FC-8_ImputedZero_OnLogTransStandProj_03	60781	2	60741	24		47	110.524	76.7528	0.8125	0.869792	0.4375	0.609375	Intensities	ImputedZero	OnLogTransStandProj	3
130	Ratios_FC-8_MARs_OnLogTransStandProj_01	94938	95133	66878	69554	81454		9.60037	10.8622	0.994792	0.984375	0.984375	0.953125	Ratios	MARs	OnLogTransStandProj	1
273	Ratios_FC-8_MARs_OnLogTransStandProj_02	2399	2814		46054			42.3452	41.9817	0.84375	0.838542	0.53125	0.515625	Ratios	MARs	OnLogTransStandProj	2
416	Ratios_FC-8_MARs_OnLogTransStandProj_03	2217	2229	88179				24.5836	19.2354	0.833333	0.869792	0.5	0.609375	Ratios	MARs	OnLogTransStandProj	3
54	Concs_FC-8_Sampled_OnStandProj_01	92329	92361	15831	17077	16409	18006	9.40011	8.82601	1	1	1	1	Concs	Sampled	OnStandProj	1
197	Concs_FC-8_Sampled_OnStandProj_02	3690	3690	4450	8176			17.7359	17.5963	0.838542	0.854167	0.515625	0.5625	Concs	Sampled	OnStandProj	2
340	Concs_FC-8_Sampled_OnStandProj_03	6750	6750	75245	96074			17.4775	17.8966	0.822917	0.838542	0.46875	0.515625	Concs	Sampled	OnStandProj	3
128	Ratios_FC-8_MARs_OnProj_01	62784	59026	17680	56128	22190	72748	10.6568	11.4836	1	1	1	1	Ratios	MARs	OnProj	1
271	Ratios_FC-8_MARs_OnProj_02	5529	5243		97076			46.7259	42.7557	0.864583	0.84375	0.59375	0.53125	Ratios	MARs	OnProj	2
414	Ratios_FC-8_MARs_OnProj_03	3668	4521					51.0244	53.6857	0.84375	0.848958	0.53125	0.546875	Ratios	MARs	OnProj	3
44	Concs_FC-8_Sampled_None_01	59852	57374	61239				17.0295	15.5763	0.817708	0.864583	0.453125	0.59375	Concs	Sampled	None	1
187	Concs_FC-8_Sampled_None_02	98746	86005		85803			17.7693	19.4149	0.859375	0.885417	0.578125	0.65625	Concs	Sampled	None	2
330	Concs_FC-8_Sampled_None_03	91302	35467					9.7442	10.7805	0.942708	0.942708	0.828125	0.828125	Concs	Sampled	None	3
64	Concs_FC-8_MARs_OnLogTransStandProj_01	94860	51245	63483	63181	81044		10.5269	12.6583	0.994792	0.984375	0.984375	0.953125	Concs	MARs	OnLogTransStandProj	1
207	Concs_FC-8_MARs_OnLogTransStandProj_02	4779	75185	98281				71.5677	60.4589	0.833333	0.859375	0.5	0.578125	Concs	MARs	OnLogTransStandProj	2
350	Concs_FC-8_MARs_OnLogTransStandProj_03	1436	1825	66824	31901			37.2453	44.7017	0.828125	0.84375	0.484375	0.53125	Concs	MARs	OnLogTransStandProj	3
63	Concs_FC-8_MARs_OnLogTransProj_01	88930	78412	21051	35677	32002	35945	10.5799	11.1245	1	1	1	1	Concs	MARs	OnLogTransProj	1
206	Concs_FC-8_MARs_OnLogTransProj_02	2442	2279					29.2651	21.2391	0.854167	0.848958	0.5625	0.546875	Concs	MARs	OnLogTransProj	2
349	Concs_FC-8_MARs_OnLogTransProj_03	4353	4353	2600	64564			41.7621	41.9436	0.817708	0.838542	0.453125	0.515625	Concs	MARs	OnLogTransProj	3
106	Intensities_FC-8_ImputedZero_OnProj_01	37642	95647	6509	7151	8964	9633	10.5191	9.67679	1	1	1	1	Intensities	ImputedZero	OnProj	1
249	Intensities_FC-8_ImputedZero_OnProj_02	79925	55697	32280	30307		55742	104.384	95.1735	0.822917	0.838542	0.46875	0.515625	Intensities	ImputedZero	OnProj	2
392	Intensities_FC-8_ImputedZero_OnProj_03	13284	94357	12955	94347	49185	94402	116.664	89.0333	0.802083	0.848958	0.40625	0.546875	Intensities	ImputedZero	OnProj	3
76	Concs_FC-8_ImputedZero_OnStandProj_01	63568	37105	22326	34255	52296	64746	10.3064	11.1636	1	0.984375	1	0.953125	Concs	ImputedZero	OnStandProj	1
219	Concs_FC-8_ImputedZero_OnStandProj_02	4775	995	89899	98002		98132	27.1657	25.6413	0.822917	0.869792	0.46875	0.609375	Concs	ImputedZero	OnStandProj	2
362	Concs_FC-8_ImputedZero_OnStandProj_03	9938	53097	70	126			22.3907	21.1575	0.833333	0.833333	0.5	0.5	Concs	ImputedZero	OnStandProj	3
19	ConcsBN_FC-8_MARs_OnLogTransProj_01	87625	88496	19140	28937	27162	42493	10.157	9.85443	1	1	1	1	ConcsBN	MARs	OnLogTransProj	1
162	ConcsBN_FC-8_MARs_OnLogTransProj_02	10190	10190		60996			34.6474	38.9044	0.838542	0.838542	0.515625	0.515625	ConcsBN	MARs	OnLogTransProj	2
305	ConcsBN_FC-8_MARs_OnLogTransProj_03	2586	2586	36276	36866			40.6876	40.3852	0.833333	0.84375	0.5	0.53125	ConcsBN	MARs	OnLogTransProj	3
30	ConcsBN_FC-8_ImputedAmelia_OnLogTransProj_01	63756	83400	11237	10523	11762	11877	10.4777	10.7664	1	1	1	1	ConcsBN	ImputedAmelia	OnLogTransProj	1
173	ConcsBN_FC-8_ImputedAmelia_OnLogTransProj_02	6269	6420	60713	5745		81537	19.5534	20.1788	0.802083	0.78125	0.40625	0.34375	ConcsBN	ImputedAmelia	OnLogTransProj	2
316	ConcsBN_FC-8_ImputedAmelia_OnLogTransProj_03	86742	86654	86351	86344		86519	18.688	16.2102	0.869792	0.895833	0.609375	0.6875	ConcsBN	ImputedAmelia	OnLogTransProj	3
142	Ratios_FC-8_ImputedZero_OnStandProj_01	41321	33411	14110	14503	14495	14641	10.0117	10.4438	1	1	1	1	Ratios	ImputedZero	OnStandProj	1
285	Ratios_FC-8_ImputedZero_OnStandProj_02	3742	56599	64425	34465		34542	24.0718	20.9674	0.796875	0.84375	0.390625	0.53125	Ratios	ImputedZero	OnStandProj	2
428	Ratios_FC-8_ImputedZero_OnStandProj_03	2136	2737	157	39128		39180	17.3052	18.6091	0.817708	0.833333	0.453125	0.5	Ratios	ImputedZero	OnStandProj	3
97	Intensities_FC-8_MARs_OnLogTransStandProj_01	67207	36685	93017	36300	96671		10.926	11.393	0.984375	0.958333	0.953125	0.875	Intensities	MARs	OnLogTransStandProj	1
240	Intensities_FC-8_MARs_OnLogTransStandProj_02	8015	8015		94260			59.8886	60.1019	0.84375	0.848958	0.53125	0.546875	Intensities	MARs	OnLogTransStandProj	2
383	Intensities_FC-8_MARs_OnLogTransStandProj_03	4735	5110	299				67.0141	56.2889	0.8125	0.869792	0.4375	0.609375	Intensities	MARs	OnLogTransStandProj	3
31	ConcsBN_FC-8_ImputedAmelia_OnLogTransStandProj_01	92242	87807	49353	51737	80663	53972	13.168	14.6769	0.958333	0.9375	0.875	0.8125	ConcsBN	ImputedAmelia	OnLogTransStandProj	1
174	ConcsBN_FC-8_ImputedAmelia_OnLogTransStandProj_02	22306	2337	3530	27025		46469	17.8899	16.4675	0.817708	0.864583	0.453125	0.59375	ConcsBN	ImputedAmelia	OnLogTransStandProj	2
317	ConcsBN_FC-8_ImputedAmelia_OnLogTransStandProj_03	29885	4063	39715	67719		68014	19.004	20.0818	0.84375	0.869792	0.53125	0.609375	ConcsBN	ImputedAmelia	OnLogTransStandProj	3
96	Intensities_FC-8_MARs_OnLogTransProj_01	95312	99712	27911	9479	31613		10.7364	13.0792	1	0.963542	1	0.890625	Intensities	MARs	OnLogTransProj	1
239	Intensities_FC-8_MARs_OnLogTransProj_02	14740	72180		64171			55.7556	48.511	0.833333	0.875	0.5	0.625	Intensities	MARs	OnLogTransProj	2
382	Intensities_FC-8_MARs_OnLogTransProj_03	9168	12505	98033	33017			82.6306	94.0952	0.833333	0.828125	0.5	0.484375	Intensities	MARs	OnLogTransProj	3
141	Ratios_FC-8_ImputedZero_OnLogTransStandProj_01	75116	54067	22628	27603	22743	28018	9.93571	13.102	1	0.973958	1	0.921875	Ratios	ImputedZero	OnLogTransStandProj	1
284	Ratios_FC-8_ImputedZero_OnLogTransStandProj_02	4298	38709	50639	36152	50941		17.7664	15.9828	0.84375	0.838542	0.53125	0.515625	Ratios	ImputedZero	OnLogTransStandProj	2
427	Ratios_FC-8_ImputedZero_OnLogTransStandProj_03	4829	5153	31162	66982	82592	67030	19.5351	20.6214	0.807292	0.848958	0.421875	0.546875	Ratios	ImputedZero	OnLogTransStandProj	3
131	Ratios_FC-8_MARs_OnStandProj_01	73575	48496	87325	93238	97936		11.7594	14.5641	0.96875	0.953125	0.90625	0.859375	Ratios	MARs	OnStandProj	1
274	Ratios_FC-8_MARs_OnStandProj_02	78375	2357					43.9343	35.7566	0.885417	0.859375	0.65625	0.578125	Ratios	MARs	OnStandProj	2
417	Ratios_FC-8_MARs_OnStandProj_03	4044	3970	74793				70.0864	63.7115	0.822917	0.84375	0.46875	0.53125	Ratios	MARs	OnStandProj	3
77	Intensities_FC-8_Sampled_None_01	6650	1850		47596			89.0333	70.6126	0.848958	0.880208	0.546875	0.640625	Intensities	Sampled	None	1
220	Intensities_FC-8_Sampled_None_02	27577	34735	27783				85.9632	73.6827	0.854167	0.875	0.5625	0.625	Intensities	Sampled	None	2
363	Intensities_FC-8_Sampled_None_03	80742	14185					76.7528	61.4023	0.869792	0.895833	0.609375	0.6875	Intensities	Sampled	None	3
127	Ratios_FC-8_MARs_OffStandProj_01	89935	81705		76240			17.3354	18.2885	0.895833	0.864583	0.6875	0.59375	Ratios	MARs	OffStandProj	1
270	Ratios_FC-8_MARs_OffStandProj_02	91906	86054		70690			17.2909	18.1695	0.96875	0.911458	0.90625	0.734375	Ratios	MARs	OffStandProj	2
413	Ratios_FC-8_MARs_OffStandProj_03	84457	3736					18.4003	18.7013	0.885417	0.869792	0.65625	0.609375	Ratios	MARs	OffStandProj	3
74	Concs_FC-8_ImputedZero_OnLogTransProj_01	49073	81515	28205	69047	31638	69105	10.5866	12.7094	0.989583	0.96875	0.96875	0.90625	Concs	ImputedZero	OnLogTransProj	1
217	Concs_FC-8_ImputedZero_OnLogTransProj_02	2881	2874	41470	41222		71998	17.4397	17.3251	0.807292	0.833333	0.421875	0.5	Concs	ImputedZero	OnLogTransProj	2
360	Concs_FC-8_ImputedZero_OnLogTransProj_03	5672	6179	37560	46229			26.1936	23.9531	0.807292	0.838542	0.421875	0.515625	Concs	ImputedZero	OnLogTransProj	3
121	Ratios_FC-8_MARs_None_01	2414	1522	73113				25.0081	32.5451	0.848958	0.859375	0.546875	0.578125	Ratios	MARs	None	1
264	Ratios_FC-8_MARs_None_02	55916	76005	57296				25.1731	20.3571	0.833333	0.890625	0.5	0.671875	Ratios	MARs	None	2
407	Ratios_FC-8_MARs_None_03	8320	8320		67596			53.6701	58.8903	0.854167	0.864583	0.5625	0.59375	Ratios	MARs	None	3
29	ConcsBN_FC-8_ImputedAmelia_OnProj_01	76569	45161	14826	10676	16419	10914	10.9802	12.4353	0.989583	0.958333	0.96875	0.875	ConcsBN	ImputedAmelia	OnProj	1
172	ConcsBN_FC-8_ImputedAmelia_OnProj_02	2898	3706	60467	58755	60751	58780	17.7555	18.7609	0.84375	0.838542	0.53125	0.515625	ConcsBN	ImputedAmelia	OnProj	2
315	ConcsBN_FC-8_ImputedAmelia_OnProj_03	4096	3664	7221	3130		3184	17.8339	20.6793	0.807292	0.8125	0.421875	0.4375	ConcsBN	ImputedAmelia	OnProj	3
139	Ratios_FC-8_ImputedZero_OnProj_01	74078	30413	24785	29549	26918	29689	10.2724	13.4188	1	0.96875	1	0.90625	Ratios	ImputedZero	OnProj	1
282	Ratios_FC-8_ImputedZero_OnProj_02	2346	2535	86246	2065	86558	2122	20.0755	23.0117	0.817708	0.817708	0.453125	0.453125	Ratios	ImputedZero	OnProj	2
425	Ratios_FC-8_ImputedZero_OnProj_03	11671	2848	11918	41784			21.6606	21.1119	0.822917	0.817708	0.46875	0.453125	Ratios	ImputedZero	OnProj	3
140	Ratios_FC-8_ImputedZero_OnLogTransProj_01	93584	37116	82028	90838	89021	93451	11.524	14.0135	0.963542	0.9375	0.890625	0.8125	Ratios	ImputedZero	OnLogTransProj	1
283	Ratios_FC-8_ImputedZero_OnLogTransProj_02	3377	2717	13097	664		92632	22.9866	19.2274	0.8125	0.822917	0.4375	0.46875	Ratios	ImputedZero	OnLogTransProj	2
426	Ratios_FC-8_ImputedZero_OnLogTransProj_03	3782	39158	49430	16872		49166	25.9225	23.9379	0.822917	0.838542	0.46875	0.515625	Ratios	ImputedZero	OnLogTransProj	3
107	Intensities_FC-8_ImputedZero_OnLogTransProj_01	92696	87670	44281	39707	96767		15.7814	16.6075	0.927083	0.921875	0.78125	0.765625	Intensities	ImputedZero	OnLogTransProj	1
250	Intensities_FC-8_ImputedZero_OnLogTransProj_02	24527	65616	1555	65528	24689	65661	89.0333	79.823	0.848958	0.864583	0.546875	0.59375	Intensities	ImputedZero	OnLogTransProj	2
393	Intensities_FC-8_ImputedZero_OnLogTransProj_03	10762	99517	10689	96217	99683	99562	119.734	110.524	0.796875	0.8125	0.390625	0.4375	Intensities	ImputedZero	OnLogTransProj	3
109	Intensities_FC-8_ImputedZero_OnStandProj_01	83745	83675	38357	84490	91033	97163	10.1976	12.168	0.984375	0.963542	0.953125	0.890625	Intensities	ImputedZero	OnStandProj	1
252	Intensities_FC-8_ImputedZero_OnStandProj_02	6394	5927	6286	5939		5977	104.384	95.1735	0.822917	0.838542	0.46875	0.515625	Intensities	ImputedZero	OnStandProj	2
395	Intensities_FC-8_ImputedZero_OnStandProj_03	542	7875	524	7730		7925	113.594	128.945	0.807292	0.78125	0.421875	0.34375	Intensities	ImputedZero	OnStandProj	3
36	ConcsBN_FC-8_ImputedZero_OffProj_01	84043	61819	30101	57864	43256	62669	14.3015	15.9821	0.932292	0.864583	0.796875	0.59375	ConcsBN	ImputedZero	OffProj	1
179	ConcsBN_FC-8_ImputedZero_OffProj_02	38795	84669	55857	66871	63118	87100	14.7443	16.2206	0.90625	0.859375	0.71875	0.578125	ConcsBN	ImputedZero	OffProj	2
322	ConcsBN_FC-8_ImputedZero_OffProj_03	48795	91709	28986	88179	87188	96919	14.3496	16.1703	0.895833	0.859375	0.6875	0.578125	ConcsBN	ImputedZero	OffProj	3
11	ConcsBN_FC-8_MARs_None_01	43245	17723		41626			23.1512	21.8987	0.838542	0.838542	0.515625	0.515625	ConcsBN	MARs	None	1
154	ConcsBN_FC-8_MARs_None_02	6621	3970	98941	75328			48.7724	48.1751	0.848958	0.848958	0.546875	0.546875	ConcsBN	MARs	None	2
297	ConcsBN_FC-8_MARs_None_03	23895	67782	53441				54.3795	43.9527	0.84375	0.890625	0.53125	0.671875	ConcsBN	MARs	None	3
110	Ratios_FC-8_Sampled_None_01	75518	98828	74100	3108			14.8867	14.2209	0.833333	0.848958	0.5	0.546875	Ratios	Sampled	None	1
253	Ratios_FC-8_Sampled_None_02	3850	3537	81080	80496			17.6736	12.4521	0.828125	0.84375	0.484375	0.53125	Ratios	Sampled	None	2
396	Ratios_FC-8_Sampled_None_03	4932	38151	98193				18.6822	15.0236	0.84375	0.880208	0.53125	0.640625	Ratios	Sampled	None	3
55	Concs_FC-8_MARs_None_01	776	568		12438			17.4214	14.6882	0.854167	0.854167	0.5625	0.5625	Concs	MARs	None	1
198	Concs_FC-8_MARs_None_02	988	1347	95373	36037			32.2343	36.9459	0.828125	0.859375	0.484375	0.578125	Concs	MARs	None	2
341	Concs_FC-8_MARs_None_03	49867	49867	73231	49889			56.2487	49.4003	0.833333	0.854167	0.5	0.5625	Concs	MARs	None	3
39	ConcsBN_FC-8_ImputedZero_OffStandProj_01	76946	77474	14888	61380		66414	14.1199	15.8421	0.911458	0.859375	0.734375	0.578125	ConcsBN	ImputedZero	OffStandProj	1
182	ConcsBN_FC-8_ImputedZero_OffStandProj_02	41961	90859	32696	56205	98668	90309	14.5696	16.181	0.895833	0.854167	0.6875	0.5625	ConcsBN	ImputedZero	OffStandProj	2
325	ConcsBN_FC-8_ImputedZero_OffStandProj_03	61221	91093	44736	87188	56956	89338	14.9951	16.701	0.921875	0.84375	0.765625	0.53125	ConcsBN	ImputedZero	OffStandProj	3
0	ConcsBN_FC-8_Sampled_None_01	3278	2043					16.1758	13.0647	0.84375	0.848958	0.53125	0.546875	ConcsBN	Sampled	None	1
143	ConcsBN_FC-8_Sampled_None_02	2505	97941		69403			17.6695	17.4562	0.864583	0.854167	0.59375	0.5625	ConcsBN	Sampled	None	2
286	ConcsBN_FC-8_Sampled_None_03	12279	9831	52600				17.4313	18.2006	0.84375	0.854167	0.53125	0.5625	ConcsBN	Sampled	None	3
88	Intensities_FC-8_MARs_None_01	87886	88204	77921				37.4465	53.4625	0.84375	0.854167	0.53125	0.5625	Intensities	MARs	None	1
231	Intensities_FC-8_MARs_None_02	18896	18797	49978	52169			78.9062	74.7851	0.833333	0.84375	0.5	0.53125	Intensities	MARs	None	2
374	Intensities_FC-8_MARs_None_03	16069	16069					38.3186	45.777	0.833333	0.854167	0.5	0.5625	Intensities	MARs	None	3
99	Intensities_FC-8_ImputedZero_None_01	2	53512	33	53549		53572	110.524	107.454	0.8125	0.817708	0.4375	0.453125	Intensities	ImputedZero	None	1
242	Intensities_FC-8_ImputedZero_None_02	771	962	717	382		1007	104.384	98.2436	0.822917	0.833333	0.46875	0.5	Intensities	ImputedZero	None	2
385	Intensities_FC-8_ImputedZero_None_03	30503	54991	26956	405		55013	98.2436	73.6827	0.833333	0.875	0.5	0.625	Intensities	ImputedZero	None	3
66	Concs_FC-8_ImputedZero_None_01	4545	4549	47112	950		988	18.4361	17.8137	0.796875	0.78125	0.390625	0.34375	Concs	ImputedZero	None	1
209	Concs_FC-8_ImputedZero_None_02	3251	3638	79709	4028	80407	90162	20.86	17.1682	0.838542	0.838542	0.515625	0.515625	Concs	ImputedZero	None	2
352	Concs_FC-8_ImputedZero_None_03	3836	3947	937	1080		63897	22.9422	26.0255	0.822917	0.901042	0.46875	0.703125	Concs	ImputedZero	None	3
22	ConcsBN_FC-8_ImputedAmelia_None_01	2153	2293	1434	22606	1937	22680	16.6116	16.8529	0.802083	0.8125	0.40625	0.4375	ConcsBN	ImputedAmelia	None	1
165	ConcsBN_FC-8_ImputedAmelia_None_02	51854	52063	40994	41015	41561	41525	14.6864	14.9088	0.84375	0.854167	0.53125	0.5625	ConcsBN	ImputedAmelia	None	2
308	ConcsBN_FC-8_ImputedAmelia_None_03	10883	87993	47563	42036			23.4526	21.9201	0.84375	0.838542	0.53125	0.515625	ConcsBN	ImputedAmelia	None	3
132	Ratios_FC-8_ImputedZero_None_01	64923	93026	64788	76927		89542	17.7355	18.5868	0.828125	0.822917	0.484375	0.46875	Ratios	ImputedZero	None	1
275	Ratios_FC-8_ImputedZero_None_02	9467	8320	31398	3802	31761	3877	24.8389	24.4252	0.807292	0.822917	0.421875	0.46875	Ratios	ImputedZero	None	2
418	Ratios_FC-8_ImputedZero_None_03	5811	323	99633	85037		85209	19.6552	15.9688	0.838542	0.859375	0.515625	0.578125	Ratios	ImputedZero	None	3
40	ConcsBN_FC-8_ImputedZero_OnProj_01	61771	57849	6401	8199	7650	19594	13.3714	14.834	0.932292	0.869792	0.796875	0.609375	ConcsBN	ImputedZero	OnProj	1
183	ConcsBN_FC-8_ImputedZero_OnProj_02	1475	1568	42939	845		1486	16.9227	15.7845	0.84375	0.791667	0.53125	0.375	ConcsBN	ImputedZero	OnProj	2
326	ConcsBN_FC-8_ImputedZero_OnProj_03	2368	97281		24		300	17.9513	16.6766	0.854167	0.807292	0.5625	0.421875	ConcsBN	ImputedZero	OnProj	3
43	ConcsBN_FC-8_ImputedZero_OnStandProj_01	34692	63063	23395	93309	80620	99099	13.5865	15.792	0.932292	0.859375	0.796875	0.578125	ConcsBN	ImputedZero	OnStandProj	1
186	ConcsBN_FC-8_ImputedZero_OnStandProj_02	38711	26614	38575	39307			17.4065	21.7297	0.854167	0.776042	0.5625	0.328125	ConcsBN	ImputedZero	OnStandProj	2
329	ConcsBN_FC-8_ImputedZero_OnStandProj_03	97180	3760	81996	530			18.7003	19.3753	0.838542	0.791667	0.515625	0.375	ConcsBN	ImputedZero	OnStandProj	3
133	Ratios_FC-8_ImputedZero_FCLog10_01	39126	2228	3068	1328	4028	1428	10.5284	14.0243	0.973958	0.799479	0.864865	0.453237	Ratios	ImputedZero	FCLog10	1
276	Ratios_FC-8_ImputedZero_FCLog10_02	66964	28528	33262	10828	35827	18863	10.7102	11.9992	0.973958	0.804688	0.864865	0.460432	Ratios	ImputedZero	FCLog10	2
419	Ratios_FC-8_ImputedZero_FCLog10_03	49251	92788	2852	3263	4303	4683	10.5557	10.6449	0.973958	0.804688	0.864865	0.460432	Ratios	ImputedZero	FCLog10	3
134	Ratios_FC-8_ImputedZero_FCLog100_01	47214	55782	4109	2968	4357	3248	10.654	12.7276	0.973958	0.804688	0.864865	0.460432	Ratios	ImputedZero	FCLog100	1
277	Ratios_FC-8_ImputedZero_FCLog100_02	73650	22193	4121	3923	27813	4993	11.0819	12.2838	0.973958	0.799479	0.864865	0.453237	Ratios	ImputedZero	FCLog100	2
420	Ratios_FC-8_ImputedZero_FCLog100_03	65297	10708	1387	5783	2366	6498	10.918	13.333	0.973958	0.804688	0.864865	0.460432	Ratios	ImputedZero	FCLog100	3
4	ConcsBN_FC-8_Sampled_OffLogTransProj_01	8956	75225	9604	50760			122.805	116.664	0.791667	0.802083	0.375	0.40625	ConcsBN	Sampled	OffLogTransProj	1
147	ConcsBN_FC-8_Sampled_OffLogTransProj_02	61626	61626	90166	90166			116.664	116.664	0.802083	0.802083	0.40625	0.40625	ConcsBN	Sampled	OffLogTransProj	2
290	ConcsBN_FC-8_Sampled_OffLogTransProj_03	1626	1626	49168	49168			116.664	116.664	0.802083	0.802083	0.40625	0.40625	ConcsBN	Sampled	OffLogTransProj	3
114	Ratios_FC-8_Sampled_OffLogTransProj_01	5669	55225	3413		65669		125.32	116.664	0.786458	0.802083	0.359375	0.40625	Ratios	Sampled	OffLogTransProj	1
257	Ratios_FC-8_Sampled_OffLogTransProj_02	51626	51626	61831	61831			116.664	116.664	0.802083	0.802083	0.40625	0.40625	Ratios	Sampled	OffLogTransProj	2
400	Ratios_FC-8_Sampled_OffLogTransProj_03	71626	71626	71626	71626			116.664	116.664	0.802083	0.802083	0.40625	0.40625	Ratios	Sampled	OffLogTransProj	3
49	Concs_FC-8_Sampled_OffLogTransStandProj_01	5669	15225	3413	92518			125.875	116.664	0.786458	0.802083	0.359375	0.40625	Concs	Sampled	OffLogTransStandProj	1
192	Concs_FC-8_Sampled_OffLogTransStandProj_02	61626	61626	47528	47528			116.664	116.664	0.802083	0.802083	0.40625	0.40625	Concs	Sampled	OffLogTransStandProj	2
335	Concs_FC-8_Sampled_OffLogTransStandProj_03	91626	91626					116.664	116.664	0.802083	0.802083	0.40625	0.40625	Concs	Sampled	OffLogTransStandProj	3
82	Intensities_FC-8_Sampled_OffLogTransStandProj_01	29958	55225	10257	92183			122.805	116.664	0.791667	0.802083	0.375	0.40625	Intensities	Sampled	OffLogTransStandProj	1
225	Intensities_FC-8_Sampled_OffLogTransStandProj_02	21626	21626	49168	49168			116.664	116.664	0.802083	0.802083	0.40625	0.40625	Intensities	Sampled	OffLogTransStandProj	2
368	Intensities_FC-8_Sampled_OffLogTransStandProj_03	41626	41626	61831	61831			116.664	116.664	0.802083	0.802083	0.40625	0.40625	Intensities	Sampled	OffLogTransStandProj	3
81	Intensities_FC-8_Sampled_OffLogTransProj_01	23251	15225	23827	91261			119.734	116.664	0.796875	0.802083	0.390625	0.40625	Intensities	Sampled	OffLogTransProj	1
224	Intensities_FC-8_Sampled_OffLogTransProj_02	40166	40166	48017	48017			119.734	119.734	0.796875	0.796875	0.390625	0.390625	Intensities	Sampled	OffLogTransProj	2
367	Intensities_FC-8_Sampled_OffLogTransProj_03	11626	11626	49168	49168			116.664	116.664	0.802083	0.802083	0.40625	0.40625	Intensities	Sampled	OffLogTransProj	3
48	Concs_FC-8_Sampled_OffLogTransProj_01	69958	11245	14744	4538			122.805	122.805	0.791667	0.791667	0.375	0.375	Concs	Sampled	OffLogTransProj	1
191	Concs_FC-8_Sampled_OffLogTransProj_02	41626	41626	81831	81831			116.664	116.664	0.802083	0.802083	0.40625	0.40625	Concs	Sampled	OffLogTransProj	2
334	Concs_FC-8_Sampled_OffLogTransProj_03	11626	11626	59168	59168			116.664	116.664	0.802083	0.802083	0.40625	0.40625	Concs	Sampled	OffLogTransProj	3
115	Ratios_FC-8_Sampled_OffLogTransStandProj_01	10252	10760	20132	13128			106.763	122.805	0.796875	0.791667	0.390625	0.375	Ratios	Sampled	OffLogTransStandProj	1
258	Ratios_FC-8_Sampled_OffLogTransStandProj_02	11626	11626	51626	51626			116.664	116.664	0.802083	0.802083	0.40625	0.40625	Ratios	Sampled	OffLogTransStandProj	2
401	Ratios_FC-8_Sampled_OffLogTransStandProj_03	1626	1626	40166	40166			116.664	116.664	0.802083	0.802083	0.40625	0.40625	Ratios	Sampled	OffLogTransStandProj	3
5	ConcsBN_FC-8_Sampled_OffLogTransStandProj_01	23251	15225	34162	69240			119.734	116.664	0.796875	0.802083	0.390625	0.40625	ConcsBN	Sampled	OffLogTransStandProj	1
148	ConcsBN_FC-8_Sampled_OffLogTransStandProj_02	1865	1865	3049	3049			125.875	125.875	0.786458	0.786458	0.359375	0.359375	ConcsBN	Sampled	OffLogTransStandProj	2
291	ConcsBN_FC-8_Sampled_OffLogTransStandProj_03	1626	1626	31865	31865			116.664	116.664	0.802083	0.802083	0.40625	0.40625	ConcsBN	Sampled	OffLogTransStandProj	3
67	Concs_FC-8_ImputedZero_FCLog10_01	85405	64923	2138	1828	6961	2483	10.2724	12.9731	0.973958	0.804688	0.864865	0.460432	Concs	ImputedZero	FCLog10	1
210	Concs_FC-8_ImputedZero_FCLog10_02	58522	40628	10557	10708	10611	10802	10.7048	11.2141	0.973958	0.783854	0.864865	0.431655	Concs	ImputedZero	FCLog10	2
353	Concs_FC-8_ImputedZero_FCLog10_03	65567	81468	1544	2543	3569	3763	10.8605	12.7246	0.973958	0.799479	0.864865	0.453237	Concs	ImputedZero	FCLog10	3
41	ConcsBN_FC-8_ImputedZero_OnLogTransProj_01	56282	52846	69383	65978	99357	66034	14.7942	17.5214	0.911458	0.828125	0.734375	0.484375	ConcsBN	ImputedZero	OnLogTransProj	1
184	ConcsBN_FC-8_ImputedZero_OnLogTransProj_02	4351	4778	10967	926		1434	17.9184	17.0718	0.838542	0.776042	0.515625	0.328125	ConcsBN	ImputedZero	OnLogTransProj	2
327	ConcsBN_FC-8_ImputedZero_OnLogTransProj_03	4921	6098	6043	71611		71736	17.3084	17.317	0.809645	0.776042	0.432432	0.328125	ConcsBN	ImputedZero	OnLogTransProj	3
33	ConcsBN_FC-8_ImputedZero_None_01	27239	27232	64384	1470	64904		17.4895	18.2682	0.828125	0.786458	0.484375	0.359375	ConcsBN	ImputedZero	None	1
176	ConcsBN_FC-8_ImputedZero_None_02	4715	4482	3258	1555		75603	18.6949	19.7952	0.802083	0.791667	0.40625	0.375	ConcsBN	ImputedZero	None	2
319	ConcsBN_FC-8_ImputedZero_None_03	57278	7571	24685	91171		91531	16.9914	20.105	0.833333	0.802083	0.5	0.40625	ConcsBN	ImputedZero	None	3
42	ConcsBN_FC-8_ImputedZero_OnLogTransStandProj_01	53801	86401	26667	25914	47400	57869	14.6242	17.2109	0.90625	0.828125	0.71875	0.484375	ConcsBN	ImputedZero	OnLogTransStandProj	1
185	ConcsBN_FC-8_ImputedZero_OnLogTransStandProj_02	5684	5987	1418	4370			20.154	18.5281	0.84375	0.75	0.53125	0.263889	ConcsBN	ImputedZero	OnLogTransStandProj	2
328	ConcsBN_FC-8_ImputedZero_OnLogTransStandProj_03	96765	1260	56708	90121	72470	90361	17.4034	18.6618	0.859375	0.78125	0.578125	0.34375	ConcsBN	ImputedZero	OnLogTransStandProj	3
68	Concs_FC-8_ImputedZero_FCLog100_01	51237	4323	1012	1328	2408	2518	10.2939	13.5909	0.973958	0.804688	0.864865	0.460432	Concs	ImputedZero	FCLog100	1
211	Concs_FC-8_ImputedZero_FCLog100_02	68927	87098	30950	14000	37636	31645	10.8093	13.0262	0.973958	0.747396	0.864865	0.381944	Concs	ImputedZero	FCLog100	2
354	Concs_FC-8_ImputedZero_FCLog100_03	63905	20623	1895	2283	2170	3998	10.8441	12.8917	0.973958	0.804688	0.864865	0.460432	Concs	ImputedZero	FCLog100	3
100	Intensities_FC-8_ImputedZero_FCLog10_01	74408	99477	12010	54403	12560	55508	10.2962	14.2061	0.973958	0.778646	0.864865	0.42446	Intensities	ImputedZero	FCLog10	1
243	Intensities_FC-8_ImputedZero_FCLog10_02	49968	47167	14117	3063	29865	3063	10.7277	15.4501	0.973958	0.768229	0.864865	0.410072	Intensities	ImputedZero	FCLog10	2
386	Intensities_FC-8_ImputedZero_FCLog10_03	38076	68334	15356	11683	37111	12078	11.0051	10.5624	0.973958	0.804688	0.864865	0.460432	Intensities	ImputedZero	FCLog10	3
101	Intensities_FC-8_ImputedZero_FCLog100_01	75241	45970	26652	6750	28164	6750	10.3939	14.7623	0.973958	0.763021	0.864865	0.402878	Intensities	ImputedZero	FCLog100	1
244	Intensities_FC-8_ImputedZero_FCLog100_02	63932	16763	6895	10578	7219	10798	11.0364	14.516	0.973958	0.789063	0.864865	0.438849	Intensities	ImputedZero	FCLog100	2
387	Intensities_FC-8_ImputedZero_FCLog100_03	52413	2913	23088	2073	23667	2493	10.9536	14.4657	0.973958	0.799479	0.864865	0.453237	Intensities	ImputedZero	FCLog100	3
70	Concs_FC-8_ImputedZero_OffLogTransProj_01	6664	6667	3695	6712	6745	6712	147.365	135.085	0.75	0.770833	0.25	0.3125	Concs	ImputedZero	OffLogTransProj	1
213	Concs_FC-8_ImputedZero_OffLogTransProj_02	2604	2607	2646	2652	2685	2652	147.365	135.085	0.75	0.770833	0.25	0.3125	Concs	ImputedZero	OffLogTransProj	2
356	Concs_FC-8_ImputedZero_OffLogTransProj_03	12	2	39	47	93	47	147.365	135.085	0.75	0.770833	0.25	0.3125	Concs	ImputedZero	OffLogTransProj	3
103	Intensities_FC-8_ImputedZero_OffLogTransProj_01	9980	5252	2885	5297	5331	5297	136.207	135.085	0.75	0.770833	0.25	0.3125	Intensities	ImputedZero	OffLogTransProj	1
246	Intensities_FC-8_ImputedZero_OffLogTransProj_02	13964	13962	14003	14007	14045	14007	147.365	135.085	0.75	0.770833	0.25	0.3125	Intensities	ImputedZero	OffLogTransProj	2
389	Intensities_FC-8_ImputedZero_OffLogTransProj_03	7663	7662	7702	7707	7744	7707	147.365	135.085	0.75	0.770833	0.25	0.3125	Intensities	ImputedZero	OffLogTransProj	3
136	Ratios_FC-8_ImputedZero_OffLogTransProj_01	57704	30317	131	7617	7653	7617	123.983	120.059	0.75	0.770833	0.25	0.3125	Ratios	ImputedZero	OffLogTransProj	1
279	Ratios_FC-8_ImputedZero_OffLogTransProj_02	42442	42432	7961	42477	42523	42477	147.365	135.085	0.75	0.770833	0.25	0.3125	Ratios	ImputedZero	OffLogTransProj	2
422	Ratios_FC-8_ImputedZero_OffLogTransProj_03	11831	11832	5747	11877	11912	11877	147.365	135.085	0.75	0.770833	0.25	0.3125	Ratios	ImputedZero	OffLogTransProj	3
71	Concs_FC-8_ImputedZero_OffLogTransStandProj_01	23635	23632	23677	23677	23716	23677	147.365	135.085	0.75	0.770833	0.25	0.3125	Concs	ImputedZero	OffLogTransStandProj	1
214	Concs_FC-8_ImputedZero_OffLogTransStandProj_02	7302	39849	4316	7342	7383	7342	147.365	127.917	0.75	0.770833	0.25	0.3125	Concs	ImputedZero	OffLogTransStandProj	2
357	Concs_FC-8_ImputedZero_OffLogTransStandProj_03	13954	13947	7691	13992	14035	13992	147.365	135.085	0.75	0.770833	0.25	0.3125	Concs	ImputedZero	OffLogTransStandProj	3
104	Intensities_FC-8_ImputedZero_OffLogTransStandProj_01	13259	10197	7421	10242	10277	10242	140.263	135.085	0.75	0.770833	0.25	0.3125	Intensities	ImputedZero	OffLogTransStandProj	1
247	Intensities_FC-8_ImputedZero_OffLogTransStandProj_02	5719	5722	5758	5767	5800	5767	147.365	135.085	0.75	0.770833	0.25	0.3125	Intensities	ImputedZero	OffLogTransStandProj	2
390	Intensities_FC-8_ImputedZero_OffLogTransStandProj_03	23743	23742	131	23787	23824	23787	147.365	135.085	0.75	0.770833	0.25	0.3125	Intensities	ImputedZero	OffLogTransStandProj	3
137	Ratios_FC-8_ImputedZero_OffLogTransStandProj_01	29514	29514	131	15347	15380	15347	125.937	116.251	0.75	0.770833	0.25	0.3125	Ratios	ImputedZero	OffLogTransStandProj	1
280	Ratios_FC-8_ImputedZero_OffLogTransStandProj_02	3203	3202	3245	3247	3284	3247	145.159	135.085	0.75	0.770833	0.25	0.3125	Ratios	ImputedZero	OffLogTransStandProj	2
423	Ratios_FC-8_ImputedZero_OffLogTransStandProj_03	17059	17057	17096	17102	17140	17102	147.365	135.085	0.75	0.770833	0.25	0.3125	Ratios	ImputedZero	OffLogTransStandProj	3
37	ConcsBN_FC-8_ImputedZero_OffLogTransProj_01	36900	19140	36958	16591	37455	16600	101.314	134.717	0.828125	0.760417	0.484375	0.28125	ConcsBN	ImputedZero	OffLogTransProj	1
180	ConcsBN_FC-8_ImputedZero_OffLogTransProj_02	23580	3594	23546	3609	24135	3615	101.314	141.225	0.828125	0.760417	0.484375	0.28125	ConcsBN	ImputedZero	OffLogTransProj	2
323	ConcsBN_FC-8_ImputedZero_OffLogTransProj_03	1545	3899	1540	3914	2100	3920	101.314	141.225	0.828125	0.760417	0.484375	0.28125	ConcsBN	ImputedZero	OffLogTransProj	3
38	ConcsBN_FC-8_ImputedZero_OffLogTransStandProj_01	2840	12429	2852	12444	3395	12450	101.314	141.225	0.828125	0.760417	0.484375	0.28125	ConcsBN	ImputedZero	OffLogTransStandProj	1
181	ConcsBN_FC-8_ImputedZero_OffLogTransStandProj_02	22129	22365	22181	22380	28604	22389	101.314	141.225	0.828125	0.760417	0.484375	0.28125	ConcsBN	ImputedZero	OffLogTransStandProj	2
324	ConcsBN_FC-8_ImputedZero_OffLogTransStandProj_03	2736	14444	2794	14459	3291	14465	101.314	141.225	0.828125	0.760417	0.484375	0.28125	ConcsBN	ImputedZero	OffLogTransStandProj	3
34	ConcsBN_FC-8_ImputedZero_FCLog10_01	30029	29549	93774	5195	95381	8944	15.6265	15.2457	0.638021	0.703125	0.290503	0.326389	ConcsBN	ImputedZero	FCLog10	1
177	ConcsBN_FC-8_ImputedZero_FCLog10_02	72881	23829	41506	4984		12659	15.8093	15.5321	0.638021	0.713542	0.290503	0.340278	ConcsBN	ImputedZero	FCLog10	2
320	ConcsBN_FC-8_ImputedZero_FCLog10_03	37188	19009	26329	8099	26202	9339	15.7765	15.4298	0.638021	0.71875	0.290503	0.347222	ConcsBN	ImputedZero	FCLog10	3
35	ConcsBN_FC-8_ImputedZero_FCLog100_01	8061	57554	1512	1290	2074	8074	15.6768	13.4152	0.625	0.703125	0.282609	0.326389	ConcsBN	ImputedZero	FCLog100	1
178	ConcsBN_FC-8_ImputedZero_FCLog100_02	7430	54179	20542	4565	20415	36154	15.878	14.5176	0.638021	0.703125	0.290503	0.326389	ConcsBN	ImputedZero	FCLog100	2
321	ConcsBN_FC-8_ImputedZero_FCLog100_03	6875	37289	3356	4214	4466	5072	15.8946	16.0275	0.638021	0.708333	0.290503	0.333333	ConcsBN	ImputedZero	FCLog100	3
