# Supplementary material for: A Comprehensive Evaluation of Metabolomics Data Preprocessing Methods for Deep Learning
Source: Metabolites. 2022 Feb 24;12(3):202. doi: 10.3390/metabo12030202 (PMC8948616; doi:10.3390/metabo12030202)
Supplement: Supplementary file 1 [file metabolites-12-00202-s001.zip › Tables/TableS03.xlsx]

## Sheet: TrainTestMetrics
	label	Training_Train_Error_itersToValue	Validation_Test_Error_itersToValue	Training_Train_Error	Validation_Test_Error	Training_AccuracyMCMicro	Validation_AccuracyMCMicro	Training_PrecisionMCMicro	Validation_PrecisionMCMicro	BN	Impute	Trans	Rep
46	Concs_FC-2_Sampled_FCLog100_01	92377	20996	14.9368	14.4905	0.953125	0.958333	0.859375	0.875	Concs	Sampled	FCLog100	1
189	Concs_FC-2_Sampled_FCLog100_02	38306	48306	15.0827	15.3314	0.953125	0.953125	0.859375	0.859375	Concs	Sampled	FCLog100	2
332	Concs_FC-2_Sampled_FCLog100_03	50545	51626	14.8257	14.5571	0.942708	0.911458	0.828125	0.734375	Concs	Sampled	FCLog100	3
57	Concs_FC-2_MARs_FCLog100_01	24203	26074	15.3069	16.2815	0.9375	0.9375	0.8125	0.8125	Concs	MARs	FCLog100	1
200	Concs_FC-2_MARs_FCLog100_02	10996	627	14.9284	16.0658	0.916667	0.916667	0.75	0.75	Concs	MARs	FCLog100	2
343	Concs_FC-2_MARs_FCLog100_03	21626	21626	14.4956	12.0844	0.927083	0.958333	0.78125	0.875	Concs	MARs	FCLog100	3
45	Concs_FC-2_Sampled_FCLog10_01	64736	57359	14.2859	13.1155	0.916667	0.932292	0.75	0.796875	Concs	Sampled	FCLog10	1
188	Concs_FC-2_Sampled_FCLog10_02	10996	4544	14.9033	16.0432	0.921875	0.927083	0.765625	0.78125	Concs	Sampled	FCLog10	2
331	Concs_FC-2_Sampled_FCLog10_03	21626	51626	14.1719	13.0095	0.9375	0.953125	0.8125	0.859375	Concs	Sampled	FCLog10	3
111	Ratios_FC-2_Sampled_FCLog10_01	66000	27367	16.0739	15.9485	0.932292	0.916667	0.796875	0.75	Ratios	Sampled	FCLog10	1
254	Ratios_FC-2_Sampled_FCLog10_02	17284	51626	17.3739	16.035	0.890625	0.942708	0.671875	0.828125	Ratios	Sampled	FCLog10	2
397	Ratios_FC-2_Sampled_FCLog10_03	74736	94736	14.7765	14.5594	0.90625	0.947917	0.71875	0.84375	Ratios	Sampled	FCLog10	3
123	Ratios_FC-2_MARs_FCLog100_01	11626	21626	14.841	13.5566	0.921875	0.927083	0.765625	0.78125	Ratios	MARs	FCLog100	1
266	Ratios_FC-2_MARs_FCLog100_02	60166	6074	14.1573	15.3952	0.942708	0.932292	0.828125	0.796875	Ratios	MARs	FCLog100	2
409	Ratios_FC-2_MARs_FCLog100_03	54736	53405	14.7315	12.9196	0.947917	0.942708	0.84375	0.828125	Ratios	MARs	FCLog100	3
58	Concs_FC-2_MARs_OffProj_01	64203	81865	16.249	12.6818	0.880208	0.90625	0.640625	0.71875	Concs	MARs	OffProj	1
201	Concs_FC-2_MARs_OffProj_02	33755	86074	15.5866	13.0595	0.916667	0.916667	0.75	0.75	Concs	MARs	OffProj	2
344	Concs_FC-2_MARs_OffProj_03	93231	73048	15.4769	14.9433	0.90625	0.947917	0.71875	0.84375	Concs	MARs	OffProj	3
1	ConcsBN_FC-2_Sampled_FCLog10_01	30996	10996	13.9513	13.953	0.953125	0.953125	0.859375	0.859375	ConcsBN	Sampled	FCLog10	1
144	ConcsBN_FC-2_Sampled_FCLog10_02	60166	71831	15.6186	14.6684	0.890625	0.890625	0.671875	0.671875	ConcsBN	Sampled	FCLog10	2
287	ConcsBN_FC-2_Sampled_FCLog10_03	71302	31626	14.2431	13.355	0.927083	0.927083	0.78125	0.78125	ConcsBN	Sampled	FCLog10	3
78	Intensities_FC-2_Sampled_FCLog10_01	23110	23110	14.5223	14.7211	0.9375	0.927083	0.8125	0.78125	Intensities	Sampled	FCLog10	1
221	Intensities_FC-2_Sampled_FCLog10_02	30163	23405	14.5581	15.2362	0.927083	0.942708	0.78125	0.828125	Intensities	Sampled	FCLog10	2
364	Intensities_FC-2_Sampled_FCLog10_03	56074	52505	14.708	14.7031	0.869792	0.901042	0.609375	0.703125	Intensities	Sampled	FCLog10	3
92	Intensities_FC-2_MARs_OffLogTransProj_01	91865	87221	17.1564	17.737	0.901042	0.942708	0.703125	0.828125	Intensities	MARs	OffLogTransProj	1
235	Intensities_FC-2_MARs_OffLogTransProj_02	97810	89042	16.3221	17.0257	0.9375	0.927083	0.8125	0.78125	Intensities	MARs	OffLogTransProj	2
378	Intensities_FC-2_MARs_OffLogTransProj_03	80996	72022	16.4385	18.1941	0.895833	0.901042	0.6875	0.703125	Intensities	MARs	OffLogTransProj	3
2	ConcsBN_FC-2_Sampled_FCLog100_01	11626	59168	15.4076	12.8783	0.880208	0.895833	0.640625	0.6875	ConcsBN	Sampled	FCLog100	1
145	ConcsBN_FC-2_Sampled_FCLog100_02	23571	30166	14.9291	13.9012	0.90625	0.901042	0.71875	0.703125	ConcsBN	Sampled	FCLog100	2
288	ConcsBN_FC-2_Sampled_FCLog100_03	41626	61626	14.1923	12.1931	0.942708	0.963542	0.828125	0.890625	ConcsBN	Sampled	FCLog100	3
79	Intensities_FC-2_Sampled_FCLog100_01	27282	67528	15.7612	15.9756	0.875	0.885417	0.625	0.65625	Intensities	Sampled	FCLog100	1
222	Intensities_FC-2_Sampled_FCLog100_02	11328	9837	14.5925	15.1948	0.937824	0.9375	0.8125	0.8125	Intensities	Sampled	FCLog100	2
365	Intensities_FC-2_Sampled_FCLog100_03	12399	21626	14.9627	14.1878	0.927083	0.932292	0.78125	0.796875	Intensities	Sampled	FCLog100	3
13	ConcsBN_FC-2_MARs_FCLog100_01	8896	46702	14.5177	15.9163	0.9375	0.921875	0.8125	0.765625	ConcsBN	MARs	FCLog100	1
156	ConcsBN_FC-2_MARs_FCLog100_02	58243	32377	13.9875	14.4026	0.916667	0.9375	0.75	0.8125	ConcsBN	MARs	FCLog100	2
299	ConcsBN_FC-2_MARs_FCLog100_03	57296	49233	15.0762	14.6705	0.890625	0.890625	0.671875	0.671875	ConcsBN	MARs	FCLog100	3
56	Concs_FC-2_MARs_FCLog10_01	40166	59940	15.361	14.4098	0.885417	0.890625	0.65625	0.671875	Concs	MARs	FCLog10	1
199	Concs_FC-2_MARs_FCLog10_02	21279	27890	15.9571	15.1289	0.901042	0.927083	0.703125	0.78125	Concs	MARs	FCLog10	2
342	Concs_FC-2_MARs_FCLog10_03	58176	59168	13.5354	12.9172	0.927083	0.921875	0.78125	0.765625	Concs	MARs	FCLog10	3
14	ConcsBN_FC-2_MARs_OffProj_01	89168	42377	14.7471	14.4928	0.9375	0.932292	0.8125	0.796875	ConcsBN	MARs	OffProj	1
157	ConcsBN_FC-2_MARs_OffProj_02	11	0	18.6152	18.6233	0.854167	0.895833	0.5625	0.6875	ConcsBN	MARs	OffProj	2
300	ConcsBN_FC-2_MARs_OffProj_03	37580	37408	16.9129	16.8765	0.890625	0.90625	0.671875	0.71875	ConcsBN	MARs	OffProj	3
15	ConcsBN_FC-2_MARs_OffLogTransProj_01	51626	51626	15.1515	15.1017	0.875	0.890625	0.625	0.671875	ConcsBN	MARs	OffLogTransProj	1
158	ConcsBN_FC-2_MARs_OffLogTransProj_02	89403	89240	16.7865	17.2579	0.90625	0.90625	0.71875	0.71875	ConcsBN	MARs	OffLogTransProj	2
301	ConcsBN_FC-2_MARs_OffLogTransProj_03	18176	18176	15.8418	15.9315	0.927083	0.927083	0.78125	0.78125	ConcsBN	MARs	OffLogTransProj	3
112	Ratios_FC-2_Sampled_FCLog100_01	6074	1865	15.4078	15.9992	0.921875	0.885417	0.765625	0.65625	Ratios	Sampled	FCLog100	1
255	Ratios_FC-2_Sampled_FCLog100_02	20996	29475	14.6345	13.7184	0.92987	0.932292	0.784615	0.796875	Ratios	Sampled	FCLog100	2
398	Ratios_FC-2_Sampled_FCLog100_03	23816	23816	15.7729	14.1575	0.869792	0.901042	0.609375	0.703125	Ratios	Sampled	FCLog100	3
80	Intensities_FC-2_Sampled_OffProj_01	60157	60166	14.3365	12.7318	0.947917	0.953125	0.84375	0.859375	Intensities	Sampled	OffProj	1
223	Intensities_FC-2_Sampled_OffProj_02	21865	26074	15.9754	16.1385	0.854167	0.854167	0.5625	0.5625	Intensities	Sampled	OffProj	2
366	Intensities_FC-2_Sampled_OffProj_03	64736	69168	16.557	15.6791	0.880208	0.911458	0.640625	0.734375	Intensities	Sampled	OffProj	3
90	Intensities_FC-2_MARs_FCLog100_01	80996	6074	14.1032	13.2423	0.9375	0.916667	0.8125	0.75	Intensities	MARs	FCLog100	1
233	Intensities_FC-2_MARs_FCLog100_02	13017	28725	14.7979	17.1386	0.9375	0.901042	0.8125	0.703125	Intensities	MARs	FCLog100	2
376	Intensities_FC-2_MARs_FCLog100_03	21825	31865	14.8389	12.5537	0.932292	0.895833	0.796875	0.6875	Intensities	MARs	FCLog100	3
122	Ratios_FC-2_MARs_FCLog10_01	15088	15088	15.6941	15.2547	0.880208	0.890625	0.640625	0.671875	Ratios	MARs	FCLog10	1
265	Ratios_FC-2_MARs_FCLog10_02	13918	14126	16.2118	17.7388	0.901042	0.885417	0.703125	0.65625	Ratios	MARs	FCLog10	2
408	Ratios_FC-2_MARs_FCLog10_03	59168	61626	15.5637	13.9511	0.916667	0.921875	0.75	0.765625	Ratios	MARs	FCLog10	3
6	ConcsBN_FC-2_Sampled_OffStandProj_01	70166	80166	15.1035	15.5196	0.911458	0.911458	0.734375	0.734375	ConcsBN	Sampled	OffStandProj	1
149	ConcsBN_FC-2_Sampled_OffStandProj_02	41328	41122	16.8261	16.0842	0.890625	0.90625	0.671875	0.71875	ConcsBN	Sampled	OffStandProj	2
292	ConcsBN_FC-2_Sampled_OffStandProj_03	90166	80166	16.5875	16.9615	0.869792	0.869792	0.609375	0.609375	ConcsBN	Sampled	OffStandProj	3
12	ConcsBN_FC-2_MARs_FCLog10_01	83280	66415	15.4689	15.4278	0.901042	0.890625	0.703125	0.671875	ConcsBN	MARs	FCLog10	1
155	ConcsBN_FC-2_MARs_FCLog10_02	61865	93398	15.5561	15.1754	0.90625	0.890625	0.71875	0.671875	ConcsBN	MARs	FCLog10	2
298	ConcsBN_FC-2_MARs_FCLog10_03	50166	19947	15.1004	14.7553	0.880208	0.901042	0.640625	0.703125	ConcsBN	MARs	FCLog10	3
50	Concs_FC-2_Sampled_OffStandProj_01	61302	60166	14.3586	15.127	0.921875	0.921875	0.765625	0.765625	Concs	Sampled	OffStandProj	1
193	Concs_FC-2_Sampled_OffStandProj_02	70166	70166	15.3455	15.3474	0.869792	0.869792	0.609375	0.609375	Concs	Sampled	OffStandProj	2
336	Concs_FC-2_Sampled_OffStandProj_03	81626	51626	15.2453	16.7636	0.890625	0.890625	0.671875	0.671875	Concs	Sampled	OffStandProj	3
124	Ratios_FC-2_MARs_OffProj_01	41626	46185	16.8459	17.1919	0.901042	0.869792	0.703125	0.609375	Ratios	MARs	OffProj	1
267	Ratios_FC-2_MARs_OffProj_02	13767	16074	16.3713	16.3846	0.880208	0.885417	0.640625	0.65625	Ratios	MARs	OffProj	2
410	Ratios_FC-2_MARs_OffProj_03	46572	62686	14.9744	14.0766	0.916667	0.916883	0.75	0.753846	Ratios	MARs	OffProj	3
89	Intensities_FC-2_MARs_FCLog10_01	11626	9168	14.7258	16.4726	0.916667	0.90625	0.75	0.71875	Intensities	MARs	FCLog10	1
232	Intensities_FC-2_MARs_FCLog10_02	60166	40475	14.9508	14.8644	0.875	0.880208	0.625	0.640625	Intensities	MARs	FCLog10	2
375	Intensities_FC-2_MARs_FCLog10_03	62814	15661	16.0787	16.7358	0.885417	0.885417	0.65625	0.65625	Intensities	MARs	FCLog10	3
125	Ratios_FC-2_MARs_OffLogTransProj_01	87337	17	17.8743	18.2916	0.885417	0.90625	0.65625	0.71875	Ratios	MARs	OffLogTransProj	1
268	Ratios_FC-2_MARs_OffLogTransProj_02	6	96043	18.0427	16.6757	0.869792	0.869792	0.609375	0.609375	Ratios	MARs	OffLogTransProj	2
411	Ratios_FC-2_MARs_OffLogTransProj_03	20627	51865	15.7273	15.1187	0.883117	0.890625	0.646154	0.671875	Ratios	MARs	OffLogTransProj	3
91	Intensities_FC-2_MARs_OffProj_01	86074	80996	16.6082	17.5528	0.895833	0.885417	0.6875	0.65625	Intensities	MARs	OffProj	1
234	Intensities_FC-2_MARs_OffProj_02	19867	25328	15.7654	15.7927	0.864583	0.895833	0.59375	0.6875	Intensities	MARs	OffProj	2
377	Intensities_FC-2_MARs_OffProj_03	90627	81977	16.2796	17.1726	0.885417	0.885417	0.65625	0.65625	Intensities	MARs	OffProj	3
116	Ratios_FC-2_Sampled_OffStandProj_01	70166	80166	16.1352	16.8219	0.869792	0.875	0.609375	0.625	Ratios	Sampled	OffStandProj	1
259	Ratios_FC-2_Sampled_OffStandProj_02	71865	70157	15.1605	15.4507	0.885417	0.901042	0.65625	0.703125	Ratios	Sampled	OffStandProj	2
402	Ratios_FC-2_Sampled_OffStandProj_03	83690	10996	18.1161	18.375	0.864583	0.875	0.59375	0.625	Ratios	Sampled	OffStandProj	3
3	ConcsBN_FC-2_Sampled_OffProj_01	0	0	18.8776	18.757	0.84375	0.851948	0.53125	0.553846	ConcsBN	Sampled	OffProj	1
146	ConcsBN_FC-2_Sampled_OffProj_02	71907	75823	15.592	16.8986	0.890625	0.921875	0.671875	0.765625	ConcsBN	Sampled	OffProj	2
289	ConcsBN_FC-2_Sampled_OffProj_03	79168	31394	16.1331	16.5543	0.895833	0.869792	0.6875	0.609375	ConcsBN	Sampled	OffProj	3
59	Concs_FC-2_MARs_OffLogTransProj_01	80166	80166	17.9879	18.0659	0.885417	0.890625	0.65625	0.671875	Concs	MARs	OffLogTransProj	1
202	Concs_FC-2_MARs_OffLogTransProj_02	11302	8306	18.1644	18.3444	0.859375	0.854167	0.578125	0.5625	Concs	MARs	OffLogTransProj	2
345	Concs_FC-2_MARs_OffLogTransProj_03	90456	88176	17.2275	17.5199	0.890625	0.895833	0.671875	0.6875	Concs	MARs	OffLogTransProj	3
77	Intensities_FC-2_Sampled_None_01	32229	31626	89.0333	76.7528	0.848958	0.869792	0.546875	0.609375	Intensities	Sampled	None	1
220	Intensities_FC-2_Sampled_None_02	59420	62686	89.0333	64.4724	0.848958	0.890625	0.546875	0.671875	Intensities	Sampled	None	2
363	Intensities_FC-2_Sampled_None_03	23921	57265	98.2436	70.6126	0.833333	0.880208	0.5	0.640625	Intensities	Sampled	None	3
62	Concs_FC-2_MARs_OnProj_01	3175	3175	16.4825	15.3346	0.854167	0.901042	0.5625	0.703125	Concs	MARs	OnProj	1
205	Concs_FC-2_MARs_OnProj_02	46323	65467	16.3392	15.1282	0.838542	0.859375	0.515625	0.578125	Concs	MARs	OnProj	2
348	Concs_FC-2_MARs_OnProj_03	16906	16906	20.8326	21.4101	0.833333	0.875	0.5	0.625	Concs	MARs	OnProj	3
83	Intensities_FC-2_Sampled_OffStandProj_01	62074	17336	16.4113	17.6043	0.895833	0.927083	0.6875	0.78125	Intensities	Sampled	OffStandProj	1
226	Intensities_FC-2_Sampled_OffStandProj_02	56572	55211	18.422	18.4494	0.838542	0.84375	0.515625	0.53125	Intensities	Sampled	OffStandProj	2
369	Intensities_FC-2_Sampled_OffStandProj_03	82073	50996	15.7897	15.3721	0.854167	0.854167	0.5625	0.5625	Intensities	Sampled	OffStandProj	3
65	Concs_FC-2_MARs_OnStandProj_01	567	877	20.6456	18.0107	0.833333	0.869792	0.5	0.609375	Concs	MARs	OnStandProj	1
208	Concs_FC-2_MARs_OnStandProj_02	10506	32279	17.4564	17.1928	0.838542	0.911458	0.515625	0.734375	Concs	MARs	OnStandProj	2
351	Concs_FC-2_MARs_OnStandProj_03	5698	5782	19.7766	15.6312	0.833333	0.84375	0.5	0.53125	Concs	MARs	OnStandProj	3
54	Concs_FC-2_Sampled_OnStandProj_01	4944	8306	16.6635	18.1631	0.833333	0.838542	0.5	0.515625	Concs	Sampled	OnStandProj	1
197	Concs_FC-2_Sampled_OnStandProj_02	40040	5185	17.2052	16.4696	0.859375	0.875	0.578125	0.625	Concs	Sampled	OnStandProj	2
340	Concs_FC-2_Sampled_OnStandProj_03	56219	13816	16.9819	16.5201	0.854167	0.90625	0.5625	0.71875	Concs	Sampled	OnStandProj	3
86	Intensities_FC-2_Sampled_OnLogTransStandProj_01	23391	356	113.594	67.5425	0.807292	0.885417	0.421875	0.65625	Intensities	Sampled	OnLogTransStandProj	1
229	Intensities_FC-2_Sampled_OnLogTransStandProj_02	1825	62600	95.1735	85.9632	0.838542	0.854167	0.515625	0.5625	Intensities	Sampled	OnLogTransStandProj	2
372	Intensities_FC-2_Sampled_OnLogTransStandProj_03	50166	58072	92.1034	72.129	0.84375	0.875	0.53125	0.625	Intensities	Sampled	OnLogTransStandProj	3
47	Concs_FC-2_Sampled_OffProj_01	85931	81626	17.3034	17.5139	0.854167	0.869792	0.5625	0.609375	Concs	Sampled	OffProj	1
190	Concs_FC-2_Sampled_OffProj_02	50166	90166	15.521	15.688	0.895833	0.869792	0.6875	0.609375	Concs	Sampled	OffProj	2
333	Concs_FC-2_Sampled_OffProj_03	88306	70166	17.2144	17.6175	0.864583	0.869792	0.59375	0.609375	Concs	Sampled	OffProj	3
126	Ratios_FC-2_MARs_OffLogTransStandProj_01	5268	2586	18.3237	18.509	0.864583	0.869792	0.59375	0.609375	Ratios	MARs	OffLogTransStandProj	1
269	Ratios_FC-2_MARs_OffLogTransStandProj_02	62377	62377	15.1518	15.8481	0.895833	0.90625	0.6875	0.71875	Ratios	MARs	OffLogTransStandProj	2
412	Ratios_FC-2_MARs_OffLogTransStandProj_03	46	46	18.5818	18.5821	0.822917	0.828125	0.46875	0.484375	Ratios	MARs	OffLogTransStandProj	3
120	Ratios_FC-2_Sampled_OnStandProj_01	26572	30157	15.3565	14.0389	0.864583	0.901042	0.59375	0.703125	Ratios	Sampled	OnStandProj	1
263	Ratios_FC-2_Sampled_OnStandProj_02	67342	63816	16.0187	17.1867	0.848958	0.848958	0.546875	0.546875	Ratios	Sampled	OnStandProj	2
406	Ratios_FC-2_Sampled_OnStandProj_03	1220	9361	18.5978	18.433	0.8125	0.854167	0.4375	0.5625	Ratios	Sampled	OnStandProj	3
93	Intensities_FC-2_MARs_OffLogTransStandProj_01	10040	7203	18.3285	18.4137	0.833333	0.84375	0.5	0.53125	Intensities	MARs	OffLogTransStandProj	1
236	Intensities_FC-2_MARs_OffLogTransStandProj_02	63457	63500	18.1215	16.8297	0.854167	0.885417	0.5625	0.65625	Intensities	MARs	OffLogTransStandProj	2
379	Intensities_FC-2_MARs_OffLogTransStandProj_03	38194	38184	17.7265	17.6178	0.859375	0.869792	0.578125	0.609375	Intensities	MARs	OffLogTransStandProj	3
8	ConcsBN_FC-2_Sampled_OnLogTransProj_01	68576	69144	15.6755	14.0469	0.869792	0.90625	0.609375	0.71875	ConcsBN	Sampled	OnLogTransProj	1
151	ConcsBN_FC-2_Sampled_OnLogTransProj_02	8826	10166	16.3329	15.345	0.84375	0.848958	0.53125	0.546875	ConcsBN	Sampled	OnLogTransProj	2
294	ConcsBN_FC-2_Sampled_OnLogTransProj_03	32279	32279	14.2134	14.0856	0.869792	0.84375	0.609375	0.53125	ConcsBN	Sampled	OnLogTransProj	3
128	Ratios_FC-2_MARs_OnProj_01	518	475	20.7806	22.2472	0.854167	0.854167	0.5625	0.5625	Ratios	MARs	OnProj	1
271	Ratios_FC-2_MARs_OnProj_02	1742	1626	17.2179	16.4547	0.833333	0.869792	0.5	0.609375	Ratios	MARs	OnProj	2
414	Ratios_FC-2_MARs_OnProj_03	16422	279	20.0702	18.4494	0.84375	0.869792	0.53125	0.609375	Ratios	MARs	OnProj	3
69	Concs_FC-2_ImputedZero_OffProj_01	39291	21510	16.9923	17.3397	0.833333	0.864583	0.5	0.59375	Concs	ImputedZero	OffProj	1
212	Concs_FC-2_ImputedZero_OffProj_02	66351	66455	16.0114	16.9296	0.85974	0.864583	0.584615	0.59375	Concs	ImputedZero	OffProj	2
355	Concs_FC-2_ImputedZero_OffProj_03	54083	28840	16.5782	16.9494	0.864583	0.864583	0.59375	0.59375	Concs	ImputedZero	OffProj	3
10	ConcsBN_FC-2_Sampled_OnStandProj_01	13198	3017	18.0947	19.4133	0.838542	0.848958	0.515625	0.546875	ConcsBN	Sampled	OnStandProj	1
153	ConcsBN_FC-2_Sampled_OnStandProj_02	95749	89743	15.3494	14.6295	0.869792	0.869792	0.609375	0.609375	ConcsBN	Sampled	OnStandProj	2
296	ConcsBN_FC-2_Sampled_OnStandProj_03	59270	67995	15.1917	14.8048	0.848958	0.869792	0.546875	0.609375	ConcsBN	Sampled	OnStandProj	3
0	ConcsBN_FC-2_Sampled_None_01	3811	3690	19.0756	19.3291	0.828125	0.822917	0.484375	0.46875	ConcsBN	Sampled	None	1
143	ConcsBN_FC-2_Sampled_None_02	72356	71306	16.3266	14.9962	0.864583	0.880208	0.59375	0.640625	ConcsBN	Sampled	None	2
286	ConcsBN_FC-2_Sampled_None_03	62091	62091	13.958	13.7158	0.859375	0.885417	0.578125	0.65625	ConcsBN	Sampled	None	3
87	Intensities_FC-2_Sampled_OnStandProj_01	11626	92861	116.664	89.0333	0.802083	0.848958	0.40625	0.546875	Intensities	Sampled	OnStandProj	1
230	Intensities_FC-2_Sampled_OnStandProj_02	49168	89576	110.524	89.0333	0.8125	0.848958	0.4375	0.546875	Intensities	Sampled	OnStandProj	2
373	Intensities_FC-2_Sampled_OnStandProj_03	77805	77849	76.7528	64.4724	0.869792	0.890625	0.609375	0.671875	Intensities	Sampled	OnStandProj	3
85	Intensities_FC-2_Sampled_OnLogTransProj_01	30661	30126	85.9632	85.9632	0.854167	0.854167	0.5625	0.5625	Intensities	Sampled	OnLogTransProj	1
228	Intensities_FC-2_Sampled_OnLogTransProj_02	996	52089	93.849	70.6126	0.838542	0.880208	0.515625	0.640625	Intensities	Sampled	OnLogTransProj	2
371	Intensities_FC-2_Sampled_OnLogTransProj_03	75633	34681	92.1034	92.1034	0.84375	0.84375	0.53125	0.53125	Intensities	Sampled	OnLogTransProj	3
113	Ratios_FC-2_Sampled_OffProj_01	94544	94544	17.8645	18.0291	0.833333	0.84375	0.5	0.53125	Ratios	Sampled	OffProj	1
256	Ratios_FC-2_Sampled_OffProj_02	71865	61977	15.7047	16.1578	0.869792	0.854167	0.609375	0.5625	Ratios	Sampled	OffProj	2
399	Ratios_FC-2_Sampled_OffProj_03	90166	90166	15.9952	17.2717	0.901042	0.869792	0.703125	0.609375	Ratios	Sampled	OffProj	3
60	Concs_FC-2_MARs_OffLogTransStandProj_01	43	10166	18.2647	18.2783	0.828125	0.828125	0.484375	0.484375	Concs	MARs	OffLogTransStandProj	1
203	Concs_FC-2_MARs_OffLogTransStandProj_02	86933	11626	17.4567	18.3673	0.890625	0.890625	0.671875	0.671875	Concs	MARs	OffLogTransStandProj	2
346	Concs_FC-2_MARs_OffLogTransStandProj_03	17	17	18.2248	18.201	0.833333	0.848958	0.5	0.546875	Concs	MARs	OffLogTransStandProj	3
55	Concs_FC-2_MARs_None_01	41907	41907	29.1545	30.0473	0.817708	0.84375	0.453125	0.53125	Concs	MARs	None	1
198	Concs_FC-2_MARs_None_02	31302	31210	18.3522	24.2201	0.885417	0.864583	0.65625	0.59375	Concs	MARs	None	2
341	Concs_FC-2_MARs_None_03	47546	54968	15.6606	15.6861	0.838542	0.859375	0.515625	0.578125	Concs	MARs	None	3
118	Ratios_FC-2_Sampled_OnLogTransProj_01	10562	11865	16.9624	16.3109	0.796875	0.833333	0.390625	0.5	Ratios	Sampled	OnLogTransProj	1
261	Ratios_FC-2_Sampled_OnLogTransProj_02	52197	64705	15.1318	14.4344	0.848958	0.869792	0.546875	0.609375	Ratios	Sampled	OnLogTransProj	2
404	Ratios_FC-2_Sampled_OnLogTransProj_03	1266	193	18.0186	11.6235	0.869792	0.864583	0.609375	0.59375	Ratios	Sampled	OnLogTransProj	3
64	Concs_FC-2_MARs_OnLogTransStandProj_01	70336	53110	30.8824	32.1906	0.84375	0.869792	0.53125	0.609375	Concs	MARs	OnLogTransStandProj	1
207	Concs_FC-2_MARs_OnLogTransStandProj_02	1122	1191	18.0891	21.6306	0.817708	0.848958	0.453125	0.546875	Concs	MARs	OnLogTransStandProj	2
350	Concs_FC-2_MARs_OnLogTransStandProj_03	617	357	26.2468	23.4008	0.833333	0.848958	0.5	0.546875	Concs	MARs	OnLogTransStandProj	3
95	Intensities_FC-2_MARs_OnProj_01	124	182	25.5588	33.9549	0.848958	0.869792	0.546875	0.609375	Intensities	MARs	OnProj	1
238	Intensities_FC-2_MARs_OnProj_02	56906	43808	20.6906	16.3728	0.838542	0.859375	0.515625	0.578125	Intensities	MARs	OnProj	2
381	Intensities_FC-2_MARs_OnProj_03	182	242	29.3117	30.4917	0.833333	0.833333	0.5	0.5	Intensities	MARs	OnProj	3
32	ConcsBN_FC-2_ImputedAmelia_OnStandProj_01	65781	63736	16.955	16.5461	0.84375	0.859375	0.53125	0.578125	ConcsBN	ImputedAmelia	OnStandProj	1
175	ConcsBN_FC-2_ImputedAmelia_OnStandProj_02	8840	7547	18.0511	18.0905	0.8125	0.864583	0.4375	0.59375	ConcsBN	ImputedAmelia	OnStandProj	2
318	ConcsBN_FC-2_ImputedAmelia_OnStandProj_03	1998	1478	17.7868	17.429	0.817708	0.838542	0.453125	0.515625	ConcsBN	ImputedAmelia	OnStandProj	3
19	ConcsBN_FC-2_MARs_OnLogTransProj_01	504	591	19.3766	20.1947	0.802083	0.817708	0.40625	0.453125	ConcsBN	MARs	OnLogTransProj	1
162	ConcsBN_FC-2_MARs_OnLogTransProj_02	42279	66381	20.4609	20.408	0.854167	0.895833	0.5625	0.6875	ConcsBN	MARs	OnLogTransProj	2
305	ConcsBN_FC-2_MARs_OnLogTransProj_03	506	506	27.2062	28.2302	0.833333	0.848958	0.5	0.546875	ConcsBN	MARs	OnLogTransProj	3
51	Concs_FC-2_Sampled_OnProj_01	3090	3205	17.0518	17.6678	0.828125	0.833333	0.484375	0.5	Concs	Sampled	OnProj	1
194	Concs_FC-2_Sampled_OnProj_02	5017	4229	17.5999	18.4386	0.8125	0.838542	0.4375	0.515625	Concs	Sampled	OnProj	2
337	Concs_FC-2_Sampled_OnProj_03	1479	23816	15.9901	14.7134	0.833333	0.885417	0.5	0.65625	Concs	Sampled	OnProj	3
9	ConcsBN_FC-2_Sampled_OnLogTransStandProj_01	2861	51328	17.1137	15.4864	0.84375	0.848958	0.53125	0.546875	ConcsBN	Sampled	OnLogTransStandProj	1
152	ConcsBN_FC-2_Sampled_OnLogTransStandProj_02	965	92636	17.8357	15.8989	0.817708	0.848958	0.453125	0.546875	ConcsBN	Sampled	OnLogTransStandProj	2
295	ConcsBN_FC-2_Sampled_OnLogTransStandProj_03	1165	1324	14.2457	12.934	0.833333	0.854167	0.5	0.5625	ConcsBN	Sampled	OnLogTransStandProj	3
20	ConcsBN_FC-2_MARs_OnLogTransStandProj_01	117	166	23.6955	20.1648	0.838542	0.838542	0.515625	0.515625	ConcsBN	MARs	OnLogTransStandProj	1
163	ConcsBN_FC-2_MARs_OnLogTransStandProj_02	20807	16750	18.464	18.0292	0.833333	0.859375	0.5	0.578125	ConcsBN	MARs	OnLogTransStandProj	2
306	ConcsBN_FC-2_MARs_OnLogTransStandProj_03	1187	1066	22.1582	22.0753	0.875	0.848958	0.625	0.546875	ConcsBN	MARs	OnLogTransStandProj	3
63	Concs_FC-2_MARs_OnLogTransProj_01	2813	2765	29.3306	16.1958	0.8125	0.838542	0.4375	0.515625	Concs	MARs	OnLogTransProj	1
206	Concs_FC-2_MARs_OnLogTransProj_02	35185	1112	31.4311	27.6604	0.828125	0.875	0.484375	0.625	Concs	MARs	OnLogTransProj	2
349	Concs_FC-2_MARs_OnLogTransProj_03	27817	31328	15.8945	15.2793	0.833333	0.833333	0.5	0.5	Concs	MARs	OnLogTransProj	3
28	ConcsBN_FC-2_ImputedAmelia_OffStandProj_01	64740	43777	15.9839	17.6217	0.869792	0.869792	0.609375	0.609375	ConcsBN	ImputedAmelia	OffStandProj	1
171	ConcsBN_FC-2_ImputedAmelia_OffStandProj_02	51102	41390	17.0067	17.6348	0.833333	0.838542	0.5	0.515625	ConcsBN	ImputedAmelia	OffStandProj	2
314	ConcsBN_FC-2_ImputedAmelia_OffStandProj_03	53262	80102	16.5755	17.4536	0.838542	0.828125	0.515625	0.484375	ConcsBN	ImputedAmelia	OffStandProj	3
44	Concs_FC-2_Sampled_None_01	76057	60166	18.1366	15.8862	0.828125	0.859375	0.484375	0.578125	Concs	Sampled	None	1
187	Concs_FC-2_Sampled_None_02	5204	5496	20.4314	24.8895	0.822917	0.828125	0.46875	0.484375	Concs	Sampled	None	2
330	Concs_FC-2_Sampled_None_03	1874	2523	18.4135	17.9548	0.838542	0.848958	0.515625	0.546875	Concs	Sampled	None	3
25	ConcsBN_FC-2_ImputedAmelia_OffProj_01	66441	34222	16.2352	17.7106	0.864583	0.859375	0.59375	0.578125	ConcsBN	ImputedAmelia	OffProj	1
168	ConcsBN_FC-2_ImputedAmelia_OffProj_02	201	520	18.6252	18.6532	0.807292	0.8125	0.421875	0.4375	ConcsBN	ImputedAmelia	OffProj	2
311	ConcsBN_FC-2_ImputedAmelia_OffProj_03	63687	85032	16.1093	17.2036	0.880208	0.859375	0.640625	0.578125	ConcsBN	ImputedAmelia	OffProj	3
96	Intensities_FC-2_MARs_OnLogTransProj_01	179	207	45.5901	44.5603	0.833333	0.838542	0.5	0.515625	Intensities	MARs	OnLogTransProj	1
239	Intensities_FC-2_MARs_OnLogTransProj_02	46824	36906	24.7363	18.1886	0.833333	0.84375	0.5	0.53125	Intensities	MARs	OnLogTransProj	2
382	Intensities_FC-2_MARs_OnLogTransProj_03	323	316	24.0883	19.6787	0.822917	0.848958	0.46875	0.546875	Intensities	MARs	OnLogTransProj	3
88	Intensities_FC-2_MARs_None_01	10166	10166	42.1726	31.9343	0.828125	0.854167	0.484375	0.5625	Intensities	MARs	None	1
231	Intensities_FC-2_MARs_None_02	272	254	43.9423	46.7869	0.828125	0.84375	0.484375	0.53125	Intensities	MARs	None	2
374	Intensities_FC-2_MARs_None_03	72	75	42.4102	40.4448	0.84375	0.828125	0.53125	0.484375	Intensities	MARs	None	3
16	ConcsBN_FC-2_MARs_OffLogTransStandProj_01	50517	50506	17.9313	17.63	0.84375	0.838542	0.53125	0.515625	ConcsBN	MARs	OffLogTransStandProj	1
159	ConcsBN_FC-2_MARs_OffLogTransStandProj_02	85204	83755	18.1674	18.2508	0.848958	0.848958	0.546875	0.546875	ConcsBN	MARs	OffLogTransStandProj	2
302	ConcsBN_FC-2_MARs_OffLogTransStandProj_03	86929	5185	17.9028	18.4116	0.833333	0.838542	0.5	0.515625	ConcsBN	MARs	OffLogTransStandProj	3
131	Ratios_FC-2_MARs_OnStandProj_01	8741	9144	19.6968	21.1018	0.817708	0.838542	0.453125	0.515625	Ratios	MARs	OnStandProj	1
274	Ratios_FC-2_MARs_OnStandProj_02	13811	12357	32.3649	31.0373	0.822917	0.833333	0.46875	0.5	Ratios	MARs	OnStandProj	2
417	Ratios_FC-2_MARs_OnStandProj_03	13690	559	22.9189	20.0804	0.859375	0.854167	0.578125	0.5625	Ratios	MARs	OnStandProj	3
53	Concs_FC-2_Sampled_OnLogTransStandProj_01	1463	1182	18.7147	15.2777	0.828125	0.864583	0.484375	0.59375	Concs	Sampled	OnLogTransStandProj	1
196	Concs_FC-2_Sampled_OnLogTransStandProj_02	60126	60126	14.5889	12.9628	0.854167	0.869792	0.5625	0.609375	Concs	Sampled	OnLogTransStandProj	2
339	Concs_FC-2_Sampled_OnLogTransStandProj_03	4203	4884	19.3882	19.1951	0.786458	0.791667	0.359375	0.375	Concs	Sampled	OnLogTransStandProj	3
97	Intensities_FC-2_MARs_OnLogTransStandProj_01	559	437	54.9886	50.1654	0.807292	0.828125	0.421875	0.484375	Intensities	MARs	OnLogTransStandProj	1
240	Intensities_FC-2_MARs_OnLogTransStandProj_02	24189	24189	70.3787	55.6518	0.838542	0.848958	0.515625	0.546875	Intensities	MARs	OnLogTransStandProj	2
383	Intensities_FC-2_MARs_OnLogTransStandProj_03	9218	9137	40.2943	34.7403	0.822917	0.848958	0.46875	0.546875	Intensities	MARs	OnLogTransStandProj	3
110	Ratios_FC-2_Sampled_None_01	45211	313	16.4032	14.3668	0.864583	0.869792	0.59375	0.609375	Ratios	Sampled	None	1
253	Ratios_FC-2_Sampled_None_02	4528	3808	18.0403	17.3354	0.802083	0.807292	0.40625	0.421875	Ratios	Sampled	None	2
396	Ratios_FC-2_Sampled_None_03	6074	1865	16.3328	15.5367	0.84375	0.84375	0.53125	0.53125	Ratios	Sampled	None	3
119	Ratios_FC-2_Sampled_OnLogTransStandProj_01	30166	95582	16.1045	15.6576	0.828125	0.84375	0.484375	0.53125	Ratios	Sampled	OnLogTransStandProj	1
262	Ratios_FC-2_Sampled_OnLogTransStandProj_02	6057	10996	16.83	14.9849	0.84375	0.84375	0.53125	0.53125	Ratios	Sampled	OnLogTransStandProj	2
405	Ratios_FC-2_Sampled_OnLogTransStandProj_03	24762	51977	17.0858	13.9999	0.807292	0.833333	0.421875	0.5	Ratios	Sampled	OnLogTransStandProj	3
84	Intensities_FC-2_Sampled_OnProj_01	49270	49602	113.594	101.314	0.807292	0.828125	0.421875	0.484375	Intensities	Sampled	OnProj	1
227	Intensities_FC-2_Sampled_OnProj_02	46414	89576	95.1735	89.0333	0.838542	0.848958	0.515625	0.546875	Intensities	Sampled	OnProj	2
370	Intensities_FC-2_Sampled_OnProj_03	83571	75578	104.384	92.1034	0.822917	0.84375	0.46875	0.53125	Intensities	Sampled	OnProj	3
106	Intensities_FC-2_ImputedZero_OnProj_01	60167	60327	113.594	82.8931	0.807292	0.859375	0.421875	0.578125	Intensities	ImputedZero	OnProj	1
249	Intensities_FC-2_ImputedZero_OnProj_02	14191	87	119.734	107.454	0.796875	0.817708	0.390625	0.453125	Intensities	ImputedZero	OnProj	2
392	Intensities_FC-2_ImputedZero_OnProj_03	71560	98682	116.664	92.1034	0.802083	0.84375	0.40625	0.53125	Intensities	ImputedZero	OnProj	3
135	Ratios_FC-2_ImputedZero_OffProj_01	71758	85530	17.1502	17.0767	0.828125	0.848958	0.484375	0.546875	Ratios	ImputedZero	OffProj	1
278	Ratios_FC-2_ImputedZero_OffProj_02	76881	84043	16.7557	17.1008	0.90625	0.854167	0.71875	0.5625	Ratios	ImputedZero	OffProj	2
421	Ratios_FC-2_ImputedZero_OffProj_03	79780	27597	18.3371	18.544	0.807292	0.817708	0.421875	0.453125	Ratios	ImputedZero	OffProj	3
66	Concs_FC-2_ImputedZero_None_01	3793	4133	21.2314	17.9683	0.791667	0.817708	0.375	0.453125	Concs	ImputedZero	None	1
209	Concs_FC-2_ImputedZero_None_02	9311	8428	18.3511	18.0628	0.817708	0.869792	0.453125	0.609375	Concs	ImputedZero	None	2
352	Concs_FC-2_ImputedZero_None_03	8043	76060	18.724	17.7291	0.802083	0.833333	0.40625	0.5	Concs	ImputedZero	None	3
7	ConcsBN_FC-2_Sampled_OnProj_01	7582	10040	17.7496	17.4045	0.817708	0.802083	0.453125	0.40625	ConcsBN	Sampled	OnProj	1
150	ConcsBN_FC-2_Sampled_OnProj_02	20126	13816	17.1789	15.745	0.828125	0.84375	0.484375	0.53125	ConcsBN	Sampled	OnProj	2
293	ConcsBN_FC-2_Sampled_OnProj_03	12279	12279	15.2785	16.7951	0.833333	0.869792	0.5	0.609375	ConcsBN	Sampled	OnProj	3
52	Concs_FC-2_Sampled_OnLogTransProj_01	2027	1977	16.8342	18.1173	0.859375	0.875	0.578125	0.625	Concs	Sampled	OnLogTransProj	1
195	Concs_FC-2_Sampled_OnLogTransProj_02	46219	46219	17.545	17.7894	0.848958	0.833333	0.546875	0.5	Concs	Sampled	OnLogTransProj	2
338	Concs_FC-2_Sampled_OnLogTransProj_03	9270	14786	18.562	17.5112	0.802083	0.802083	0.40625	0.40625	Concs	Sampled	OnLogTransProj	3
18	ConcsBN_FC-2_MARs_OnProj_01	506	383	21.0394	21.5431	0.848958	0.833333	0.546875	0.5	ConcsBN	MARs	OnProj	1
161	ConcsBN_FC-2_MARs_OnProj_02	85	72	21.4011	25.2238	0.828125	0.84375	0.484375	0.53125	ConcsBN	MARs	OnProj	2
304	ConcsBN_FC-2_MARs_OnProj_03	428	382	25.5129	22.3886	0.807292	0.833333	0.421875	0.5	ConcsBN	MARs	OnProj	3
117	Ratios_FC-2_Sampled_OnProj_01	70165	53214	16.7027	14.8568	0.838542	0.854167	0.515625	0.5625	Ratios	Sampled	OnProj	1
260	Ratios_FC-2_Sampled_OnProj_02	1294	1027	20.7967	19.5816	0.838542	0.8125	0.515625	0.4375	Ratios	Sampled	OnProj	2
403	Ratios_FC-2_Sampled_OnProj_03	1201	996	16.9413	14.0826	0.833333	0.838542	0.5	0.515625	Ratios	Sampled	OnProj	3
109	Intensities_FC-2_ImputedZero_OnStandProj_01	39927	42577	135.085	82.8931	0.770833	0.859375	0.3125	0.578125	Intensities	ImputedZero	OnStandProj	1
252	Intensities_FC-2_ImputedZero_OnStandProj_02	27292	95489	122.805	113.594	0.791667	0.807292	0.375	0.421875	Intensities	ImputedZero	OnStandProj	2
395	Intensities_FC-2_ImputedZero_OnStandProj_03	68717	56240	110.524	95.1735	0.8125	0.838542	0.4375	0.515625	Intensities	ImputedZero	OnStandProj	3
129	Ratios_FC-2_MARs_OnLogTransProj_01	13767	5396	15.6867	15.5055	0.833333	0.84375	0.5	0.53125	Ratios	MARs	OnLogTransProj	1
272	Ratios_FC-2_MARs_OnLogTransProj_02	3555	2964	21.9997	19.1044	0.802083	0.802083	0.40625	0.40625	Ratios	MARs	OnLogTransProj	2
415	Ratios_FC-2_MARs_OnLogTransProj_03	956	1626	18.448	18.2024	0.828125	0.859375	0.484375	0.578125	Ratios	MARs	OnLogTransProj	3
121	Ratios_FC-2_MARs_None_01	77080	76867	19.0704	18.2802	0.828125	0.838542	0.484375	0.515625	Ratios	MARs	None	1
264	Ratios_FC-2_MARs_None_02	166	580	16.1468	18.8189	0.854167	0.838542	0.5625	0.515625	Ratios	MARs	None	2
407	Ratios_FC-2_MARs_None_03	341	442	27.3555	27.8583	0.822917	0.822917	0.46875	0.46875	Ratios	MARs	None	3
24	ConcsBN_FC-2_ImputedAmelia_FCLog100_01	53563	74396	15.5203	15.599	0.903646	0.84375	0.695652	0.52381	ConcsBN	ImputedAmelia	FCLog100	1
167	ConcsBN_FC-2_ImputedAmelia_FCLog100_02	56172	95770	16.5808	13.9911	0.802083	0.783854	0.418919	0.393258	ConcsBN	ImputedAmelia	FCLog100	2
310	ConcsBN_FC-2_ImputedAmelia_FCLog100_03	71662	9767	14.7655	16.8073	0.919271	0.872396	0.73913	0.58427	ConcsBN	ImputedAmelia	FCLog100	3
30	ConcsBN_FC-2_ImputedAmelia_OnLogTransProj_01	13357	36542	18.7077	18.7616	0.802083	0.8125	0.40625	0.4375	ConcsBN	ImputedAmelia	OnLogTransProj	1
173	ConcsBN_FC-2_ImputedAmelia_OnLogTransProj_02	57598	57555	16.656	16.1421	0.833333	0.822917	0.5	0.46875	ConcsBN	ImputedAmelia	OnLogTransProj	2
316	ConcsBN_FC-2_ImputedAmelia_OnLogTransProj_03	82912	90081	16.9352	16.5659	0.84375	0.864583	0.53125	0.59375	ConcsBN	ImputedAmelia	OnLogTransProj	3
141	Ratios_FC-2_ImputedZero_OnLogTransStandProj_01	521	94982	18.449	15.857	0.817708	0.864583	0.453125	0.59375	Ratios	ImputedZero	OnLogTransStandProj	1
284	Ratios_FC-2_ImputedZero_OnLogTransStandProj_02	6085	7949	18.8767	18.576	0.786458	0.791667	0.359375	0.375	Ratios	ImputedZero	OnLogTransStandProj	2
427	Ratios_FC-2_ImputedZero_OnLogTransStandProj_03	42264	443	16.9833	17.9619	0.807292	0.84375	0.421875	0.53125	Ratios	ImputedZero	OnLogTransStandProj	3
21	ConcsBN_FC-2_MARs_OnStandProj_01	659	727	22.2559	27.9638	0.802083	0.807292	0.40625	0.421875	ConcsBN	MARs	OnStandProj	1
164	ConcsBN_FC-2_MARs_OnStandProj_02	901	690	19.956	20.5745	0.822917	0.828125	0.46875	0.484375	ConcsBN	MARs	OnStandProj	2
307	ConcsBN_FC-2_MARs_OnStandProj_03	18485	18646	19.6466	16.5791	0.864583	0.859375	0.59375	0.578125	ConcsBN	MARs	OnStandProj	3
11	ConcsBN_FC-2_MARs_None_01	2388	2336	34.0604	28.2016	0.802083	0.822917	0.40625	0.46875	ConcsBN	MARs	None	1
154	ConcsBN_FC-2_MARs_None_02	190	237	22.3593	19.987	0.802083	0.828125	0.40625	0.484375	ConcsBN	MARs	None	2
297	ConcsBN_FC-2_MARs_None_03	22279	22231	22.6548	23.8758	0.854167	0.84375	0.5625	0.53125	ConcsBN	MARs	None	3
107	Intensities_FC-2_ImputedZero_OnLogTransProj_01	47754	47709	104.384	76.7528	0.822917	0.869792	0.46875	0.609375	Intensities	ImputedZero	OnLogTransProj	1
250	Intensities_FC-2_ImputedZero_OnLogTransProj_02	30633	30637	119.753	110.524	0.796875	0.8125	0.390625	0.4375	Intensities	ImputedZero	OnLogTransProj	2
393	Intensities_FC-2_ImputedZero_OnLogTransProj_03	88760	77062	122.805	110.524	0.791667	0.8125	0.375	0.4375	Intensities	ImputedZero	OnLogTransProj	3
75	Concs_FC-2_ImputedZero_OnLogTransStandProj_01	1681	4660	18.4273	17.5182	0.807292	0.859375	0.421875	0.578125	Concs	ImputedZero	OnLogTransStandProj	1
218	Concs_FC-2_ImputedZero_OnLogTransStandProj_02	2395	2359	18.4379	17.4041	0.807292	0.817708	0.421875	0.453125	Concs	ImputedZero	OnLogTransStandProj	2
361	Concs_FC-2_ImputedZero_OnLogTransStandProj_03	1881	1843	23.3355	21.1287	0.807292	0.817708	0.421875	0.453125	Concs	ImputedZero	OnLogTransStandProj	3
23	ConcsBN_FC-2_ImputedAmelia_FCLog10_01	76610	52674	14.4496	12.0437	0.898438	0.875	0.681159	0.595238	ConcsBN	ImputedAmelia	FCLog10	1
166	ConcsBN_FC-2_ImputedAmelia_FCLog10_02	52632	19406	15.5781	17.2802	0.872396	0.786458	0.608696	0.393258	ConcsBN	ImputedAmelia	FCLog10	2
309	ConcsBN_FC-2_ImputedAmelia_FCLog10_03	87606	95390	15.0332	15.2875	0.898438	0.828125	0.681159	0.488095	ConcsBN	ImputedAmelia	FCLog10	3
31	ConcsBN_FC-2_ImputedAmelia_OnLogTransStandProj_01	36221	36533	16.6096	16.801	0.8125	0.8125	0.4375	0.4375	ConcsBN	ImputedAmelia	OnLogTransStandProj	1
174	ConcsBN_FC-2_ImputedAmelia_OnLogTransStandProj_02	2333	2207	18.0497	18.6776	0.796875	0.8125	0.390625	0.4375	ConcsBN	ImputedAmelia	OnLogTransStandProj	2
317	ConcsBN_FC-2_ImputedAmelia_OnLogTransStandProj_03	92137	56457	16.7259	16.0506	0.833333	0.864583	0.5	0.59375	ConcsBN	ImputedAmelia	OnLogTransStandProj	3
139	Ratios_FC-2_ImputedZero_OnProj_01	704	128	19.3167	18.1415	0.807292	0.822917	0.421875	0.46875	Ratios	ImputedZero	OnProj	1
282	Ratios_FC-2_ImputedZero_OnProj_02	8939	89062	19.1203	18.8097	0.828125	0.848958	0.484375	0.546875	Ratios	ImputedZero	OnProj	2
425	Ratios_FC-2_ImputedZero_OnProj_03	3597	1825	19.9705	19.3207	0.802083	0.817708	0.40625	0.453125	Ratios	ImputedZero	OnProj	3
130	Ratios_FC-2_MARs_OnLogTransStandProj_01	37665	37665	20.3506	19.5674	0.817708	0.848958	0.453125	0.546875	Ratios	MARs	OnLogTransStandProj	1
273	Ratios_FC-2_MARs_OnLogTransStandProj_02	1807	1552	21.0069	20.3044	0.8125	0.817708	0.4375	0.453125	Ratios	MARs	OnLogTransStandProj	2
416	Ratios_FC-2_MARs_OnLogTransStandProj_03	1239	1083	25.0478	22.8129	0.817708	0.822917	0.453125	0.46875	Ratios	MARs	OnLogTransStandProj	3
142	Ratios_FC-2_ImputedZero_OnStandProj_01	30019	250	18.0163	17.1513	0.822917	0.8125	0.46875	0.4375	Ratios	ImputedZero	OnStandProj	1
285	Ratios_FC-2_ImputedZero_OnStandProj_02	14839	24	17.9826	17.7357	0.807292	0.833333	0.421875	0.5	Ratios	ImputedZero	OnStandProj	2
428	Ratios_FC-2_ImputedZero_OnStandProj_03	79270	79159	16.5582	14.4412	0.822917	0.838542	0.46875	0.515625	Ratios	ImputedZero	OnStandProj	3
72	Concs_FC-2_ImputedZero_OffStandProj_01	67131	43603	17.7221	18.114	0.796875	0.8125	0.390625	0.4375	Concs	ImputedZero	OffStandProj	1
215	Concs_FC-2_ImputedZero_OffStandProj_02	68268	71110	17.929	17.9142	0.820779	0.848958	0.461538	0.546875	Concs	ImputedZero	OffStandProj	2
358	Concs_FC-2_ImputedZero_OffStandProj_03	62004	19045	16.741	16.9173	0.833333	0.822917	0.5	0.46875	Concs	ImputedZero	OffStandProj	3
22	ConcsBN_FC-2_ImputedAmelia_None_01	722	918	15.9253	15.6662	0.802083	0.864583	0.40625	0.59375	ConcsBN	ImputedAmelia	None	1
165	ConcsBN_FC-2_ImputedAmelia_None_02	17013	14632	18.8912	19.916	0.807292	0.8125	0.421875	0.4375	ConcsBN	ImputedAmelia	None	2
308	ConcsBN_FC-2_ImputedAmelia_None_03	1775	1993	16.1094	15.7582	0.8125	0.807292	0.4375	0.421875	ConcsBN	ImputedAmelia	None	3
74	Concs_FC-2_ImputedZero_OnLogTransProj_01	1977	1993	18.7478	19.5907	0.8125	0.822917	0.4375	0.46875	Concs	ImputedZero	OnLogTransProj	1
217	Concs_FC-2_ImputedZero_OnLogTransProj_02	2194	2520	18.9626	19.408	0.817708	0.828125	0.453125	0.484375	Concs	ImputedZero	OnLogTransProj	2
360	Concs_FC-2_ImputedZero_OnLogTransProj_03	5369	5479	18.6834	17.8886	0.817708	0.822917	0.453125	0.46875	Concs	ImputedZero	OnLogTransProj	3
98	Intensities_FC-2_MARs_OnStandProj_01	18896	18896	75.9978	70.5504	0.8125	0.817708	0.4375	0.453125	Intensities	MARs	OnStandProj	1
241	Intensities_FC-2_MARs_OnStandProj_02	64	86	26.6357	40.2216	0.838542	0.828125	0.515625	0.484375	Intensities	MARs	OnStandProj	2
384	Intensities_FC-2_MARs_OnStandProj_03	165	193	25.0393	25.8905	0.8125	0.828125	0.4375	0.484375	Intensities	MARs	OnStandProj	3
138	Ratios_FC-2_ImputedZero_OffStandProj_01	77134	76983	16.9874	17.5651	0.869792	0.817708	0.609375	0.453125	Ratios	ImputedZero	OffStandProj	1
281	Ratios_FC-2_ImputedZero_OffStandProj_02	58359	54474	16.8277	17.3924	0.84375	0.838542	0.53125	0.515625	Ratios	ImputedZero	OffStandProj	2
424	Ratios_FC-2_ImputedZero_OffStandProj_03	70313	21064	18.0197	18.3445	0.770833	0.8125	0.3125	0.4375	Ratios	ImputedZero	OffStandProj	3
99	Intensities_FC-2_ImputedZero_None_01	6	49279	119.734	98.2436	0.796875	0.833333	0.390625	0.5	Intensities	ImputedZero	None	1
242	Intensities_FC-2_ImputedZero_None_02	79582	69152	104.384	107.454	0.822917	0.817708	0.46875	0.453125	Intensities	ImputedZero	None	2
385	Intensities_FC-2_ImputedZero_None_03	43	1417	119.734	107.454	0.796875	0.817708	0.390625	0.453125	Intensities	ImputedZero	None	3
108	Intensities_FC-2_ImputedZero_OnLogTransStandProj_01	79791	79477	122.805	104.384	0.791667	0.822917	0.375	0.46875	Intensities	ImputedZero	OnLogTransStandProj	1
251	Intensities_FC-2_ImputedZero_OnLogTransStandProj_02	6993	14537	119.734	104.384	0.796875	0.822917	0.390625	0.46875	Intensities	ImputedZero	OnLogTransStandProj	2
394	Intensities_FC-2_ImputedZero_OnLogTransStandProj_03	32998	47082	119.734	107.454	0.796875	0.817708	0.390625	0.453125	Intensities	ImputedZero	OnLogTransStandProj	3
105	Intensities_FC-2_ImputedZero_OffStandProj_01	70610	81964	15.5685	16.2469	0.916667	0.84375	0.75	0.53125	Intensities	ImputedZero	OffStandProj	1
248	Intensities_FC-2_ImputedZero_OffStandProj_02	68771	38328	16.7837	16.802	0.817708	0.791667	0.453125	0.378788	Intensities	ImputedZero	OffStandProj	2
391	Intensities_FC-2_ImputedZero_OffStandProj_03	64026	64955	17.0377	16.821	0.833333	0.822917	0.5	0.46875	Intensities	ImputedZero	OffStandProj	3
29	ConcsBN_FC-2_ImputedAmelia_OnProj_01	29930	186	15.9113	16.2419	0.802083	0.8125	0.40625	0.4375	ConcsBN	ImputedAmelia	OnProj	1
172	ConcsBN_FC-2_ImputedAmelia_OnProj_02	3622	2857	18.5455	19.0206	0.807292	0.8125	0.421875	0.4375	ConcsBN	ImputedAmelia	OnProj	2
315	ConcsBN_FC-2_ImputedAmelia_OnProj_03	60830	61096	17.1167	16.3218	0.848958	0.828125	0.546875	0.484375	ConcsBN	ImputedAmelia	OnProj	3
27	ConcsBN_FC-2_ImputedAmelia_OffLogTransStandProj_01	75446	72775	18.3369	18.4296	0.833333	0.822917	0.5	0.46875	ConcsBN	ImputedAmelia	OffLogTransStandProj	1
170	ConcsBN_FC-2_ImputedAmelia_OffLogTransStandProj_02	91126	65502	15.8731	17.9755	0.807292	0.802083	0.421875	0.40625	ConcsBN	ImputedAmelia	OffLogTransStandProj	2
313	ConcsBN_FC-2_ImputedAmelia_OffLogTransStandProj_03	48728	0	18.0962	18.847	0.854167	0.828125	0.5625	0.484375	ConcsBN	ImputedAmelia	OffLogTransStandProj	3
76	Concs_FC-2_ImputedZero_OnStandProj_01	1852	1070	19.517	15.1037	0.791667	0.828125	0.375	0.484375	Concs	ImputedZero	OnStandProj	1
219	Concs_FC-2_ImputedZero_OnStandProj_02	8431	828	20.8243	21.6164	0.791667	0.807292	0.375	0.421875	Concs	ImputedZero	OnStandProj	2
362	Concs_FC-2_ImputedZero_OnStandProj_03	1167	1583	16.3116	15.9883	0.807292	0.817708	0.421875	0.453125	Concs	ImputedZero	OnStandProj	3
26	ConcsBN_FC-2_ImputedAmelia_OffLogTransProj_01	92	170	18.7762	18.804	0.822917	0.807292	0.46875	0.421875	ConcsBN	ImputedAmelia	OffLogTransProj	1
169	ConcsBN_FC-2_ImputedAmelia_OffLogTransProj_02	58996	58974	17.9779	18.177	0.822917	0.817708	0.46875	0.453125	ConcsBN	ImputedAmelia	OffLogTransProj	2
312	ConcsBN_FC-2_ImputedAmelia_OffLogTransProj_03	76917	62981	18.2628	18.5334	0.8125	0.8125	0.4375	0.4375	ConcsBN	ImputedAmelia	OffLogTransProj	3
94	Intensities_FC-2_MARs_OffStandProj_01	0	0	18.8846	18.8688	0.848958	0.802083	0.546875	0.40625	Intensities	MARs	OffStandProj	1
237	Intensities_FC-2_MARs_OffStandProj_02	0	0	18.758	18.7834	0.802083	0.802083	0.40625	0.40625	Intensities	MARs	OffStandProj	2
380	Intensities_FC-2_MARs_OffStandProj_03	0	0	18.8265	18.8493	0.828125	0.828125	0.484375	0.484375	Intensities	MARs	OffStandProj	3
102	Intensities_FC-2_ImputedZero_OffProj_01	28960	72429	16.9161	16.0161	0.807292	0.78125	0.421875	0.34375	Intensities	ImputedZero	OffProj	1
245	Intensities_FC-2_ImputedZero_OffProj_02	62804	83149	16.9902	15.5843	0.854167	0.828125	0.5625	0.484375	Intensities	ImputedZero	OffProj	2
388	Intensities_FC-2_ImputedZero_OffProj_03	51609	57849	17.2627	17.534	0.807292	0.8125	0.421875	0.4375	Intensities	ImputedZero	OffProj	3
73	Concs_FC-2_ImputedZero_OnProj_01	1465	2024	21.6314	25.2684	0.796875	0.786458	0.390625	0.359375	Concs	ImputedZero	OnProj	1
216	Concs_FC-2_ImputedZero_OnProj_02	2506	1095	21.4715	23.1016	0.78125	0.8125	0.34375	0.4375	Concs	ImputedZero	OnProj	2
359	Concs_FC-2_ImputedZero_OnProj_03	3165	2938	20.6516	20.5657	0.770833	0.8125	0.3125	0.4375	Concs	ImputedZero	OnProj	3
140	Ratios_FC-2_ImputedZero_OnLogTransProj_01	1775	1830	18.7341	19.47	0.786458	0.8125	0.359375	0.4375	Ratios	ImputedZero	OnLogTransProj	1
283	Ratios_FC-2_ImputedZero_OnLogTransProj_02	3489	3160	19.9545	20.1801	0.75	0.770833	0.25	0.3125	Ratios	ImputedZero	OnLogTransProj	2
426	Ratios_FC-2_ImputedZero_OnLogTransProj_03	925	1064	18.3515	18.4266	0.802083	0.822917	0.40625	0.46875	Ratios	ImputedZero	OnLogTransProj	3
49	Concs_FC-2_Sampled_OffLogTransStandProj_01	41626	41626	116.664	116.664	0.802083	0.802083	0.40625	0.40625	Concs	Sampled	OffLogTransStandProj	1
192	Concs_FC-2_Sampled_OffLogTransStandProj_02	31626	31626	116.664	116.664	0.802083	0.802083	0.40625	0.40625	Concs	Sampled	OffLogTransStandProj	2
335	Concs_FC-2_Sampled_OffLogTransStandProj_03	91626	91626	116.664	116.664	0.802083	0.802083	0.40625	0.40625	Concs	Sampled	OffLogTransStandProj	3
5	ConcsBN_FC-2_Sampled_OffLogTransStandProj_01	21626	21626	116.664	116.664	0.802083	0.802083	0.40625	0.40625	ConcsBN	Sampled	OffLogTransStandProj	1
148	ConcsBN_FC-2_Sampled_OffLogTransStandProj_02	91626	91626	116.664	116.664	0.802083	0.802083	0.40625	0.40625	ConcsBN	Sampled	OffLogTransStandProj	2
291	ConcsBN_FC-2_Sampled_OffLogTransStandProj_03	21626	21626	116.664	116.664	0.802083	0.802083	0.40625	0.40625	ConcsBN	Sampled	OffLogTransStandProj	3
115	Ratios_FC-2_Sampled_OffLogTransStandProj_01	11626	11626	116.664	116.664	0.802083	0.802083	0.40625	0.40625	Ratios	Sampled	OffLogTransStandProj	1
258	Ratios_FC-2_Sampled_OffLogTransStandProj_02	1626	1626	116.664	116.664	0.802083	0.802083	0.40625	0.40625	Ratios	Sampled	OffLogTransStandProj	2
401	Ratios_FC-2_Sampled_OffLogTransStandProj_03	11626	11626	116.664	116.664	0.802083	0.802083	0.40625	0.40625	Ratios	Sampled	OffLogTransStandProj	3
48	Concs_FC-2_Sampled_OffLogTransProj_01	21626	21626	116.664	116.664	0.802083	0.802083	0.40625	0.40625	Concs	Sampled	OffLogTransProj	1
191	Concs_FC-2_Sampled_OffLogTransProj_02	20166	20166	119.734	119.734	0.796875	0.796875	0.390625	0.390625	Concs	Sampled	OffLogTransProj	2
334	Concs_FC-2_Sampled_OffLogTransProj_03	21626	21626	116.664	116.664	0.802083	0.802083	0.40625	0.40625	Concs	Sampled	OffLogTransProj	3
82	Intensities_FC-2_Sampled_OffLogTransStandProj_01	21626	21626	116.664	116.664	0.802083	0.802083	0.40625	0.40625	Intensities	Sampled	OffLogTransStandProj	1
225	Intensities_FC-2_Sampled_OffLogTransStandProj_02	70166	70166	119.734	119.734	0.796875	0.796875	0.390625	0.390625	Intensities	Sampled	OffLogTransStandProj	2
368	Intensities_FC-2_Sampled_OffLogTransStandProj_03	21626	21626	116.664	116.664	0.802083	0.802083	0.40625	0.40625	Intensities	Sampled	OffLogTransStandProj	3
17	ConcsBN_FC-2_MARs_OffStandProj_01	0	0	19.101	19.1021	0.786458	0.786458	0.359375	0.359375	ConcsBN	MARs	OffStandProj	1
160	ConcsBN_FC-2_MARs_OffStandProj_02	0	0	18.9311	18.9461	0.802083	0.802083	0.40625	0.40625	ConcsBN	MARs	OffStandProj	2
303	ConcsBN_FC-2_MARs_OffStandProj_03	0	0	18.9962	19.0031	0.801034	0.8125	0.402985	0.4375	ConcsBN	MARs	OffStandProj	3
61	Concs_FC-2_MARs_OffStandProj_01	0	0	19.1079	19.1078	0.786458	0.786458	0.359375	0.359375	Concs	MARs	OffStandProj	1
204	Concs_FC-2_MARs_OffStandProj_02	0	0	18.8914	18.926	0.8125	0.805195	0.4375	0.415385	Concs	MARs	OffStandProj	2
347	Concs_FC-2_MARs_OffStandProj_03	0	0	18.8534	18.8041	0.802083	0.802083	0.40625	0.40625	Concs	MARs	OffStandProj	3
114	Ratios_FC-2_Sampled_OffLogTransProj_01	51626	51626	116.664	116.664	0.802083	0.802083	0.40625	0.40625	Ratios	Sampled	OffLogTransProj	1
257	Ratios_FC-2_Sampled_OffLogTransProj_02	31626	31626	116.664	116.664	0.802083	0.802083	0.40625	0.40625	Ratios	Sampled	OffLogTransProj	2
400	Ratios_FC-2_Sampled_OffLogTransProj_03	7528	7528	125.875	125.875	0.786458	0.786458	0.359375	0.359375	Ratios	Sampled	OffLogTransProj	3
127	Ratios_FC-2_MARs_OffStandProj_01	0	0	18.9388	18.9894	0.802083	0.791667	0.40625	0.375	Ratios	MARs	OffStandProj	1
270	Ratios_FC-2_MARs_OffStandProj_02	0	0	18.9703	18.9893	0.796875	0.796875	0.390625	0.390625	Ratios	MARs	OffStandProj	2
413	Ratios_FC-2_MARs_OffStandProj_03	166	0	18.7235	18.8048	0.802083	0.796875	0.40625	0.390625	Ratios	MARs	OffStandProj	3
4	ConcsBN_FC-2_Sampled_OffLogTransProj_01	11626	11626	116.664	116.664	0.802083	0.802083	0.40625	0.40625	ConcsBN	Sampled	OffLogTransProj	1
147	ConcsBN_FC-2_Sampled_OffLogTransProj_02	40166	40166	119.734	119.734	0.796875	0.796875	0.390625	0.390625	ConcsBN	Sampled	OffLogTransProj	2
290	ConcsBN_FC-2_Sampled_OffLogTransProj_03	1865	1865	125.875	125.875	0.786458	0.786458	0.359375	0.359375	ConcsBN	Sampled	OffLogTransProj	3
81	Intensities_FC-2_Sampled_OffLogTransProj_01	166	166	119.734	119.734	0.796875	0.796875	0.390625	0.390625	Intensities	Sampled	OffLogTransProj	1
224	Intensities_FC-2_Sampled_OffLogTransProj_02	11865	11865	125.875	125.875	0.786458	0.786458	0.359375	0.359375	Intensities	Sampled	OffLogTransProj	2
367	Intensities_FC-2_Sampled_OffLogTransProj_03	21626	21626	116.664	116.664	0.802083	0.802083	0.40625	0.40625	Intensities	Sampled	OffLogTransProj	3
43	ConcsBN_FC-2_ImputedZero_OnStandProj_01	29991	36453	16.7224	18.0728	0.848958	0.776042	0.546875	0.328125	ConcsBN	ImputedZero	OnStandProj	1
186	ConcsBN_FC-2_ImputedZero_OnStandProj_02	3879	6979	18.9559	22.0635	0.765625	0.770833	0.296875	0.328358	ConcsBN	ImputedZero	OnStandProj	2
329	ConcsBN_FC-2_ImputedZero_OnStandProj_03	70705	20264	17.1219	19.0731	0.859375	0.802083	0.578125	0.40625	ConcsBN	ImputedZero	OnStandProj	3
33	ConcsBN_FC-2_ImputedZero_None_01	36876	39748	17.4403	17.6835	0.848958	0.791667	0.546875	0.375	ConcsBN	ImputedZero	None	1
176	ConcsBN_FC-2_ImputedZero_None_02	1728	2769	18.9256	18.7893	0.828125	0.760417	0.484375	0.28125	ConcsBN	ImputedZero	None	2
319	ConcsBN_FC-2_ImputedZero_None_03	3250	2110	18.4523	18.91	0.828125	0.791667	0.484375	0.375	ConcsBN	ImputedZero	None	3
42	ConcsBN_FC-2_ImputedZero_OnLogTransStandProj_01	17652	743	17.5251	19.1754	0.828125	0.770833	0.484375	0.3125	ConcsBN	ImputedZero	OnLogTransStandProj	1
185	ConcsBN_FC-2_ImputedZero_OnLogTransStandProj_02	33797	23913	16.93	17.8877	0.84375	0.786458	0.53125	0.359375	ConcsBN	ImputedZero	OnLogTransStandProj	2
328	ConcsBN_FC-2_ImputedZero_OnLogTransStandProj_03	44226	44545	17.4663	19.2626	0.848958	0.776042	0.546875	0.328125	ConcsBN	ImputedZero	OnLogTransStandProj	3
40	ConcsBN_FC-2_ImputedZero_OnProj_01	53665	1825	18.086	18.888	0.828125	0.770833	0.484375	0.3125	ConcsBN	ImputedZero	OnProj	1
183	ConcsBN_FC-2_ImputedZero_OnProj_02	46255	55503	17.2003	18.9641	0.833333	0.776042	0.5	0.328125	ConcsBN	ImputedZero	OnProj	2
326	ConcsBN_FC-2_ImputedZero_OnProj_03	32106	31623	16.6772	17.9967	0.828125	0.776042	0.484375	0.328125	ConcsBN	ImputedZero	OnProj	3
36	ConcsBN_FC-2_ImputedZero_OffProj_01	89107	35878	16.4976	18.1923	0.838542	0.78125	0.515625	0.34375	ConcsBN	ImputedZero	OffProj	1
179	ConcsBN_FC-2_ImputedZero_OffProj_02	52025	6215	16.8602	18.6608	0.84375	0.755208	0.53125	0.265625	ConcsBN	ImputedZero	OffProj	2
322	ConcsBN_FC-2_ImputedZero_OffProj_03	46205	8038	17.2184	18.2325	0.854167	0.786458	0.5625	0.359375	ConcsBN	ImputedZero	OffProj	3
132	Ratios_FC-2_ImputedZero_None_01	7321	2959	20.1271	17.3419	0.760417	0.739583	0.28125	0.21875	Ratios	ImputedZero	None	1
275	Ratios_FC-2_ImputedZero_None_02	2237	553	18.2147	18.8948	0.791667	0.796875	0.375	0.390625	Ratios	ImputedZero	None	2
418	Ratios_FC-2_ImputedZero_None_03	1167	427	18.6027	18.9865	0.78125	0.78125	0.34375	0.34375	Ratios	ImputedZero	None	3
41	ConcsBN_FC-2_ImputedZero_OnLogTransProj_01	3169	3336	17.7099	18.7998	0.8125	0.786458	0.4375	0.359375	ConcsBN	ImputedZero	OnLogTransProj	1
184	ConcsBN_FC-2_ImputedZero_OnLogTransProj_02	30840	27053	16.3941	17.7263	0.817708	0.755208	0.453125	0.265625	ConcsBN	ImputedZero	OnLogTransProj	2
327	ConcsBN_FC-2_ImputedZero_OnLogTransProj_03	11004	5748	17.8472	18.3146	0.84375	0.776042	0.53125	0.328125	ConcsBN	ImputedZero	OnLogTransProj	3
70	Concs_FC-2_ImputedZero_OffLogTransProj_01	38301	38297	147.365	135.085	0.75	0.770833	0.25	0.3125	Concs	ImputedZero	OffLogTransProj	1
213	Concs_FC-2_ImputedZero_OffLogTransProj_02	6313	6312	147.365	135.085	0.75	0.770833	0.25	0.3125	Concs	ImputedZero	OffLogTransProj	2
356	Concs_FC-2_ImputedZero_OffLogTransProj_03	12479	12482	147.365	135.085	0.75	0.770833	0.25	0.3125	Concs	ImputedZero	OffLogTransProj	3
103	Intensities_FC-2_ImputedZero_OffLogTransProj_01	65352	3177	141.751	135.085	0.75	0.770833	0.25	0.3125	Intensities	ImputedZero	OffLogTransProj	1
246	Intensities_FC-2_ImputedZero_OffLogTransProj_02	12	2	147.365	135.085	0.75	0.770833	0.25	0.3125	Intensities	ImputedZero	OffLogTransProj	2
389	Intensities_FC-2_ImputedZero_OffLogTransProj_03	45403	10997	130.968	135.085	0.75	0.770833	0.25	0.3125	Intensities	ImputedZero	OffLogTransProj	3
71	Concs_FC-2_ImputedZero_OffLogTransStandProj_01	70152	70152	147.365	135.085	0.75	0.770833	0.25	0.3125	Concs	ImputedZero	OffLogTransStandProj	1
214	Concs_FC-2_ImputedZero_OffLogTransStandProj_02	8068	8067	147.365	135.085	0.75	0.770833	0.25	0.3125	Concs	ImputedZero	OffLogTransStandProj	2
357	Concs_FC-2_ImputedZero_OffLogTransStandProj_03	21200	21192	147.365	135.085	0.75	0.770833	0.25	0.3125	Concs	ImputedZero	OffLogTransStandProj	3
104	Intensities_FC-2_ImputedZero_OffLogTransStandProj_01	21745	21747	147.365	135.085	0.75	0.770833	0.25	0.3125	Intensities	ImputedZero	OffLogTransStandProj	1
247	Intensities_FC-2_ImputedZero_OffLogTransStandProj_02	4035	4032	147.365	135.085	0.75	0.770833	0.25	0.3125	Intensities	ImputedZero	OffLogTransStandProj	2
390	Intensities_FC-2_ImputedZero_OffLogTransStandProj_03	29246	29247	147.365	135.085	0.75	0.770833	0.25	0.3125	Intensities	ImputedZero	OffLogTransStandProj	3
137	Ratios_FC-2_ImputedZero_OffLogTransStandProj_01	12	2	147.365	135.085	0.75	0.770833	0.25	0.3125	Ratios	ImputedZero	OffLogTransStandProj	1
280	Ratios_FC-2_ImputedZero_OffLogTransStandProj_02	12	2	147.365	135.085	0.75	0.770833	0.25	0.3125	Ratios	ImputedZero	OffLogTransStandProj	2
423	Ratios_FC-2_ImputedZero_OffLogTransStandProj_03	5768	5772	147.365	135.085	0.75	0.770833	0.25	0.3125	Ratios	ImputedZero	OffLogTransStandProj	3
37	ConcsBN_FC-2_ImputedZero_OffLogTransProj_01	26199	11469	101.314	141.225	0.828125	0.760417	0.484375	0.28125	ConcsBN	ImputedZero	OffLogTransProj	1
180	ConcsBN_FC-2_ImputedZero_OffLogTransProj_02	65	12369	101.314	141.225	0.828125	0.760417	0.484375	0.28125	ConcsBN	ImputedZero	OffLogTransProj	2
323	ConcsBN_FC-2_ImputedZero_OffLogTransProj_03	55496	38164	132.015	141.225	0.776042	0.760417	0.328125	0.28125	ConcsBN	ImputedZero	OffLogTransProj	3
39	ConcsBN_FC-2_ImputedZero_OffStandProj_01	64783	8704	16.9632	18.6192	0.854167	0.776042	0.5625	0.338235	ConcsBN	ImputedZero	OffStandProj	1
182	ConcsBN_FC-2_ImputedZero_OffStandProj_02	83354	11397	18.1067	18.6029	0.776042	0.744792	0.328125	0.234375	ConcsBN	ImputedZero	OffStandProj	2
325	ConcsBN_FC-2_ImputedZero_OffStandProj_03	38269	6210	16.9358	18.6982	0.859375	0.744792	0.578125	0.234375	ConcsBN	ImputedZero	OffStandProj	3
136	Ratios_FC-2_ImputedZero_OffLogTransProj_01	19	1	153.506	162.716	0.739583	0.723958	0.21875	0.171875	Ratios	ImputedZero	OffLogTransProj	1
279	Ratios_FC-2_ImputedZero_OffLogTransProj_02	65250	65252	147.365	135.085	0.75	0.770833	0.25	0.3125	Ratios	ImputedZero	OffLogTransProj	2
422	Ratios_FC-2_ImputedZero_OffLogTransProj_03	25223	25222	147.365	135.085	0.75	0.770833	0.25	0.3125	Ratios	ImputedZero	OffLogTransProj	3
38	ConcsBN_FC-2_ImputedZero_OffLogTransStandProj_01	19130	1	101.314	159.646	0.828125	0.729167	0.484375	0.1875	ConcsBN	ImputedZero	OffLogTransStandProj	1
181	ConcsBN_FC-2_ImputedZero_OffLogTransStandProj_02	65	43079	101.314	141.225	0.828125	0.760417	0.484375	0.28125	ConcsBN	ImputedZero	OffLogTransStandProj	2
324	ConcsBN_FC-2_ImputedZero_OffLogTransStandProj_03	47650	0	101.314	141.225	0.828125	0.760417	0.484375	0.28125	ConcsBN	ImputedZero	OffLogTransStandProj	3
68	Concs_FC-2_ImputedZero_FCLog100_01	80705	3175	15.9473	17.4496	0.854167	0.705729	0.554054	0.323741	Concs	ImputedZero	FCLog100	1
211	Concs_FC-2_ImputedZero_FCLog100_02	81745	82285	15.2957	14.4664	0.875	0.742188	0.608108	0.375	Concs	ImputedZero	FCLog100	2
354	Concs_FC-2_ImputedZero_FCLog100_03	84045	85607	15.3408	15.3626	0.875	0.734375	0.608108	0.368056	Concs	ImputedZero	FCLog100	3
67	Concs_FC-2_ImputedZero_FCLog10_01	68149	88431	15.7309	15.8702	0.864583	0.700521	0.581081	0.316547	Concs	ImputedZero	FCLog10	1
210	Concs_FC-2_ImputedZero_FCLog10_02	74228	10889	14.2805	15.9108	0.90625	0.757813	0.689189	0.395683	Concs	ImputedZero	FCLog10	2
353	Concs_FC-2_ImputedZero_FCLog10_03	48484	92074	16.4408	15.5201	0.830729	0.716146	0.493671	0.338129	Concs	ImputedZero	FCLog10	3
133	Ratios_FC-2_ImputedZero_FCLog10_01	78857	86283	15.0167	15.8997	0.885417	0.731771	0.635135	0.359712	Ratios	ImputedZero	FCLog10	1
276	Ratios_FC-2_ImputedZero_FCLog10_02	85613	60953	15.1543	16.6007	0.885417	0.703125	0.635135	0.326389	Ratios	ImputedZero	FCLog10	2
419	Ratios_FC-2_ImputedZero_FCLog10_03	14607	61413	16.0376	17.5474	0.854167	0.690104	0.554054	0.302158	Ratios	ImputedZero	FCLog10	3
101	Intensities_FC-2_ImputedZero_FCLog100_01	50529	21294	16.4745	17.2435	0.84375	0.679688	0.52381	0.28777	Intensities	ImputedZero	FCLog100	1
244	Intensities_FC-2_ImputedZero_FCLog100_02	70634	36512	16.2873	16.8759	0.872396	0.674479	0.594937	0.284722	Intensities	ImputedZero	FCLog100	2
387	Intensities_FC-2_ImputedZero_FCLog100_03	17800	50650	16.5282	16.6054	0.816062	0.703125	0.460526	0.326389	Intensities	ImputedZero	FCLog100	3
100	Intensities_FC-2_ImputedZero_FCLog10_01	55341	34552	15.0898	15.768	0.901042	0.710938	0.675676	0.333333	Intensities	ImputedZero	FCLog10	1
243	Intensities_FC-2_ImputedZero_FCLog10_02	35891	3564	17.1378	18.625	0.817708	0.674479	0.459459	0.280576	Intensities	ImputedZero	FCLog10	2
386	Intensities_FC-2_ImputedZero_FCLog10_03	70694	77269	16.1786	16.0248	0.799479	0.658854	0.417722	0.258993	Intensities	ImputedZero	FCLog10	3
134	Ratios_FC-2_ImputedZero_FCLog100_01	72860	81543	16.5235	16.9417	0.828125	0.671875	0.486486	0.284722	Ratios	ImputedZero	FCLog100	1
277	Ratios_FC-2_ImputedZero_FCLog100_02	26639	80055	17.113	16.112	0.809896	0.705729	0.443038	0.323741	Ratios	ImputedZero	FCLog100	2
420	Ratios_FC-2_ImputedZero_FCLog100_03	48310	97490	17.1807	16.289	0.773438	0.651042	0.35443	0.256944	Ratios	ImputedZero	FCLog100	3
35	ConcsBN_FC-2_ImputedZero_FCLog100_01	14783	78257	17.5466	17.7631	0.601563	0.677083	0.251397	0.291667	ConcsBN	ImputedZero	FCLog100	1
178	ConcsBN_FC-2_ImputedZero_FCLog100_02	23545	5844	17.4998	17.7462	0.583333	0.651042	0.248804	0.256944	ConcsBN	ImputedZero	FCLog100	2
321	ConcsBN_FC-2_ImputedZero_FCLog100_03	48864	71597	17.4348	16.3698	0.611979	0.6875	0.26257	0.305556	ConcsBN	ImputedZero	FCLog100	3
34	ConcsBN_FC-2_ImputedZero_FCLog10_01	31325	61618	17.2992	17.11	0.585938	0.675325	0.253589	0.289655	ConcsBN	ImputedZero	FCLog10	1
177	ConcsBN_FC-2_ImputedZero_FCLog10_02	19327	13027	17.7978	18.2815	0.596354	0.651042	0.25	0.256944	ConcsBN	ImputedZero	FCLog10	2
320	ConcsBN_FC-2_ImputedZero_FCLog10_03	39835	3549	17.8549	18.2748	0.572917	0.626289	0.217391	0.236486	ConcsBN	ImputedZero	FCLog10	3
