# Supplementary material for: A Comprehensive Evaluation of Metabolomics Data Preprocessing Methods for Deep Learning
Source: Metabolites. 2022 Feb 24;12(3):202. doi: 10.3390/metabo12030202 (PMC8948616; doi:10.3390/metabo12030202)
Supplement: Supplementary file 1 [file metabolites-12-00202-s001.zip › Tables/TableS04.xlsx]

## Sheet: TrainTestMetrics
	label	Training_Train_Error_itersToValue	Validation_Test_Error_itersToValue	Training_Train_Error	Validation_Test_Error	Training_CosineSimilarity-Mean	Validation_CosineSimilarity-Mean	Training_CosineSimilarity-Var	Validation_CosineSimilarity-Var	Training_PearsonR-Mean	Validation_PearsonR-Mean	Training_PearsonR-Var	Validation_PearsonR-Var	Training_EuclideanDist-Mean	Validation_EuclideanDist-Mean	Training_EuclideanDist-Var	Validation_EuclideanDist-Var	Training_ManhattanDist-Mean	Validation_ManhattanDist-Mean	Training_ManhattanDist-Var	Validation_ManhattanDist-Var	Training_JeffreysAndMatusitaDist-Mean	Validation_JeffreysAndMatusitaDist-Mean	Training_JeffreysAndMatusitaDist-Var	Validation_JeffreysAndMatusitaDist-Var	Training_LogarithmicDist-Mean	Validation_LogarithmicDist-Mean	Training_LogarithmicDist-Var	Validation_LogarithmicDist-Var	Training_PercentDifference-Mean	Validation_PercentDifference-Mean	Training_PercentDifference-Var	Validation_PercentDifference-Var	BN	Impute	Trans	Loss	Rep
26	ConcsBN_FC-16-8-16_Sampled_FCLog10_MAPE_03	88204	68204	69.7167	71.4675	0.115605	0.101596	0.0046	0.004194	0.069292	0.095822	0.00445	0.004174	2.69033	2.93921	0.111634	0.086356	19.4356	19.7696	6.37775	5.09891	3.02893	2.79125	0.091735	0.147259	45.8186	52.1318	42.7082	11.5865	88.6962	85.0475	51.6333	16.2814	ConcsBN	Sampled	FCLog10	MAPE	3
25	ConcsBN_FC-16-8-16_Sampled_None_MAPE_03	58624	35485	4513.52	1899.07	0.100648	0.143662	8.1e-05	0.000146	0.075626	0.121268	8.6e-05	0.000191	116.527	94.3179	350.698	97.7126	418.445	426.686	2851.44	2712.24	16.0053	15.9073	0.863385	0.726783	169.413	163.556	60.7865	85.2798	6163.09	2584.11	2629464	1.08979e+06	ConcsBN	Sampled	None	MAPE	3
42	Concs_FC-16-8-16_Sampled_FCLog100_MAPE_01	97205	84497	87.8241	903.707	0.081527	0.106453	0.004367	0.003181	0.082897	0.101962	0.004853	0.00248	1.32	1.62172	0.06235	0.055197	9.25442	10.3307	3.42348	3.12961	2.25664	2.23865	0.059746	0.059412	26.329	35.8998	30.6993	60.747	90.9819	80.7206	190.535	18.2856	Concs	Sampled	FCLog100	MAPE	1
56	Concs_FC-16-8-16_Sampled_FCLog10_MAPE_02	82064	82064	65.0937	2608.99	0.072689	0.132304	0.002469	0.002706	0.087201	0.111646	0.002644	0.003031	2.51238	3.03895	0.231572	0.146744	17.7514	20.0799	15.1722	10.183	3.08759	3.21373	0.110401	0.16487	45.4493	54.2824	62.9713	17.1153	84.5001	81.3137	7.72975	27.7005	Concs	Sampled	FCLog10	MAPE	2
27	ConcsBN_FC-16-8-16_Sampled_FCLog100_MAPE_03	88204	88204	98.6609	73.8498	0.079253	0.114449	0.003272	0.00249	0.092208	0.105102	0.003351	0.00243	1.39418	1.54711	0.043272	0.036254	10.0503	10.0347	2.05535	1.56572	2.16564	1.98702	0.050107	0.053879	27.74	34.4359	29.9356	48.8063	99.9361	88.609	510.14	65.2006	ConcsBN	Sampled	FCLog100	MAPE	3
11	ConcsBN_FC-16-8-16_Sampled_FCLog10_MAPE_01	54627	62797	68.8063	66.7389	0.088645	0.102787	0.003028	0.002679	0.103193	0.123063	0.002702	0.002935	2.75903	2.91363	0.080403	0.087102	19.9532	19.794	5.23686	4.93144	3.08978	2.81585	0.080955	0.072887	45.7917	52.233	34.4255	11.1346	93.5335	90.7232	182.606	88.6908	ConcsBN	Sampled	FCLog10	MAPE	1
15	ConcsBN_FC-16-8-16_Sampled_None_MSE_03	11854	9844	5383.14	3180.87	0.105659	0.173096	6.9e-05	0.000131	0.103652	0.135372	7.2e-05	0.000155	118.648	92.1822	383.541	92.5488	361.84	353.045	2993.94	1532.56	16.3973	15.712	1.01603	0.590775	134.022	130.642	70.3543	71.8434	7699.07	1770.29	36727060	1.51653e+06	ConcsBN	Sampled	None	MSE	3
41	Concs_FC-16-8-16_Sampled_FCLog10_MAPE_01	99206	59975	69.2661	1899.83	0.120707	0.093613	0.002913	0.002467	0.124116	0.092171	0.003462	0.002807	2.5681	3.04075	0.189863	0.150316	18.1358	20.1114	11.0535	11.408	3.12778	3.16623	0.091438	0.15442	45.2298	54.4214	42.3498	18.9186	85.9761	80.7519	37.5594	16.0845	Concs	Sampled	FCLog10	MAPE	1
0	ConcsBN_FC-16-8-16_Sampled_None_MSE_01	57709	57200	5167.11	3824.2	0.122816	0.109145	0.000114	0.000205	0.1449	0.102827	0.000124	0.000264	117.057	100.965	351.203	84.4498	373.877	482.163	1643.53	2835.27	16.122	16.7036	0.629676	0.592854	137.081	187.656	49.1779	55.9144	13395.6	4806.55	18354548	5024836	ConcsBN	Sampled	None	MSE	1
45	Concs_FC-16-8-16_Sampled_None_MSE_02	82593	88314	17649.8	9139.19	0.146778	0.177933	0.000152	0.000253	0.147318	0.179024	0.00014	0.000303	216.28	155.118	695.133	419.171	711.845	691.917	6769.24	8010.98	21.6726	20.5444	1.27989	1.78327	196.865	204.926	52.7752	93.6479	4909.99	1882.57	3.21532e+06	1.52991e+06	Concs	Sampled	None	MSE	2
48	Concs_FC-16-8-16_Sampled_OffProj_MSE_02	94650	3333	0.048553	0.023938	0.164235	0.216031	0.000375	0.000236	0.153836	0.24223	0.000382	0.000281	0.359013	0.249482	0.00251	0.001142	1.05586	0.96347	0.01502	0.016526	0.879923	0.789546	0.002443	0.002712	1.52583	1.19734	0.034104	0.025624	22124.9	12571.7	578916032	31427656	Concs	Sampled	OffProj	MSE	2
40	Concs_FC-16-8-16_Sampled_None_MAPE_01	99563	99680	1337.07	855302	0.12844	0.167298	0.000119	0.000436	0.159009	0.183411	9.9e-05	0.000481	217.704	153.528	756.071	451.212	623.32	584.726	4843.89	5527.41	21.3057	19.9279	1.31377	1.82908	143.971	148.801	61.3688	74.2499	1820.47	893.125	201836	148788	Concs	Sampled	None	MAPE	1
47	Concs_FC-16-8-16_Sampled_FCLog100_MSE_02	58446	23083	0.792262	1.05397	0.183187	0.174202	0.003121	0.002329	0.162662	0.162487	0.003686	0.002748	1.42846	1.65785	0.045024	0.047027	10.1121	10.595	2.24856	3.19378	2.16268	2.19905	0.053511	0.041996	27.4462	35.7931	23.958	76.6903	116.987	97.8648	1235.04	290.231	Concs	Sampled	FCLog100	MSE	2
57	Concs_FC-16-8-16_Sampled_FCLog100_MAPE_02	95725	55777	131.243	955.199	0.15207	0.183463	0.003037	0.003259	0.16563	0.191019	0.003603	0.003343	1.27537	1.60914	0.050405	0.05463	8.88728	10.1573	2.73475	3.50127	2.22991	2.27242	0.050916	0.070034	26.5409	36.2013	32.7782	87.8066	84.7823	80.7858	9.79444	11.752	Concs	Sampled	FCLog100	MAPE	2
35	Concs_FC-16-8-16_Sampled_None_MAE_01	49675	49009	424.627	400.086	0.170532	0.1339	5.6e-05	0.000471	0.166821	0.136113	7.8e-05	0.000584	215.13	155.015	937.713	378.314	577.228	543.867	4668.42	4703.35	20.9974	20.1732	1.40747	1.46528	94.6324	102.324	19.8576	34.9055	662.128	163.849	58023.3	4725.74	Concs	Sampled	None	MAE	1
3	ConcsBN_FC-16-8-16_Sampled_OffProj_MSE_01	94020	43841	0.054534	0.016644	0.184944	0.17442	0.002715	0.000198	0.174674	0.142546	0.002207	0.000201	0.358002	0.209909	0.013153	0.000434	1.70264	0.758723	1.19227	0.005933	0.93246	0.725898	0.034567	0.001525	4.60186	0.839166	17.3664	0.008614	21961.6	450.622	727769216	15458.3	ConcsBN	Sampled	OffProj	MSE	1
10	ConcsBN_FC-16-8-16_Sampled_None_MAPE_01	74638	8933	8255.55	1315.19	0.178938	0.172995	0.000244	0.000393	0.183509	0.16168	0.000249	0.000447	117.63	92.6647	280.728	99.9621	507.616	378.009	4305.32	1677.42	16.3431	15.1699	0.805778	0.864532	184.946	146.853	61.0371	74.1187	11222.4	1787.84	6.14071e+06	1.70684e+06	ConcsBN	Sampled	None	MAPE	1
55	Concs_FC-16-8-16_Sampled_None_MAPE_02	94621	86704	6729.2	1.27216e+06	0.22608	0.197002	6.7e-05	0.000249	0.186779	0.152532	7.9e-05	0.000253	229.851	169.671	1011.16	566.459	915.556	885.4	8532.33	18032.5	23.1039	22.6131	1.51563	2.19006	263.981	253.357	47.2565	137.557	9171.45	3353.36	18642788	3.87488e+06	Concs	Sampled	None	MAPE	2
12	ConcsBN_FC-16-8-16_Sampled_FCLog100_MAPE_01	84756	53928	63.0593	61.3124	0.236243	0.193878	0.003574	0.003223	0.193762	0.190887	0.003865	0.003115	1.38934	1.54855	0.036873	0.031552	9.93253	10.1048	1.69251	1.44198	2.15918	2.02793	0.044098	0.057972	26.9033	34.0867	27.783	46.9643	85.7213	83.3465	19.4045	13.47	ConcsBN	Sampled	FCLog100	MAPE	1
5	ConcsBN_FC-16-8-16_Sampled_None_MAE_01	65634	68246	209.496	230.977	0.315399	0.343834	0.000711	0.000514	0.199873	0.20411	0.000432	0.000573	112.009	90.3704	326.119	76.6845	284.783	313.984	979.14	1202.98	13.7079	14.689	0.616777	0.704549	74.8351	91.4638	34.2963	55.3009	780.798	398.626	64677.1	31463	ConcsBN	Sampled	None	MAE	1
50	Concs_FC-16-8-16_Sampled_None_MAE_02	97668	98701	519.06	478.18	0.189579	0.109585	6.2e-05	0.000209	0.201651	0.122675	6e-05	0.000237	218.611	158.276	820.166	434.333	705.597	650.027	5229.61	7517.82	21.6994	20.3462	1.25939	1.37519	206.337	204.836	46.687	81.9691	6298.31	2912.93	2.1594e+06	1.97805e+06	Concs	Sampled	None	MAE	2
20	ConcsBN_FC-16-8-16_Sampled_None_MAE_03	68980	68006	241.334	255.192	0.226556	0.199434	0.000124	0.000272	0.227316	0.203915	0.00015	0.000265	113.196	91.5704	285.498	88.5374	328.064	346.902	1270.7	1314.78	15.2681	15.0824	0.714188	0.519996	97.2829	113.348	22.8161	28.9266	1453.65	712.125	280389	84776	ConcsBN	Sampled	None	MAE	3
28	ConcsBN_FC-16-8-16_Sampled_OffProj_MAPE_03	99673	99974	5531.86	380.625	0.215146	0.400219	0.006465	0.000147	0.22773	0.449711	0.005888	0.000179	0.305199	0.213209	0.004889	0.000504	1.19255	0.777645	0.264219	0.006515	0.826373	0.766051	0.00531	0.001422	3.00746	1.09741	4.93614	0.013065	57623.1	597.821	4381682176	71465.9	ConcsBN	Sampled	OffProj	MAPE	3
13	ConcsBN_FC-16-8-16_Sampled_OffProj_MAPE_01	99108	20	132634	3064.07	0.247756	0.301947	0.002205	0.000373	0.231611	0.260337	0.001672	0.000454	0.559258	0.234868	0.027507	0.000771	3.51113	1.11563	1.50571	0.027832	1.14615	0.825116	0.033743	0.002142	12.4555	2.12979	22.4803	0.165722	180299	4165.22	35863986176	19999646	ConcsBN	Sampled	OffProj	MAPE	1
8	ConcsBN_FC-16-8-16_Sampled_OffProj_MAE_01	71949	48246	1.14492	0.550574	0.244789	0.561298	0.004105	0.000155	0.236547	0.547855	0.004324	0.000178	0.376753	0.212958	0.017711	0.000365	1.55638	0.748436	1.51743	0.006051	0.929244	0.752711	0.035954	0.001467	3.76399	0.754084	21.5948	0.006027	14283.3	152.321	437060352	1299.77	ConcsBN	Sampled	OffProj	MAE	1
18	ConcsBN_FC-16-8-16_Sampled_OffProj_MSE_03	96343	92062	0.025451	0.016029	0.34303	0.413738	0.002956	0.000241	0.309583	0.395411	0.003718	0.000258	0.258799	0.205833	0.002252	0.000419	1.17233	0.751259	0.047308	0.006347	0.756903	0.742379	0.002983	0.001519	2.41357	0.809305	0.548619	0.007008	56305	564.641	3411098624	131365	ConcsBN	Sampled	OffProj	MSE	3
53	Concs_FC-16-8-16_Sampled_OffProj_MAE_02	91102	43333	0.90742	0.651441	0.323268	0.437018	0.000973	0.000467	0.323242	0.418025	0.001044	0.000512	0.386376	0.248827	0.003095	0.001033	1.23352	0.885553	0.032633	0.013883	0.94279	0.838336	0.003243	0.002185	2.47635	0.899787	0.305617	0.013987	19077.8	3468.2	401819456	1.83952e+06	Concs	Sampled	OffProj	MAE	2
43	Concs_FC-16-8-16_Sampled_OffProj_MAPE_01	99648	88523	1249.29	510.086	0.222595	0.161367	0.002849	0.000112	0.329106	0.246625	0.002873	0.000161	0.371009	0.249109	0.003404	0.001173	0.996055	0.827648	0.038221	0.012747	0.838449	0.749251	0.003605	0.002343	1.83469	1.32378	0.523304	0.035094	10793	1824.15	208855824	457453	Concs	Sampled	OffProj	MAPE	1
52	Concs_FC-16-8-16_Sampled_FCLog100_MAE_02	80049	61024	6.51508	7.46292	0.464158	0.321355	0.005203	0.003284	0.341844	0.209115	0.005424	0.003371	1.27798	1.58848	0.025967	0.038924	8.85644	10.1449	1.16871	2.0931	1.88597	2.01633	0.027463	0.032259	25.9026	35.6305	15.917	85.0905	147.366	127.416	4282.06	2137.91	Concs	Sampled	FCLog100	MAE	2
4	ConcsBN_FC-16-8-16_Sampled_OnProj_MSE_01	61619	52122	0.557592	0.814593	0.422635	0.382507	0.006848	0.00052	0.405063	0.336674	0.007051	0.000593	1.22458	1.4752	0.011218	0.016894	4.03048	5.49818	0.36253	0.527734	1.57349	1.81451	0.016689	0.010806	5.19552	6.00862	1.26545	0.583312	12719.7	2267.19	24008964	2.07948e+06	ConcsBN	Sampled	OnProj	MSE	1
58	Concs_FC-16-8-16_Sampled_OffProj_MAPE_02	98158	90678	3325.23	987.933	0.385687	0.488363	0.001604	0.000262	0.425275	0.573139	0.001588	0.000239	0.371451	0.248484	0.005258	0.001146	1.1892	0.882466	0.09925	0.012711	0.874811	0.821561	0.007836	0.002515	1.83619	0.936744	1.82191	0.014594	30949.9	7116.04	1317192448	57728816	Concs	Sampled	OffProj	MAPE	2
33	Concs_FC-16-8-16_Sampled_OffProj_MSE_01	82593	47299	0.059094	0.024994	0.415442	0.369971	0.000299	0.00045	0.437919	0.397964	0.000364	0.000515	0.397564	0.256221	0.002646	0.001261	1.3761	0.903124	0.040553	0.012256	0.95479	0.844416	0.003407	0.002584	2.47719	1.06779	0.219627	0.017684	182239	14304.1	31268384768	16946112	Concs	Sampled	OffProj	MSE	1
34	Concs_FC-16-8-16_Sampled_OnProj_MSE_01	99356	97334	0.505655	0.761564	0.483795	0.445579	0.000286	0.00037	0.460597	0.412591	0.000347	0.000433	1.16788	1.42839	0.005799	0.014018	3.8788	5.44549	0.276483	0.433907	1.47459	1.72076	0.006598	0.009941	4.93529	4.89209	0.603429	0.323262	2111.02	203.071	605805	4858.79	Concs	Sampled	OnProj	MSE	1
37	Concs_FC-16-8-16_Sampled_FCLog100_MAE_01	98634	89844	5.98957	7.25929	0.560583	0.40558	0.002939	0.003013	0.462313	0.308727	0.003391	0.003048	1.17613	1.55727	0.02727	0.037825	8.14207	9.8681	1.13548	1.95254	1.67806	1.9202	0.033026	0.033542	24.1617	35.8809	24.0963	71.6859	96.7632	97.3511	325.443	248.182	Concs	Sampled	FCLog100	MAE	1
22	ConcsBN_FC-16-8-16_Sampled_FCLog100_MAE_03	97803	89324	6.51549	7.1857	0.522089	0.304597	0.004551	0.003749	0.480857	0.293902	0.004731	0.00388	1.24553	1.51294	0.016454	0.038714	8.85699	9.76806	0.722455	1.18219	1.74369	1.81759	0.023044	0.035453	24.8544	33.5897	16.5411	37.3025	119.607	92.3235	2563.17	151.304	ConcsBN	Sampled	FCLog100	MAE	3
2	ConcsBN_FC-16-8-16_Sampled_FCLog100_MSE_01	99605	91260	0.553197	0.868504	0.540789	0.30863	0.00477	0.003544	0.495517	0.326042	0.003216	0.003136	1.2187	1.51139	0.016062	0.035446	8.74405	9.8422	0.754622	1.23506	1.64381	1.74851	0.024048	0.032922	24.226	34.3282	20.9603	47.5494	91.24	88.0866	71.5652	61.6568	ConcsBN	Sampled	FCLog100	MSE	1
51	Concs_FC-16-8-16_Sampled_FCLog10_MAE_02	89120	89324	11.2119	13.7149	0.595575	0.415884	0.005254	0.0037	0.502316	0.314273	0.005228	0.003187	2.1567	2.79271	0.057668	0.087279	15.2412	18.6437	3.13206	6.58767	2.31791	2.6805	0.038791	0.037342	39.6524	52.0052	27.8301	15.7969	144.683	154.219	3569.25	4225.77	Concs	Sampled	FCLog10	MAE	2
7	ConcsBN_FC-16-8-16_Sampled_FCLog100_MAE_01	92263	80132	6.30206	6.96759	0.552947	0.393852	0.004572	0.004083	0.508927	0.405185	0.004631	0.003982	1.20285	1.44915	0.015516	0.033293	8.56686	9.47157	0.705532	1.33207	1.67918	1.72516	0.023297	0.03031	23.1669	33.0395	18.4292	38.0796	132.627	119.15	1733.4	991.588	ConcsBN	Sampled	FCLog100	MAE	1
46	Concs_FC-16-8-16_Sampled_FCLog10_MSE_02	99060	82843	1.68676	2.97311	0.610273	0.454615	0.005017	0.003965	0.511137	0.343962	0.005102	0.0043	2.12523	2.81335	0.044356	0.080585	15.2738	18.9352	2.17163	5.40366	2.24986	2.58135	0.04529	0.054767	40.0095	52.1334	28.4671	12.2492	159.666	147.166	3516	2491.75	Concs	Sampled	FCLog10	MSE	2
23	ConcsBN_FC-16-8-16_Sampled_OffProj_MAE_03	97572	93298	0.510422	0.522028	0.452031	0.539011	0.001957	0.000597	0.513018	0.522474	0.001375	0.000916	0.267143	0.213757	0.002078	0.000422	0.693855	0.709631	0.007072	0.006052	0.692635	0.654539	0.001958	0.001216	0.963835	0.853341	0.016108	0.008356	16981.6	237.457	732269696	1434.63	ConcsBN	Sampled	OffProj	MAE	3
21	ConcsBN_FC-16-8-16_Sampled_FCLog10_MAE_03	94955	90044	12.3711	13.7862	0.559358	0.375662	0.00587	0.004573	0.518511	0.373634	0.005332	0.004085	2.32522	2.74965	0.040656	0.062063	16.817	18.7406	2.21605	4.0804	2.34498	2.41735	0.041934	0.049777	39.704	50.3843	21.2167	13.5135	133.154	118.942	1865.57	1333.14	ConcsBN	Sampled	FCLog10	MAE	3
6	ConcsBN_FC-16-8-16_Sampled_FCLog10_MAE_01	63780	47083	12.5434	13.7313	0.562808	0.384647	0.005743	0.004031	0.519229	0.393814	0.005151	0.003844	2.33721	2.74603	0.031678	0.063804	17.0512	18.666	1.71196	3.19714	2.3995	2.43221	0.029324	0.046976	39.4148	50.3665	16.9464	11.9034	144.314	112.056	1969.54	1139.79	ConcsBN	Sampled	FCLog10	MAE	1
1	ConcsBN_FC-16-8-16_Sampled_FCLog10_MSE_01	92794	90228	1.95469	2.7872	0.564111	0.406318	0.005024	0.005207	0.523379	0.420973	0.005298	0.005129	2.2904	2.72079	0.042177	0.061854	16.7535	18.6715	2.37352	3.72901	2.31723	2.37092	0.0424	0.046215	40.0632	50.1566	29.0269	12.7809	131.432	105.166	1661.35	557.131	ConcsBN	Sampled	FCLog10	MSE	1
59	Concs_FC-16-8-16_Sampled_OnProj_MAPE_02	98485	89291	714.83	9690.25	0.524129	0.419065	0.000356	0.000231	0.538607	0.404828	0.000328	0.00025	1.32227	1.61749	0.010031	0.019366	3.43045	5.87844	0.242485	0.618115	1.64377	1.99911	0.012354	0.013401	4.59712	7.76349	0.559057	0.951697	542.962	463.002	18633	3200.58	Concs	Sampled	OnProj	MAPE	2
54	Concs_FC-16-8-16_Sampled_OnProj_MAE_02	63017	32808	2.66485	3.95994	0.577994	0.589609	0.000147	0.000508	0.545821	0.544391	0.000168	0.000581	1.28391	1.53822	0.009065	0.016081	3.62253	5.38305	0.19064	0.409946	1.67543	2.02313	0.01194	0.014231	3.99541	4.76172	0.363825	0.29721	993.694	315.002	103596	25835.3	Concs	Sampled	OnProj	MAE	2
16	ConcsBN_FC-16-8-16_Sampled_FCLog10_MSE_03	96781	94132	1.86258	2.8326	0.591708	0.403093	0.007108	0.004149	0.547913	0.390303	0.006412	0.003713	2.23614	2.73137	0.033168	0.062906	16.3336	18.4786	1.87877	2.96809	2.2841	2.45083	0.032219	0.04653	38.8594	50.8521	20.4681	10.8299	133.888	115.893	2357.26	994.119	ConcsBN	Sampled	FCLog10	MSE	3
17	ConcsBN_FC-16-8-16_Sampled_FCLog100_MSE_03	82572	74766	0.488135	0.764359	0.611003	0.405804	0.004451	0.00351	0.568443	0.410626	0.004682	0.003544	1.14455	1.4181	0.008714	0.032324	8.28517	9.34	0.389936	0.967426	1.62061	1.71431	0.020766	0.029381	23.1261	32.6669	12.0268	49.3314	129.412	118.316	2364.84	1033.25	ConcsBN	Sampled	FCLog100	MSE	3
32	Concs_FC-16-8-16_Sampled_FCLog100_MSE_01	77039	70198	0.408828	0.808228	0.67431	0.486693	0.004648	0.003369	0.590549	0.408456	0.004046	0.003662	1.04341	1.46287	0.013538	0.032922	7.29323	9.3721	0.630009	1.45749	1.50947	1.79944	0.022495	0.022486	22.0687	34.4992	13.332	81.3265	154.076	156.982	4322.32	4242.99	Concs	Sampled	FCLog100	MSE	1
36	Concs_FC-16-8-16_Sampled_FCLog10_MAE_01	94345	57681	10.013	13.4164	0.674247	0.51236	0.004348	0.0035	0.601084	0.422448	0.00274	0.003744	1.94105	2.7347	0.046531	0.069441	13.6115	18.2379	2.18509	4.09005	2.05607	2.50858	0.033838	0.037645	37.0073	50.2206	24.6767	15.5974	154.35	199.617	2949.94	7366.99	Concs	Sampled	FCLog10	MAE	1
31	Concs_FC-16-8-16_Sampled_FCLog10_MSE_01	75034	75577	1.45377	2.69462	0.677579	0.520252	0.005089	0.007655	0.61266	0.451938	0.006392	0.007069	1.96721	2.68682	0.02667	0.059417	13.92	17.7637	1.67029	3.83944	2.05942	2.42684	0.035882	0.033391	36.2855	50.8615	20.7407	17.4234	147.081	210.614	3388.21	9660.25	Concs	Sampled	FCLog10	MSE	1
9	ConcsBN_FC-16-8-16_Sampled_OnProj_MAE_01	66459	53539	2.62187	4.05206	0.647049	0.607364	0.000305	0.000261	0.621781	0.574652	0.00029	0.000323	1.27423	1.48562	0.012139	0.013781	3.5641	5.50827	0.25973	0.454841	1.64727	1.86374	0.017626	0.009038	3.78708	5.10585	0.312563	0.202091	2327.35	2988.64	393994	797107	ConcsBN	Sampled	OnProj	MAE	1
44	Concs_FC-16-8-16_Sampled_OnProj_MAPE_01	93883	53542	492.97	6564.1	0.576949	0.516932	0.000373	0.000799	0.635556	0.567455	0.00037	0.000682	1.30576	1.55031	0.010521	0.016059	3.15444	5.27388	0.219903	0.344888	1.56095	1.95712	0.009018	0.010458	3.28797	5.29971	0.201174	0.277439	485.839	316.568	14773.7	11261.1	Concs	Sampled	OnProj	MAPE	1
38	Concs_FC-16-8-16_Sampled_OffProj_MAE_01	89309	95756	0.698643	0.634455	0.594045	0.487892	0.001436	0.000652	0.648594	0.52895	0.001242	0.000774	0.369095	0.240036	0.002508	0.001106	0.949718	0.862462	0.013074	0.012488	0.814604	0.726322	0.002234	0.001829	1.26442	1.03544	0.029297	0.016403	3251.91	7811.84	12064188	6858115	Concs	Sampled	OffProj	MAE	1
39	Concs_FC-16-8-16_Sampled_OnProj_MAE_01	96286	88588	2.04073	3.42695	0.578303	0.615143	0.000678	0.000514	0.689608	0.654786	0.000385	0.000615	1.24916	1.51634	0.008053	0.015193	2.77411	4.65851	0.110283	0.325532	1.42143	1.71717	0.004905	0.008478	2.82474	4.64567	0.145944	0.276747	104.831	93.8468	1503.4	114.756	Concs	Sampled	OnProj	MAE	1
14	ConcsBN_FC-16-8-16_Sampled_OnProj_MAPE_01	91411	65786	311.27	272.428	0.611103	0.492556	0.000936	0.000584	0.691437	0.478091	0.000665	0.000824	1.1579	1.37893	0.011836	0.015742	2.95763	4.95669	0.227013	0.402821	1.50058	1.69734	0.011646	0.012022	2.75514	4.97242	0.195615	0.377198	180.717	181.883	2400.2	1120.24	ConcsBN	Sampled	OnProj	MAPE	1
24	ConcsBN_FC-16-8-16_Sampled_OnProj_MAE_03	59080	39073	2.68485	3.93897	0.718689	0.694838	0.001775	0.000549	0.691441	0.655948	0.001877	0.000643	1.29038	1.56002	0.014251	0.018212	3.64972	5.35454	0.308353	0.451132	1.68776	2.06477	0.020703	0.014266	3.59536	4.83073	0.284855	0.323171	826.372	284.744	72298.8	7380.27	ConcsBN	Sampled	OnProj	MAE	3
49	Concs_FC-16-8-16_Sampled_OnProj_MSE_02	99704	99363	0.311466	0.481652	0.748145	0.70805	0.001381	0.000225	0.72916	0.681755	0.001581	0.000305	0.918777	1.13458	0.002675	0.010144	4.90259	5.95561	0.359636	0.512953	1.1887	1.37568	0.007037	0.006486	10.5968	7.78374	5.45612	0.755001	5935.91	2231.22	15564246	1.03683e+06	Concs	Sampled	OnProj	MSE	2
29	ConcsBN_FC-16-8-16_Sampled_OnProj_MAPE_03	99793	99760	6006.61	2982.07	0.759457	0.663033	0.000549	0.000512	0.734317	0.612856	0.000533	0.000696	0.872223	1.33584	0.004005	0.027426	4.58686	7.57322	0.379942	1.09368	1.39402	1.81987	0.011517	0.013129	19.402	27.5862	7.80592	5.39173	5548.73	2681.7	3.24681e+06	655266	ConcsBN	Sampled	OnProj	MAPE	3
30	Concs_FC-16-8-16_Sampled_None_MSE_01	98110	78871	7517.43	5585.7	0.797477	0.784353	0.000279	0.000443	0.784484	0.742253	0.000262	0.000538	139.23	121.151	735.342	298.648	631.87	599.502	4118.19	7230.57	15.7763	16.7783	0.54162	1.28265	152.087	161.544	76.3624	106.304	6027.99	1034.3	5046204	441033	Concs	Sampled	None	MSE	1
19	ConcsBN_FC-16-8-16_Sampled_OnProj_MSE_03	99771	84501	0.091328	0.344607	0.942586	0.861043	0.000558	0.000232	0.938145	0.843524	0.000622	0.000309	0.486642	0.927404	0.007409	0.010725	2.70198	4.43807	0.169455	0.41333	0.914189	1.17917	0.008547	0.007803	11.5803	7.4795	14.1066	1.03536	4286.37	891.477	5271139	64864.3	ConcsBN	Sampled	OnProj	MSE	3
