# Supplementary material for: A Comprehensive Evaluation of Metabolomics Data Preprocessing Methods for Deep Learning
Source: Metabolites. 2022 Feb 24;12(3):202. doi: 10.3390/metabo12030202 (PMC8948616; doi:10.3390/metabo12030202)
Supplement: Supplementary file 1 [file metabolites-12-00202-s001.zip › Tables/TableS05.xlsx]

## Sheet: TrainTestMetrics
	label	Training_Train_Error_itersToValue	Validation_Test_Error_itersToValue	Training_Train_Error	Validation_Test_Error	Training_CosineSimilarity-Mean	Validation_CosineSimilarity-Mean	Training_CosineSimilarity-Var	Validation_CosineSimilarity-Var	Training_PearsonR-Mean	Validation_PearsonR-Mean	Training_PearsonR-Var	Validation_PearsonR-Var	Training_EuclideanDist-Mean	Validation_EuclideanDist-Mean	Training_EuclideanDist-Var	Validation_EuclideanDist-Var	Training_ManhattanDist-Mean	Validation_ManhattanDist-Mean	Training_ManhattanDist-Var	Validation_ManhattanDist-Var	Training_JeffreysAndMatusitaDist-Mean	Validation_JeffreysAndMatusitaDist-Mean	Training_JeffreysAndMatusitaDist-Var	Validation_JeffreysAndMatusitaDist-Var	Training_LogarithmicDist-Mean	Validation_LogarithmicDist-Mean	Training_LogarithmicDist-Var	Validation_LogarithmicDist-Var	Training_PercentDifference-Mean	Validation_PercentDifference-Mean	Training_PercentDifference-Var	Validation_PercentDifference-Var	BN	Impute	Trans	Loss	Rep
18	ConcsBN_FC-16-8C1D-16_Sampled_OffProj_MSE_02	97026	96452	0.018548	0.045008	0.228702	0.216073	0.002159	0.001337	0.190562	0.178295	0.002481	0.001288	0.206959	0.260213	0.01066	0.053065	0.732784	0.81246	0.098228	0.196616	0.626368	0.651242	0.01862	0.036975	1.65573	1.73924	0.18075	0.321184	16117.6	24919.2	68843664	98897400	ConcsBN	Sampled	OffProj	MSE	2
3	ConcsBN_FC-16-8C1D-16_Sampled_OffProj_MSE_01	47900	46451	0.024811	0.03536	0.297626	0.301872	0.002849	0.002165	0.284671	0.287354	0.003382	0.002069	0.219819	0.232616	0.023376	0.048305	0.930276	1.03806	0.169392	0.431762	0.634922	0.652147	0.020187	0.049673	2.37712	2.68488	1.84593	3.76282	20641.3	27928.8	126269032	372188704	ConcsBN	Sampled	OffProj	MSE	1
48	Concs_FC-16-8C1D-16_Sampled_OffProj_MSE_02	95290	98805	0.048185	0.054987	0.094166	0.101843	0.003296	0.003258	0.08701	0.094516	0.003287	0.003036	0.312242	0.337225	0.038629	0.040924	1.53547	1.5085	0.825364	0.628354	0.854832	0.871291	0.044573	0.043195	3.50635	3.28499	6.2967	4.86685	43785.1	44150.5	1096014592	655711040	Concs	Sampled	OffProj	MSE	2
33	Concs_FC-16-8C1D-16_Sampled_OffProj_MSE_01	96673	99137	0.12407	0.124326	0.107098	0.115671	0.002303	0.001864	0.097501	0.111497	0.00196	0.001574	0.507224	0.531859	0.072413	0.053822	2.90198	2.84426	4.98438	3.83851	1.10801	1.10934	0.059235	0.06471	7.77653	7.45069	35.2397	34.4006	88463.5	85549.3	8836553728	9601710080	Concs	Sampled	OffProj	MSE	1
19	ConcsBN_FC-16-8C1D-16_Sampled_OnProj_MSE_02	97193	92045	0.248014	0.265155	0.828391	0.809065	0.003032	0.006653	0.813372	0.79385	0.003282	0.007416	0.818944	0.838652	0.008754	0.009923	3.61402	3.64347	0.253237	0.470561	1.20937	1.21549	0.008361	0.012622	4.46961	4.61987	0.783062	2.30629	9920.56	19729.8	105914592	645379456	ConcsBN	Sampled	OnProj	MSE	2
4	ConcsBN_FC-16-8C1D-16_Sampled_OnProj_MSE_01	44868	44894	0.459497	0.461715	0.541029	0.512152	0.002105	0.003169	0.514745	0.486285	0.002247	0.003605	1.1369	1.13882	0.011946	0.016458	4.18306	4.14331	0.713994	1.00385	1.44491	1.44064	0.012382	0.016411	7.19491	6.81666	1.74524	3.51381	12086.5	21096.9	69430272	435069280	ConcsBN	Sampled	OnProj	MSE	1
34	Concs_FC-16-8C1D-16_Sampled_OnProj_MSE_01	97953	99584	0.484854	0.467348	0.47874	0.490114	0.001717	0.002445	0.454096	0.471675	0.002056	0.002874	1.15472	1.12382	0.019068	0.028899	3.53002	3.45443	0.530973	0.849851	1.4359	1.41315	0.018508	0.024076	4.74997	4.93281	1.00954	1.70046	2860.1	6018.38	2.47208e+06	22877958	Concs	Sampled	OnProj	MSE	1
23	ConcsBN_FC-16-8C1D-16_Sampled_OffProj_MAE_02	96411	99721	0.535321	0.54813	0.305996	0.269563	0.004498	0.004667	0.248088	0.214855	0.003802	0.004287	0.22654	0.274693	0.019422	0.047042	0.769525	0.787937	0.159367	0.197347	0.633117	0.661818	0.029038	0.045668	2.16911	2.44045	0.582012	1.80764	8807.71	12384.6	66392784	288013440	ConcsBN	Sampled	OffProj	MAE	2
49	Concs_FC-16-8C1D-16_Sampled_OnProj_MSE_02	55309	61765	0.576153	0.586075	0.311157	0.278951	0.00446	0.004835	0.299867	0.246133	0.004881	0.004952	1.26439	1.2682	0.01908	0.026429	4.52576	4.48601	0.562579	0.764287	1.60774	1.60323	0.015151	0.022409	7.28457	7.52954	2.33377	3.35786	7366.27	13192.4	62206380	223833552	Concs	Sampled	OnProj	MSE	2
17	ConcsBN_FC-16-8C1D-16_Sampled_FCLog100_MSE_02	93311	95704	0.773581	0.724196	0.538091	0.447326	0.003986	0.004392	0.486836	0.422053	0.003255	0.004057	1.4276	1.38164	0.056712	0.067501	9.20361	8.78259	3.06558	3.57366	1.70774	1.71768	0.0382	0.053431	32.8227	31.3311	119.147	116.165	110.301	141.831	907.388	6696.3	ConcsBN	Sampled	FCLog100	MSE	2
32	Concs_FC-16-8C1D-16_Sampled_FCLog100_MSE_01	69832	92015	0.923682	0.874057	0.152859	0.166716	0.005316	0.004897	0.164936	0.174185	0.004455	0.004626	1.55938	1.50051	0.091411	0.064342	10.6191	10.1621	5.75163	3.32081	2.03042	1.9529	0.065088	0.079562	28.4185	26.7572	29.0075	15.9154	157.251	191.159	5779.78	15041.9	Concs	Sampled	FCLog100	MSE	1
47	Concs_FC-16-8C1D-16_Sampled_FCLog100_MSE_02	57722	51961	0.950454	0.974164	0.209742	0.18548	0.002191	0.002649	0.219602	0.191309	0.002299	0.002599	1.57526	1.60868	0.077509	0.065714	10.7975	11.0144	4.26584	3.17293	2.0405	2.04105	0.058961	0.070621	28.8658	27.8522	22.191	12.7911	132.932	156.523	1877.23	13715.2	Concs	Sampled	FCLog100	MSE	2
2	ConcsBN_FC-16-8C1D-16_Sampled_FCLog100_MSE_01	85803	81522	0.984502	0.893342	0.393041	0.314119	0.00446	0.004047	0.327204	0.277907	0.004594	0.00488	1.62645	1.52179	0.097998	0.071755	10.4374	9.3413	5.61231	3.46056	2.00218	1.89435	0.049325	0.048968	35.0424	34.0893	142.575	144.551	114.521	155.077	756.008	4387.4	ConcsBN	Sampled	FCLog100	MSE	1
38	Concs_FC-16-8C1D-16_Sampled_OffProj_MAE_01	97293	93943	1.04701	0.962848	0.180497	0.216382	0.004653	0.003823	0.185403	0.216642	0.004128	0.003495	0.305306	0.338787	0.035964	0.044761	1.47236	1.354	0.486473	0.344474	0.855679	0.847706	0.03733	0.032388	3.9011	3.58399	3.8625	2.73029	22452.2	22008	723261952	519561344	Concs	Sampled	OffProj	MAE	1
53	Concs_FC-16-8C1D-16_Sampled_OffProj_MAE_02	98509	94475	1.20274	1.17577	0.103311	0.135682	0.002939	0.00475	0.087086	0.105862	0.003361	0.004846	0.32996	0.362582	0.039688	0.052776	1.69135	1.65343	0.867434	0.522618	0.86464	0.880268	0.045916	0.047158	4.48778	4.22551	6.90584	4.01936	45884.7	53399.6	1402276096	915826112	Concs	Sampled	OffProj	MAE	2
8	ConcsBN_FC-16-8C1D-16_Sampled_OffProj_MAE_01	98994	98337	1.42346	1.61257	0.125998	0.113915	0.001741	0.001704	0.139134	0.125028	0.002414	0.002363	0.395159	0.426103	0.053419	0.043658	2.04622	2.31807	0.888668	0.820163	0.938423	0.969544	0.042747	0.054991	5.29053	5.90224	8.36499	8.50064	73092.6	104865	2833754624	3429504256	ConcsBN	Sampled	OffProj	MAE	1
24	ConcsBN_FC-16-8C1D-16_Sampled_OnProj_MAE_02	87658	87846	1.94101	1.84354	0.417367	0.404105	0.00133	0.001287	0.425796	0.410627	0.001327	0.001194	1.23914	1.23545	0.019167	0.032345	2.79021	2.65009	0.380529	0.701462	1.44438	1.40732	0.021801	0.035408	2.95992	2.83525	0.332582	0.430965	480.034	793.37	146298	701495	ConcsBN	Sampled	OnProj	MAE	2
16	ConcsBN_FC-16-8C1D-16_Sampled_FCLog10_MSE_02	95443	97538	2.05691	1.87865	0.608538	0.512202	0.00409	0.004945	0.569817	0.489518	0.004227	0.005164	2.36964	2.23315	0.138157	0.11215	16.9492	15.3884	10.4613	6.98336	2.33489	2.2329	0.057577	0.070012	46.8993	46.1902	44.6746	49.6804	178.69	169.898	5509.05	4989.95	ConcsBN	Sampled	FCLog10	MSE	2
46	Concs_FC-16-8C1D-16_Sampled_FCLog10_MSE_02	93310	98555	2.05904	2.09983	0.528877	0.445653	0.003508	0.00493	0.53651	0.456242	0.003356	0.004559	2.34414	2.33958	0.091152	0.100086	16.7016	16.7172	6.86619	7.19637	2.18894	2.22534	0.049127	0.064729	44.3544	41.8042	31.3214	34.1014	173.782	191.473	6535.97	10795.9	Concs	Sampled	FCLog10	MSE	2
31	Concs_FC-16-8C1D-16_Sampled_FCLog10_MSE_01	90117	88405	2.13249	2.10223	0.582111	0.485837	0.004628	0.004486	0.596311	0.501612	0.004847	0.004615	2.40389	2.35965	0.127322	0.122037	17.1939	16.7521	6.17028	7.48249	2.25219	2.26529	0.069357	0.059484	44.3355	41.6717	39.392	30.2726	185.295	208.068	7170.31	9411.13	Concs	Sampled	FCLog10	MSE	1
54	Concs_FC-16-8C1D-16_Sampled_OnProj_MAE_02	71803	69289	2.40746	2.37141	0.337257	0.329404	0.002523	0.002561	0.343679	0.330278	0.002703	0.002765	1.24172	1.26181	0.021011	0.03091	3.38549	3.33479	0.517961	0.782513	1.60281	1.59937	0.025321	0.030926	4.11227	4.18296	0.525504	1.20229	3021	4806.31	8130987	15201339	Concs	Sampled	OnProj	MAE	2
1	ConcsBN_FC-16-8C1D-16_Sampled_FCLog10_MSE_01	96418	86235	2.41565	2.25969	0.513351	0.414944	0.005163	0.005836	0.453684	0.385437	0.005761	0.006425	2.56267	2.43124	0.180084	0.108326	18.0419	16.9597	12.8388	6.4869	2.50495	2.46403	0.069043	0.065336	48.9407	47.111	52.7092	45.3685	162.306	161.113	4492.96	5970.22	ConcsBN	Sampled	FCLog10	MSE	1
9	ConcsBN_FC-16-8C1D-16_Sampled_OnProj_MAE_01	64120	66698	2.59099	2.51389	0.444025	0.431463	0.00428	0.004033	0.420363	0.413436	0.004455	0.003708	1.29291	1.27667	0.022757	0.040089	3.72454	3.61372	0.555658	1.13201	1.62169	1.58545	0.022096	0.043736	4.86685	4.73317	0.598023	1.63946	3001.8	4737.71	3.4163e+06	27091116	ConcsBN	Sampled	OnProj	MAE	1
39	Concs_FC-16-8C1D-16_Sampled_OnProj_MAE_01	61645	70622	2.67157	2.60236	0.392685	0.389736	0.002231	0.001369	0.420567	0.418255	0.002698	0.001834	1.28054	1.27687	0.024735	0.039818	3.7569	3.65957	0.493135	0.824592	1.64607	1.62492	0.027013	0.042087	5.04813	5.24936	0.623992	1.4558	3587.67	6368.99	8725346	28226916	Concs	Sampled	OnProj	MAE	1
37	Concs_FC-16-8C1D-16_Sampled_FCLog100_MAE_01	85274	84468	6.08719	5.82721	0.49474	0.435797	0.003239	0.003596	0.509929	0.445952	0.003687	0.004003	1.29057	1.23504	0.079777	0.058957	8.56012	8.19452	3.48198	2.66954	1.58826	1.61608	0.056175	0.060132	25.8888	23.6399	26.9996	14.1374	120.465	145.03	2290.72	7598.02	Concs	Sampled	FCLog100	MAE	1
22	ConcsBN_FC-16-8C1D-16_Sampled_FCLog100_MAE_02	95142	96448	6.33704	6.05829	0.529874	0.421153	0.004101	0.003517	0.480503	0.394747	0.003854	0.003434	1.46853	1.41436	0.065179	0.062351	9.10949	8.70879	2.86021	2.46351	1.73712	1.74566	0.024828	0.038856	33.9829	33.8053	87.111	84.2591	162.823	212.454	4696.13	13845.8	ConcsBN	Sampled	FCLog100	MAE	2
52	Concs_FC-16-8C1D-16_Sampled_FCLog100_MAE_02	82894	87275	7.15858	6.82548	0.294118	0.236347	0.003773	0.003495	0.295375	0.244816	0.003768	0.003475	1.46152	1.39356	0.061728	0.044561	10.0668	9.59833	3.42487	2.40902	1.80467	1.81862	0.049108	0.057859	27.0756	25.7775	22.7053	12.9935	113.88	129.546	987.129	4675.6	Concs	Sampled	FCLog100	MAE	2
7	ConcsBN_FC-16-8C1D-16_Sampled_FCLog100_MAE_01	79447	82703	7.87232	7.47015	0.244289	0.167918	0.005302	0.004885	0.226228	0.14896	0.005921	0.00499	1.72507	1.68647	0.059747	0.068306	11.3165	10.7383	3.78428	4.11818	2.37469	2.21711	0.037188	0.077259	36.5929	36.0902	78.7478	83.2164	123.521	157.673	1112.12	6701.58	ConcsBN	Sampled	FCLog100	MAE	1
6	ConcsBN_FC-16-8C1D-16_Sampled_FCLog10_MAE_01	71704	79700	12.5942	11.4653	0.513192	0.444604	0.005103	0.005029	0.446579	0.394895	0.005626	0.005213	2.56954	2.41582	0.156236	0.084353	18.1041	16.4814	9.29536	4.08134	2.51407	2.45651	0.042642	0.044626	49.2542	50.0667	62.5848	59.2915	160.945	183.306	4706.84	5870.67	ConcsBN	Sampled	FCLog10	MAE	1
36	Concs_FC-16-8C1D-16_Sampled_FCLog10_MAE_01	83310	88015	12.6923	12.1221	0.418341	0.379409	0.003199	0.003904	0.427414	0.37333	0.00398	0.003418	2.512	2.40251	0.180099	0.132211	17.8485	17.0467	11.029	7.88201	2.34976	2.32811	0.109385	0.097659	46.5757	43.2588	49.2494	26.0909	141.834	173.392	3047.83	7548.94	Concs	Sampled	FCLog10	MAE	1
21	ConcsBN_FC-16-8C1D-16_Sampled_FCLog10_MAE_02	91235	95144	13.4696	12.085	0.400962	0.32008	0.003314	0.004242	0.350819	0.288665	0.003446	0.004864	2.72817	2.53333	0.273381	0.212766	19.3625	17.3722	17.7025	11.9464	2.75043	2.59664	0.101791	0.156518	49.5337	47.8865	54.986	33.5113	103.125	109.21	138.478	751.25	ConcsBN	Sampled	FCLog10	MAE	2
51	Concs_FC-16-8C1D-16_Sampled_FCLog10_MAE_02	43310	45144	13.6607	13.4674	0.241091	0.247091	0.00503	0.00391	0.258783	0.251296	0.005078	0.004146	2.70069	2.64556	0.232594	0.140847	19.2104	18.9385	11.8795	8.21815	2.64213	2.59451	0.090323	0.10428	46.2636	44.7866	39.7728	27.0888	98.001	110.858	145.919	1556.16	Concs	Sampled	FCLog10	MAE	2
20	ConcsBN_FC-16-8C1D-16_Sampled_None_MAE_02	90026	88024	275.382	295.723	0.388402	0.372266	0.001358	0.000359	0.322858	0.306623	0.001136	0.000419	152.889	193.639	7923.99	33305.9	395.862	425.101	29035.8	75035.6	18.0116	18.3845	12.4274	29.8626	73.5273	73.2633	114.721	151.206	393.708	506.247	18689.2	45243.7	ConcsBN	Sampled	None	MAE	2
5	ConcsBN_FC-16-8C1D-16_Sampled_None_MAE_01	36024	30805	506.2	561.081	0.14591	0.149336	0.000423	0.00048	0.181856	0.167251	0.000714	0.000873	165.891	196.721	12484.4	32627.5	727.663	806.554	125292	224603	18.0022	18.4916	16.6669	34.3691	244.596	246.339	838.57	1241.82	25200.5	30426.8	64552880	280014464	ConcsBN	Sampled	None	MAE	1
35	Concs_FC-16-8C1D-16_Sampled_None_MAE_01	84707	86328	507.349	552.458	0.281025	0.265004	0.002081	0.000709	0.221716	0.247771	0.00161	0.000854	274.454	347.394	20041.5	61334.5	713.46	776.894	78846.4	128195	24.3967	25.1954	14.9827	24.2671	94.8636	101.69	173.601	228.892	195.188	306.262	12436.7	58745.3	Concs	Sampled	None	MAE	1
50	Concs_FC-16-8C1D-16_Sampled_None_MAE_02	31136	32042	543.405	586.377	0.135273	0.149992	0.000429	0.000722	0.11394	0.129613	0.00057	0.000913	301.492	353.988	35990.3	70982.3	764.163	824.593	95438.9	152988	24.392	25.6076	20.1246	26.6996	124.009	130.341	430.705	597.657	839.259	1024.26	98598.9	427770	Concs	Sampled	None	MAE	2
11	ConcsBN_FC-16-8C1D-16_Sampled_FCLog10_MAPE_01	72104	63358	755.685	3940.71	0.075632	0.089689	0.002773	0.002205	0.099879	0.104727	0.002574	0.001419	2.71032	2.50393	0.27508	0.24396	18.8498	16.9775	17.8356	13.4003	3.05128	2.77921	0.1134	0.160013	50.4319	49.2999	55.7886	51.1354	95.1134	100.526	44.3011	253.488	ConcsBN	Sampled	FCLog10	MAPE	1
27	ConcsBN_FC-16-8C1D-16_Sampled_FCLog100_MAPE_02	89679	95059	813.093	3737.89	0.089258	0.083411	0.002279	0.001333	0.061836	0.066465	0.002405	0.001219	1.65874	1.49554	0.111393	0.096445	10.6782	9.03695	6.40877	4.1937	2.2996	2.06652	0.082133	0.101779	34.9092	33.3928	87.5566	89.8125	94.1704	96.2497	40.6276	125.351	ConcsBN	Sampled	FCLog100	MAPE	2
26	ConcsBN_FC-16-8C1D-16_Sampled_FCLog10_MAPE_02	87945	92086	1587.24	4955.03	0.134938	0.108973	0.002867	0.002726	0.109581	0.098406	0.003031	0.002396	2.72039	2.53805	0.342852	0.259392	18.8754	16.9902	18.1196	13.0308	3.08711	2.79498	0.15833	0.160765	50.085	49.2497	53.9937	49.2878	93.0639	96.72	25.438	177.339	ConcsBN	Sampled	FCLog10	MAPE	2
59	Concs_FC-16-8C1D-16_Sampled_OnProj_MAPE_02	93327	93704	1656.66	2438.45	0.294382	0.305398	0.00117	0.000659	0.359486	0.377246	0.001511	0.000778	1.22922	1.22494	0.01983	0.026319	2.84082	2.67273	0.450645	0.683903	1.44724	1.42464	0.022006	0.025556	2.95391	2.88853	0.458704	0.683484	954.967	1254.34	339203	1.14266e+06	Concs	Sampled	OnProj	MAPE	2
41	Concs_FC-16-8C1D-16_Sampled_FCLog10_MAPE_01	98805	99452	3509.9	6756.86	0.12071	0.104137	0.002731	0.002567	0.130387	0.10561	0.003082	0.002962	2.64035	2.45299	0.30524	0.197572	18.6624	16.9199	16.0162	12.5404	2.62965	2.46189	0.153567	0.122641	45.5925	42.8433	50.7635	26.2578	99.5648	99.8117	181.697	284.999	Concs	Sampled	FCLog10	MAPE	1
12	ConcsBN_FC-16-8C1D-16_Sampled_FCLog100_MAPE_01	71103	72357	4230.65	19003	0.133666	0.101341	0.001746	0.002566	0.120942	0.083549	0.002071	0.002597	1.69808	1.56322	0.129391	0.104001	11.073	9.79529	5.61473	3.99642	2.28605	2.1004	0.099795	0.117775	35.6686	34.4191	102.492	104.322	119.885	127.907	876.683	2567.71	ConcsBN	Sampled	FCLog100	MAPE	1
29	ConcsBN_FC-16-8C1D-16_Sampled_OnProj_MAPE_02	85686	85564	4938.74	4975.55	0.271291	0.2742	0.001981	0.002737	0.256114	0.262455	0.002146	0.002992	1.24971	1.24503	0.019592	0.036211	3.05492	2.90659	0.415915	0.936445	1.53444	1.49039	0.020185	0.033825	3.29318	3.10585	0.439946	0.974789	2512.59	3906.24	3.15329e+06	8.30873e+06	ConcsBN	Sampled	OnProj	MAPE	2
57	Concs_FC-16-8C1D-16_Sampled_FCLog100_MAPE_02	51103	63175	6154.76	24365.4	0.103183	0.081546	0.003577	0.003736	0.102646	0.0796	0.003783	0.003657	1.46375	1.4062	0.081463	0.062457	9.90899	9.40374	3.67196	2.72779	1.89967	1.88275	0.08133	0.07535	25.8549	24.7465	20.8735	11.5951	103.773	119.004	551.103	1504.6	Concs	Sampled	FCLog100	MAPE	2
56	Concs_FC-16-8C1D-16_Sampled_FCLog10_MAPE_02	61103	63175	6407.11	20405.5	0.115737	0.105047	0.003351	0.002272	0.118356	0.110991	0.00289	0.001606	2.58663	2.48695	0.196056	0.128947	18.2258	17.1717	10.4929	6.91606	2.50389	2.34729	0.096753	0.109884	45.586	43.258	39.8603	25.9298	96.2772	103.752	158.566	528.346	Concs	Sampled	FCLog10	MAPE	2
13	ConcsBN_FC-16-8C1D-16_Sampled_OffProj_MAPE_01	98067	98535	7777.9	9838.94	0.147872	0.144218	0.002404	0.001459	0.146304	0.133827	0.002569	0.001579	0.250176	0.305192	0.019502	0.047489	0.918219	1.03962	0.2336	0.256938	0.688319	0.722701	0.035314	0.042886	2.03049	2.56817	3.47913	3.78547	13569.1	18662.1	331628544	662817024	ConcsBN	Sampled	OffProj	MAPE	1
42	Concs_FC-16-8C1D-16_Sampled_FCLog100_MAPE_01	60266	73584	7939.15	17231.3	0.098313	0.076722	0.00408	0.003884	0.103375	0.077939	0.004521	0.003319	1.37797	1.36046	0.08389	0.062449	9.31748	9.06334	3.36156	3.01734	1.84236	1.81609	0.07926	0.074023	27.6848	26.1794	28.7091	13.1764	110.201	114.049	665.128	821.759	Concs	Sampled	FCLog100	MAPE	1
58	Concs_FC-16-8C1D-16_Sampled_OffProj_MAPE_02	99441	97506	10253.7	12066.3	0.107071	0.096486	0.003144	0.002538	0.112077	0.083845	0.003187	0.002322	0.251237	0.279298	0.022898	0.032545	0.948205	0.923214	0.240938	0.197068	0.728898	0.730939	0.031612	0.032552	2.51222	2.56435	1.47894	1.69694	16220.8	19257.6	323328320	218948768	Concs	Sampled	OffProj	MAPE	2
15	ConcsBN_FC-16-8C1D-16_Sampled_None_MSE_02	77026	81452	10549.9	23438.1	0.151942	0.166383	0.000468	0.000434	0.147804	0.162147	0.000618	0.000702	152.009	193.865	7225.92	29726.3	445.727	507.465	49041.9	144472	17.5354	18.0944	13.7519	29.0845	131.613	135.765	562.054	769.343	5654.59	9456.31	3730033	43062884	ConcsBN	Sampled	None	MSE	2
14	ConcsBN_FC-16-8C1D-16_Sampled_OnProj_MAPE_01	58810	67375	13355.5	14244.1	0.079673	0.075158	0.001628	0.000925	0.067555	0.064628	0.0017	0.000967	1.2591	1.25686	0.019223	0.036118	3.92954	3.79528	0.605677	1.18942	1.58845	1.54406	0.023338	0.033398	5.48333	5.63737	0.796289	1.63515	6455.56	10399.5	20264412	60580200	ConcsBN	Sampled	OnProj	MAPE	1
0	ConcsBN_FC-16-8C1D-16_Sampled_None_MSE_01	8133	10805	18217.8	32005.7	0.149297	0.148201	0.001019	0.001561	0.169422	0.170831	0.001284	0.002066	183.647	217.341	18371.3	45489.9	799.759	1050.98	376114	1.23165e+06	21.5677	22.987	39.2308	99.442	223.72	237.415	1180.83	2783.58	23042.9	38916.9	363076224	1361565312	ConcsBN	Sampled	None	MSE	1
28	ConcsBN_FC-16-8C1D-16_Sampled_OffProj_MAPE_02	98076	99370	19695.5	23858.5	0.140826	0.135213	0.003245	0.002858	0.135035	0.128466	0.00283	0.002792	0.317907	0.361495	0.040736	0.049304	1.29288	1.3555	0.715783	0.58901	0.79951	0.807818	0.054363	0.053327	3.80896	3.81838	11.6434	9.56947	35964.2	41574.8	2268799488	2647161344	ConcsBN	Sampled	OffProj	MAPE	2
44	Concs_FC-16-8C1D-16_Sampled_OnProj_MAPE_01	74788	81212	19937.6	28762.8	0.237498	0.242067	0.000765	0.001692	0.220623	0.226335	0.00067	0.001555	1.25616	1.23272	0.020223	0.027871	3.7541	3.58148	0.487458	0.825086	1.56993	1.50369	0.023519	0.025882	5.40858	5.26377	1.05893	1.6358	5766.14	9423.82	23325594	80881048	Concs	Sampled	OnProj	MAPE	1
25	ConcsBN_FC-16-8C1D-16_Sampled_None_MAPE_02	98000	98787	26528.2	22467	0.390603	0.386805	0.001175	0.000855	0.316878	0.314342	0.001261	0.000895	159.419	192.538	11740.1	33741.9	402.802	417.737	35410.6	82141.4	16.996	17.4691	13.4076	28.9938	92.1687	87.0667	252.555	323.654	759.719	886.012	185863	134310	ConcsBN	Sampled	None	MAPE	2
30	Concs_FC-16-8C1D-16_Sampled_None_MSE_01	98649	92541	41678.7	67853.1	0.363055	0.364513	0.000486	0.000559	0.358906	0.356052	0.000554	0.000571	284.56	341.697	33248.9	69973.7	821.087	930.705	118004	126058	20.5653	21.6114	18.9115	22.1529	154.565	169.508	291.683	195.518	2433.13	4510.51	2.44892e+06	3.95045e+06	Concs	Sampled	None	MSE	1
43	Concs_FC-16-8C1D-16_Sampled_OffProj_MAPE_01	98585	97283	42727.1	43546.1	0.069243	0.064297	0.003904	0.003847	0.077167	0.062096	0.005239	0.004901	0.392004	0.447922	0.067925	0.048671	2.11975	2.11999	2.49037	2.10351	0.966674	0.998697	0.078532	0.052311	5.41123	5.34449	16.7421	15.8277	49532	58415.3	3818299648	3619863552	Concs	Sampled	OffProj	MAPE	1
45	Concs_FC-16-8C1D-16_Sampled_None_MSE_02	21136	27754	49783.9	81819.8	0.091485	0.130185	0.000405	0.000255	0.104981	0.13457	0.000431	0.000328	318.853	371.516	31712.4	52435.6	1274.15	1416.64	261741	323480	26.5721	28.1174	24.8366	21.5292	265.283	272.594	426.987	214.839	11256.3	15867.3	23299128	84651776	Concs	Sampled	None	MSE	2
10	ConcsBN_FC-16-8C1D-16_Sampled_None_MAPE_01	75573	73836	461263	273983	0.137231	0.107806	0.000386	0.000393	0.085965	0.074628	0.000465	0.000536	161.628	182.849	10442.6	30460.5	458.522	485.06	54647.2	110761	18.076	18.4737	13.8331	27.1282	134.343	133.232	636.667	912.748	4949.81	6632.24	6225640	19207204	ConcsBN	Sampled	None	MAPE	1
55	Concs_FC-16-8C1D-16_Sampled_None_MAPE_02	64416	65685	900866	1.47287e+06	0.185715	0.187938	0.000938	0.000745	0.169711	0.185856	0.000956	0.000959	309.516	336.753	41965.7	61103.2	1040.33	1206	270079	536398	25.1469	26.0416	28.8831	56.5609	229.373	247.935	253.686	520.45	8503.11	13521.3	48962484	141333696	Concs	Sampled	None	MAPE	2
40	Concs_FC-16-8C1D-16_Sampled_None_MAPE_01	97050	99527	1592221	1310778	0.206181	0.217993	0.000463	0.000416	0.212375	0.221934	0.000569	0.000454	311.742	371.598	41240	75302.8	1161.65	1322.32	322670	394839	27.0992	28.8177	37.4152	49.1545	237.134	244.742	1049.46	979.944	9786.04	12899.2	22277388	75775672	Concs	Sampled	None	MAPE	1
