# Supplementary material for: A Comprehensive Evaluation of Metabolomics Data Preprocessing Methods for Deep Learning
Source: Metabolites. 2022 Feb 24;12(3):202. doi: 10.3390/metabo12030202 (PMC8948616; doi:10.3390/metabo12030202)
Supplement: Supplementary file 1 [file metabolites-12-00202-s001.zip › Tables/TableS06.xlsx]

## Sheet: TrainTestMetrics
	label	Training_Train_Error_itersToValue	Validation_Test_Error_itersToValue	Training_Train_Error	Validation_Test_Error	Training_CosineSimilarity-Mean	Validation_CosineSimilarity-Mean	Training_CosineSimilarity-Var	Validation_CosineSimilarity-Var	Training_PearsonR-Mean	Validation_PearsonR-Mean	Training_PearsonR-Var	Validation_PearsonR-Var	Training_EuclideanDist-Mean	Validation_EuclideanDist-Mean	Training_EuclideanDist-Var	Validation_EuclideanDist-Var	Training_ManhattanDist-Mean	Validation_ManhattanDist-Mean	Training_ManhattanDist-Var	Validation_ManhattanDist-Var	Training_JeffreysAndMatusitaDist-Mean	Validation_JeffreysAndMatusitaDist-Mean	Training_JeffreysAndMatusitaDist-Var	Validation_JeffreysAndMatusitaDist-Var	Training_LogarithmicDist-Mean	Validation_LogarithmicDist-Mean	Training_LogarithmicDist-Var	Validation_LogarithmicDist-Var	Training_PercentDifference-Mean	Validation_PercentDifference-Mean	Training_PercentDifference-Var	Validation_PercentDifference-Var	Training_AccuracyMCMicro	Validation_AccuracyMCMicro	Training_PrecisionMCMicro	Validation_PrecisionMCMicro	BN	Impute	Trans	Loss	Rep
6	ConcsBN_FC-16-2C7D-16_Sampled_FCLog10_MAE_01	69302	66402	22.8432	26.6845	0.68736	0.459001	0.023432	0.016539	0.645382	0.437757	0.020595	0.014609	2.08578	2.6764	0.021657	0.048129	15.1516	18.175	1.09875	2.21118	2.13707	2.4258	0.025615	0.024928	36.74	49.6053	20.438	22.2698	147.57	164.319	2882.66	4564.9	0.991071	0.973214	0.96875	0.90625	ConcsBN	Sampled	FCLog10	MAE	1
33	ConcsBN_FC-16-2C7D-16_Sampled_FCLog10_MAPE_03	86514	95648	11.1981	12.517	0.085847	0.094074	0.003599	0.002629	0.07323	0.090984	0.00338	0.002514	2.74007	2.98823	0.160259	0.10181	19.8055	20.3539	8.98982	6.41092	3.0063	2.87867	0.133821	0.110401	46.0423	52.4206	34.3132	15.5409	100.278	102.248	295.009	333.894	0.991071	0.955357	0.96875	0.84375	ConcsBN	Sampled	FCLog10	MAPE	3
1	ConcsBN_FC-16-2C7D-16_Sampled_FCLog10_MSE_01	91116	84775	12.9397	15.4895	0.690722	0.476369	0.006922	0.005427	0.654846	0.477091	0.006064	0.00513	2.11118	2.69867	0.026189	0.036963	15.5064	18.4938	1.38741	2.10553	2.13888	2.3547	0.023044	0.029735	37.1581	49.3744	17.1918	19.0602	147.241	161.903	2703.8	6274.02	0.995536	0.955357	0.984375	0.84375	ConcsBN	Sampled	FCLog10	MSE	1
16	ConcsBN_FC-16-2C7D-16_Sampled_FCLog10_MSE_02	89109	87492	13.492	16.1952	0.556296	0.358747	0.003831	0.004977	0.505681	0.355421	0.004033	0.005075	2.39004	2.82029	0.036488	0.057792	17.4934	19.3318	2.05291	2.91591	2.42885	2.46813	0.031176	0.040395	41.8117	50.2105	22.7226	17.7131	137.753	144.094	2098.91	3124.1	0.991071	0.946429	0.96875	0.8125	ConcsBN	Sampled	FCLog10	MSE	2
21	ConcsBN_FC-16-2C7D-16_Sampled_FCLog10_MAE_02	93525	90305	23.6623	27.4306	0.659297	0.454841	0.00385	0.006055	0.622117	0.444437	0.004323	0.006357	2.13449	2.71556	0.025762	0.061559	15.4904	18.4586	1.32079	2.70094	2.18793	2.3808	0.02181	0.034929	37.7884	50.9082	20.1234	18.4681	146.558	153.786	3532.78	3272.33	0.977679	0.941964	0.921875	0.796875	ConcsBN	Sampled	FCLog10	MAE	2
30	ConcsBN_FC-16-2C7D-16_Sampled_FCLog100_MSE_01a	88491	92890	12.8427	14.1179	0.439037	0.236431	0.005617	0.004964	0.389527	0.228328	0.005067	0.004158	1.3212	1.59205	0.014001	0.02661	9.56049	10.5915	0.511488	0.941722	1.90673	1.98697	0.021234	0.017178	24.6047	33.884	17.1844	46.1866	146.06	155.271	2678.47	5868.52	0.96875	0.941964	0.890625	0.796875	ConcsBN	Sampled	FCLog100	MSE	01a
2	ConcsBN_FC-16-2C7D-16_Sampled_FCLog100_MSE_01	97203	95608	12.6984	14.3162	0.388127	0.257426	0.003699	0.005521	0.349482	0.24362	0.003892	0.005243	1.33924	1.55382	0.02589	0.031534	9.64086	10.3323	1.19292	1.2493	1.93567	1.96288	0.036144	0.035736	25.7775	34.2199	19.0678	47.6282	144.484	158.451	3586.41	5050.13	0.96875	0.933036	0.890625	0.765625	ConcsBN	Sampled	FCLog100	MSE	1
34	ConcsBN_FC-16-2C7D-16_Sampled_FCLog100_MAPE_03	91522	83588	12.4342	13.607	0.062393	0.081702	0.00422	0.004296	0.058025	0.080434	0.003855	0.004629	1.4175	1.57031	0.052796	0.037992	10.1824	10.3734	2.40204	1.59752	2.12078	2.04311	0.054488	0.046839	28.041	34.5349	31.3464	46.894	126.844	107.123	2102.78	1051.3	0.959821	0.928571	0.859375	0.75	ConcsBN	Sampled	FCLog100	MAPE	3
22	ConcsBN_FC-16-2C7D-16_Sampled_FCLog100_MAE_02	93902	90734	18.2988	21.4245	0.606085	0.396793	0.004443	0.003905	0.564666	0.382425	0.005178	0.003863	1.1458	1.47751	0.011204	0.030151	8.14672	9.75302	0.49342	1.0538	1.62915	1.80121	0.020927	0.026167	23.2096	33.6281	15.6956	38.4401	146.764	165.724	3204.68	5845.42	0.973214	0.919643	0.90625	0.71875	ConcsBN	Sampled	FCLog100	MAE	2
17	ConcsBN_FC-16-2C7D-16_Sampled_FCLog100_MSE_02	94206	91900	13.0596	14.7275	0.46252	0.264183	0.00414	0.003463	0.406358	0.250158	0.004403	0.002899	1.32225	1.56954	0.016339	0.031957	9.58011	10.6617	0.879187	1.03807	1.89532	2.00008	0.019402	0.032152	26.9525	35.1863	18.479	38.1136	191.914	166.549	8231.51	9743.44	0.964286	0.915179	0.875	0.703125	ConcsBN	Sampled	FCLog100	MSE	2
7	ConcsBN_FC-16-2C7D-16_Sampled_FCLog100_MAE_01	93341	88741	20.552	22.3736	0.330144	0.210536	0.004551	0.004449	0.271396	0.184804	0.004871	0.004775	1.35263	1.57068	0.025619	0.037247	9.68616	10.453	1.0234	1.45611	1.98012	1.98782	0.038513	0.036263	26.5137	34.866	24.548	42.5619	126.507	122.962	2129.94	1935.23	0.9375	0.910714	0.78125	0.6875	ConcsBN	Sampled	FCLog100	MAE	1
5	ConcsBN_FC-16-2C7D-16_Sampled_None_MAE_01	26072	32261	165.035	189.572	0.727889	0.823107	0.003348	0.000847	0.699605	0.790312	0.003445	0.001183	90.5157	62.2005	368.482	60.4468	199.89	232.732	815.64	668.13	8.26749	8.57854	0.669682	0.330977	109.592	169.925	106.68	60.7908	598.913	382.227	37243.1	14503.8	0.875	0.861607	0.5625	0.515625	ConcsBN	Sampled	None	MAE	1
19	ConcsBN_FC-16-2C7D-16_Sampled_OnProj_MSE_02	75550	79642	16.5319	16.2423	0.952585	0.834304	0.00082	0.001114	0.948844	0.813433	0.0009	0.001567	0.42148	0.898903	0.005415	0.012264	2.34753	4.29157	0.214926	0.333579	0.842928	1.24543	0.009083	0.007866	10.255	13.4522	6.14891	7.04757	5456.5	2447.3	8635834	2.07814e+06	0.834821	0.857143	0.421875	0.5	ConcsBN	Sampled	OnProj	MSE	2
32	ConcsBN_FC-16-2C7D-16_Sampled_None_MAPE_03	14910	50661	15.9453	16.0338	0.190332	0.133501	0.000138	0.000302	0.192295	0.139626	0.000112	0.000334	117.968	102.489	314.217	99.6844	518.119	524.407	4209.38	3372.82	16.7586	16.6066	0.660134	0.602947	167.148	185.82	58.1759	69.1115	15971.8	7035.88	29882786	14353005	0.861607	0.84375	0.515625	0.453125	ConcsBN	Sampled	None	MAPE	3
4	ConcsBN_FC-16-2C7D-16_Sampled_OnProj_MSE_01	67556	86563	16.9184	16.8802	0.616363	0.573574	0.00193	0.001593	0.575641	0.521494	0.002216	0.002298	1.06773	1.32877	0.008329	0.015432	5.22372	6.74041	0.726744	0.675039	1.43232	1.6832	0.014606	0.00702	11.9464	14.0516	12.1901	12.0223	9326.5	3299.96	27284728	3.11413e+06	0.821429	0.839286	0.375	0.4375	ConcsBN	Sampled	OnProj	MSE	1
9	ConcsBN_FC-16-2C7D-16_Sampled_OnProj_MAE_01	83678	80516	19.3249	20.5305	0.39515	0.389701	0.002957	0.002485	0.362778	0.399912	0.002643	0.00241	1.22821	1.48026	0.010512	0.017162	3.60928	5.58513	0.280068	0.390283	1.49422	1.829	0.016931	0.019068	4.60124	6.14849	1.46985	0.419498	1561.36	627.506	2033991	114367	0.834821	0.834821	0.421875	0.421875	ConcsBN	Sampled	OnProj	MAE	1
11	ConcsBN_FC-16-2C7D-16_Sampled_FCLog10_MAPE_01	91522	84053	619.866	663.209	0.096403	0.087203	0.004758	0.004731	0.093776	0.087108	0.004868	0.004694	2.74144	2.93118	0.129712	0.079296	19.7888	19.896	7.32809	5.06114	3.04847	2.81896	0.122725	0.089832	46.5754	52.1456	40.4016	14.6654	88.9628	89.4267	73.9191	121.872	0.821429	0.830357	0.375	0.40625	ConcsBN	Sampled	FCLog10	MAPE	1
24	ConcsBN_FC-16-2C7D-16_Sampled_OnProj_MAE_02	78721	86466	19.2721	20.3687	0.498748	0.623075	0.001678	0.001912	0.471206	0.567894	0.001439	0.002381	1.16573	1.39273	0.012447	0.019537	3.06759	4.91543	0.244756	0.440857	1.32735	1.60753	0.021688	0.022801	4.01107	6.18306	1.27208	1.31848	947.502	607.736	633833	155766	0.830357	0.830357	0.40625	0.40625	ConcsBN	Sampled	OnProj	MAE	2
36	ConcsBN_FC-16-2C7D-16_Sampled_OnProj_MAPE_03	57102	64133	17.1431	16.8514	0.556164	0.474465	0.003692	0.00314	0.563523	0.484411	0.002158	0.001782	1.23935	1.49167	0.029226	0.027459	6.17583	7.45509	2.28466	2.43609	1.54404	1.86248	0.021187	0.015658	16.4182	15.8452	37.5033	44.5633	8871.67	3638.97	41070552	5381862	0.821429	0.825893	0.375	0.390625	ConcsBN	Sampled	OnProj	MAPE	3
8	ConcsBN_FC-16-2C7D-16_Sampled_OffProj_MAE_01	86528	85043	18.2546	18.1378	0.237346	0.240272	0.002409	0.001911	0.225797	0.227689	0.002884	0.001433	0.334188	0.265672	0.008768	0.006041	1.48613	1.42233	0.564996	0.51634	0.850743	0.838356	0.012611	0.007233	3.65536	3.35166	7.63671	6.55616	149605	13788.9	28811649024	200388528	0.816964	0.825893	0.359375	0.390625	ConcsBN	Sampled	OffProj	MAE	1
27	ConcsBN_FC-16-2C7D-16_Sampled_FCLog100_MAPE_02	98049	96352	200.428	934.055	0.076503	0.065562	0.004486	0.005107	0.095789	0.066413	0.00481	0.004716	1.38937	1.56235	0.050188	0.041541	10.0008	10.137	2.53325	1.87674	2.19365	2.03303	0.05858	0.045301	27.3589	34.6858	27.4583	50.9309	90.4231	94.3384	80.9759	178.563	0.808036	0.821429	0.328125	0.375	ConcsBN	Sampled	FCLog100	MAPE	2
31	ConcsBN_FC-16-2C7D-16_Sampled_FCLog100_MAPE_01a	88204	88204	105.823	127.139	0.094495	0.081702	0.003668	0.003488	0.085454	0.080859	0.003694	0.003474	1.3988	1.59451	0.045121	0.038403	10.0286	10.5153	2.22897	1.50045	2.16522	2.05408	0.050461	0.041069	27.7622	35.0567	26.8633	52.3868	101.121	108.771	563.82	910.525	0.816964	0.821429	0.359375	0.375	ConcsBN	Sampled	FCLog100	MAPE	01a
20	ConcsBN_FC-16-2C7D-16_Sampled_None_MAE_02	23830	18604	255.112	275.97	0.149762	0.134587	0.0001	0.000153	0.168278	0.187262	0.000121	0.000282	115.015	94.2416	348.014	106.238	320.564	349.593	1378.69	1520.2	16.1253	16.1298	0.848511	0.683015	99.163	120.779	58.4895	53.6682	2886.13	962.682	3.60825e+06	293652	0.825893	0.821429	0.390625	0.375	ConcsBN	Sampled	None	MAE	2
10	ConcsBN_FC-16-2C7D-16_Sampled_None_MAPE_01	10189	2810	12666	3985.97	0.191406	0.215927	7.3e-05	0.000209	0.211748	0.231848	6.3e-05	0.000243	117.327	93.373	355.151	100.538	527.67	453.543	4450.01	1905.68	15.3511	14.7	0.872115	0.756772	216.266	204.196	59.9904	48.725	17385.4	5404.55	87961440	8126075	0.816964	0.821429	0.359375	0.375	ConcsBN	Sampled	None	MAPE	1
0	ConcsBN_FC-16-2C7D-16_Sampled_None_MSE_01	3291	2295	5035.08	3513.31	0.246682	0.194009	8.4e-05	0.000288	0.269687	0.224799	0.000121	0.000318	115.052	96.3428	282.373	93.5568	435.124	403.545	2526.41	2264.83	15.0121	15.6549	0.775471	0.57497	184.892	167.774	48.6726	77.2909	53917.6	6830.67	800272640	38659880	0.821429	0.821429	0.375	0.375	ConcsBN	Sampled	None	MSE	1
3	ConcsBN_FC-16-2C7D-16_Sampled_OffProj_MSE_01	44754	49360	16.7851	16.7126	0.247906	0.178111	0.004279	0.002997	0.245901	0.179202	0.004673	0.004124	0.334631	0.295699	0.006352	0.007196	1.56833	1.68953	0.527212	0.648066	0.892647	0.905004	0.009789	0.011636	3.31616	3.75667	6.62998	7.2311	124253	11713.5	24513728512	237072736	0.816964	0.821429	0.359375	0.375	ConcsBN	Sampled	OffProj	MSE	1
23	ConcsBN_FC-16-2C7D-16_Sampled_OffProj_MAE_02	91602	90186	18.1158	18.1326	0.347588	0.294042	0.00276	0.001748	0.324903	0.261428	0.002785	0.001568	0.295567	0.248448	0.004095	0.002103	1.19857	1.17772	0.18395	0.150832	0.807689	0.813782	0.00679	0.005052	2.86909	2.77697	4.61035	5.68642	97293.9	9119.6	19453601792	151378400	0.8125	0.816964	0.34375	0.359375	ConcsBN	Sampled	OffProj	MAE	2
13	ConcsBN_FC-16-2C7D-16_Sampled_OffProj_MAPE_01	99394	99885	13625.9	6219.8	0.311068	0.302016	0.002233	0.002162	0.309132	0.293143	0.002765	0.002721	0.3526	0.30315	0.013666	0.006702	1.88666	1.83693	0.662897	0.539632	0.883586	0.866248	0.01325	0.010069	5.15271	5.1975	11.7049	8.56728	83507.5	12144.3	18634850304	160910624	0.8125	0.816964	0.34375	0.359375	ConcsBN	Sampled	OffProj	MAPE	1
35	ConcsBN_FC-16-2C7D-16_Sampled_OffProj_MAPE_03	75243	42564	16.9853	16.7486	0.307543	0.213467	0.00137	0.001357	0.302701	0.224408	0.002362	0.001904	0.382688	0.348503	0.01479	0.015522	2.14898	2.19207	1.20573	1.14352	0.938293	0.942951	0.024712	0.020683	6.68904	6.5802	17.4355	16.4762	164911	15772.7	25026068480	254020192	0.821429	0.816964	0.375	0.359375	ConcsBN	Sampled	OffProj	MAPE	3
18	ConcsBN_FC-16-2C7D-16_Sampled_OffProj_MSE_02	51732	47914	16.9106	16.7596	0.289928	0.228149	0.001644	0.002938	0.282442	0.218166	0.002092	0.002751	0.357159	0.306916	0.011533	0.008077	2.06631	1.94712	0.902319	0.683469	0.925405	0.907781	0.025617	0.019348	5.96292	5.40773	9.42661	8.52294	331978	27263.3	174861107200	571799808	0.816964	0.816964	0.359375	0.359375	ConcsBN	Sampled	OffProj	MSE	2
26	ConcsBN_FC-16-2C7D-16_Sampled_FCLog10_MAPE_02	98172	71522	624.78	355.2	0.082916	0.081848	0.004192	0.004516	0.095997	0.08361	0.004247	0.004672	2.73123	2.95267	0.150403	0.089947	19.6622	19.9632	8.37579	6.3857	3.02189	2.79819	0.112955	0.083592	46.0448	51.804	38.5049	13.5895	86.3651	87.3302	22.4574	57.5496	0.821429	0.8125	0.375	0.34375	ConcsBN	Sampled	FCLog10	MAPE	2
29	ConcsBN_FC-16-2C7D-16_Sampled_OnProj_MAPE_02	99025	98589	4950.06	4897.77	0.640937	0.609392	0.006087	0.005247	0.618779	0.577624	0.005798	0.004915	1.05795	1.33851	0.012802	0.020474	3.87938	5.6447	0.285842	0.522766	1.28389	1.64414	0.011337	0.01537	7.3831	9.06517	7.44563	5.63583	3204.09	1201.05	4315844	548244	0.821429	0.8125	0.375	0.34375	ConcsBN	Sampled	OnProj	MAPE	2
25	ConcsBN_FC-16-2C7D-16_Sampled_None_MAPE_02	91531	97970	4779.1	1377.11	0.656666	0.468464	0.000119	0.000366	0.620772	0.407723	0.000124	0.000496	103.029	86.454	278.827	77.5764	306.396	354.103	1097.42	1252.9	12.2153	13.5377	0.49903	0.525836	119.854	128.23	68.0126	79.8456	6536	1849.93	7.07067e+06	1.11122e+06	0.834821	0.8125	0.421875	0.34375	ConcsBN	Sampled	None	MAPE	2
14	ConcsBN_FC-16-2C7D-16_Sampled_OnProj_MAPE_01	97709	98568	17841	18347.1	0.651406	0.673151	0.002582	0.001385	0.629247	0.644465	0.002388	0.001355	1.04003	1.21713	0.01038	0.025175	4.9126	6.79426	0.865454	1.54964	1.31804	1.60528	0.0167	0.01778	13.9639	19.59	20.9695	20.8222	7498.32	4184.9	30328102	5848886	0.8125	0.8125	0.34375	0.34375	ConcsBN	Sampled	OnProj	MAPE	1
15	ConcsBN_FC-16-2C7D-16_Sampled_None_MSE_02	84544	99117	1762.13	1260.15	0.837988	0.80609	0.000129	0.000638	0.822795	0.781773	0.000158	0.000844	67.1302	56.9849	137.177	52.1609	366.216	344.511	2714.25	1303.23	10.7716	11.1584	0.576991	0.376033	191.109	139.546	67.3607	51.2408	8074.16	2286.85	10132706	4.41182e+06	0.839286	0.808036	0.4375	0.328125	ConcsBN	Sampled	None	MSE	2
28	ConcsBN_FC-16-2C7D-16_Sampled_OffProj_MAPE_02	99930	99943	4244.69	2404.99	0.253159	0.236151	0.004268	0.006513	0.243219	0.224018	0.004505	0.007325	0.312388	0.254957	0.006509	0.002225	1.21456	1.13816	0.3768	0.170902	0.838524	0.833118	0.008271	0.004858	2.4581	2.27136	3.66554	3.129	35669.5	4972.43	3244416512	38711988	0.8125	0.808036	0.34375	0.328125	ConcsBN	Sampled	OffProj	MAPE	2
12	ConcsBN_FC-16-2C7D-16_Sampled_FCLog100_MAPE_01	96923	86923	669.768	574.215	0.092276	0.087777	0.005251	0.004219	0.084813	0.091302	0.005368	0.004155	1.41531	1.61887	0.050038	0.037831	10.1845	10.7852	2.36612	1.97804	2.18427	2.10291	0.049837	0.05123	28.1125	35.8184	31.9369	43.6245	116.199	125.616	2079.41	3004.62	0.8125	0.803571	0.34375	0.3125	ConcsBN	Sampled	FCLog100	MAPE	1
