# Supplementary material for: A Comprehensive Evaluation of Metabolomics Data Preprocessing Methods for Deep Learning
Source: Metabolites. 2022 Feb 24;12(3):202. doi: 10.3390/metabo12030202 (PMC8948616; doi:10.3390/metabo12030202)
Supplement: Supplementary file 1 [file metabolites-12-00202-s001.zip › Tables/TableS07.xlsx]

## Sheet: TrainTestMetrics
	label	Training_Train_Error_itersToValue	Validation_Test_Error_itersToValue	Training_Train_Error	Validation_Test_Error	Training_CosineSimilarity-Mean	Validation_CosineSimilarity-Mean	Training_CosineSimilarity-Var	Validation_CosineSimilarity-Var	Training_PearsonR-Mean	Validation_PearsonR-Mean	Training_PearsonR-Var	Validation_PearsonR-Var	Training_EuclideanDist-Mean	Validation_EuclideanDist-Mean	Training_EuclideanDist-Var	Validation_EuclideanDist-Var	Training_ManhattanDist-Mean	Validation_ManhattanDist-Mean	Training_ManhattanDist-Var	Validation_ManhattanDist-Var	Training_JeffreysAndMatusitaDist-Mean	Validation_JeffreysAndMatusitaDist-Mean	Training_JeffreysAndMatusitaDist-Var	Validation_JeffreysAndMatusitaDist-Var	Training_LogarithmicDist-Mean	Validation_LogarithmicDist-Mean	Training_LogarithmicDist-Var	Validation_LogarithmicDist-Var	Training_PercentDifference-Mean	Validation_PercentDifference-Mean	Training_PercentDifference-Var	Validation_PercentDifference-Var	Training_AccuracyMCMicro	Validation_AccuracyMCMicro	Training_PrecisionMCMicro	Validation_PrecisionMCMicro	BN	Imput	Trans	Loss	Rep
12	FC-16-2C6D-16_Sampled_FCLog10_MAPE_01/	72217	83642	11.5246	12.1153	0.078078	0.097065	0.003972	0.005767	0.103767	0.1146	0.003624	0.005919	3.13132	2.78697	0.284178	0.327688	22.6973	19.5718	17.3145	18.3486	3.21594	2.84572	0.145522	0.194581	51.3286	50.8778	53.4178	47.7711	180.956	214.279	5250.4	9459.63	1	0.994792	1	0.984375	ConcsBN	Sampled	FCLog10	MAPE	1
2	FC-16-2C6D-16_Sampled_FCLog10_MSE_01/	87472	93642	14.2295	14.5157	0.547869	0.472776	0.002303	0.00286	0.509878	0.432082	0.002446	0.003003	2.60949	2.42308	0.109383	0.129161	18.8487	17.1859	7.61803	7.8214	2.59719	2.50379	0.053011	0.070956	47.5977	46.2793	35.6895	38.6988	186.949	212.43	7314.17	10552.9	1	0.989583	1	0.96875	ConcsBN	Sampled	FCLog10	MSE	1
17	FC-16-2C6D-16_Sampled_FCLog10_MSE_02/	94394	93982	13.1311	14.2507	0.692647	0.552319	0.004256	0.005006	0.662285	0.534698	0.00428	0.004114	2.19869	2.24881	0.069321	0.089642	15.7595	15.7877	4.40068	4.54155	2.1744	2.2398	0.037985	0.041921	46.1826	44.5019	45.7698	47.1662	204.319	235.603	5402.79	13247.9	1	0.989583	1	0.96875	ConcsBN	Sampled	FCLog10	MSE	2
27	FC-16-2C6D-16_Sampled_FCLog10_MAPE_02/	85933	87091	11.2065	12.4028	0.077608	0.088839	0.003283	0.002932	0.09763	0.096721	0.003988	0.003779	2.96147	2.61848	0.443185	0.351102	21.2784	17.8399	26.0883	19.3842	3.15986	2.81605	0.174289	0.190687	52.9066	50.1754	61.5047	59.9723	137.101	127.969	3505.44	1933.94	1	0.984375	1	0.953125	ConcsBN	Sampled	FCLog10	MAPE	2
11	FC-16-2C6D-16_Sampled_FCLog100_MAPE_01/	89568	99687	12.0313	12.6303	0.078047	0.077637	0.003059	0.003424	0.072412	0.080935	0.003727	0.003433	1.70256	1.53851	0.13034	0.105389	11.4123	9.3173	6.77963	5.35058	2.33725	2.09296	0.088517	0.104644	35.2551	33.3898	129.137	139.398	129.192	135.96	2905.19	5829.25	0.984375	0.973958	0.953125	0.921875	ConcsBN	Sampled	FCLog100	MAPE	1
22	FC-16-2C6D-16_Sampled_FCLog10_MAE_02/	87193	88571	24.0548	24.8079	0.597514	0.50498	0.005807	0.006815	0.561405	0.479245	0.004855	0.005544	2.42142	2.25781	0.1799	0.126198	16.9004	15.2688	11.0648	6.65229	2.33789	2.27607	0.06109	0.047158	47.994	45.8566	55.4448	45.2306	148.207	184.43	3487.36	8000.63	1	0.973958	1	0.921875	ConcsBN	Sampled	FCLog10	MAE	2
21	FC-16-2C6D-16_Sampled_FCLog100_MAE_02/	91671	90080	19.3183	19.7746	0.501169	0.432808	0.00678	0.00538	0.437959	0.377392	0.006245	0.00556	1.45739	1.41364	0.063283	0.035555	9.58225	8.70584	2.43775	1.8249	1.82763	1.76545	0.030311	0.029957	33.0762	33.0584	144.637	167.016	155.239	168.976	2751.83	7476.02	0.994792	0.973958	0.984375	0.921875	ConcsBN	Sampled	FCLog100	MAE	2
1	FC-16-2C6D-16_Sampled_FCLog100_MSE_01/	90250	96975	13.1571	13.6699	0.433655	0.352972	0.004363	0.00387	0.388738	0.314512	0.004493	0.0041	1.56773	1.48651	0.090625	0.062673	10.2626	9.51104	4.2763	3.52516	2.0002	1.90313	0.049407	0.048294	34.8297	34.1562	129.456	134.337	180.805	212.098	8399.57	18586.4	0.989583	0.96875	0.96875	0.90625	ConcsBN	Sampled	FCLog100	MSE	1
7	FC-16-2C6D-16_Sampled_FCLog10_MAE_01/	86572	84821	25.6798	25.5338	0.541376	0.454226	0.006221	0.005155	0.482615	0.40894	0.005888	0.00456	2.51306	2.37514	0.149247	0.110018	17.3948	16.0566	9.45863	7.50816	2.41867	2.38704	0.045261	0.060769	51.0894	49.2128	50.8981	60.0004	154.555	169.778	2758.15	6147.15	0.979167	0.963542	0.9375	0.890625	ConcsBN	Sampled	FCLog10	MAE	1
6	FC-16-2C6D-16_Sampled_FCLog100_MAE_01/	96496	97333	20.436	20.7342	0.410269	0.3543	0.003683	0.003268	0.365933	0.313764	0.003234	0.002772	1.57165	1.47239	0.09138	0.066014	10.2521	9.16653	4.72893	3.8044	1.97379	1.86357	0.047163	0.058995	35.3158	33.6618	122.377	121.848	143.735	178.446	3098.93	6510.48	0.979167	0.958333	0.9375	0.875	ConcsBN	Sampled	FCLog100	MAE	1
16	FC-16-2C6D-16_Sampled_FCLog100_MSE_02/	94410	93942	12.9894	13.8574	0.557962	0.446158	0.006581	0.006936	0.521934	0.424331	0.006155	0.006507	1.46076	1.43838	0.063851	0.050641	9.56647	9.11069	2.95676	2.5668	1.78833	1.80778	0.018514	0.035727	33.5818	33.1595	125.799	123.653	204.219	276.659	9086.83	31314.7	0.979167	0.958333	0.9375	0.875	ConcsBN	Sampled	FCLog100	MSE	2
26	FC-16-2C6D-16_Sampled_FCLog100_MAPE_02/	92714	92535	12.0651	13.3264	0.114622	0.078544	0.003948	0.002423	0.109977	0.076353	0.003994	0.00264	1.64637	1.51345	0.143492	0.120565	10.7851	9.15741	6.93611	5.864	2.29233	2.07695	0.0814	0.096857	34.8478	33.8424	111.369	95.8842	101.723	105.24	212.515	692.759	0.984375	0.953125	0.953125	0.859375	ConcsBN	Sampled	FCLog100	MAPE	2
10	FC-16-2C6D-16_Sampled_None_MAPE_01/	96378	98370	27.4212	26.2559	0.134791	0.132538	0.000464	0.00025	0.131569	0.129763	0.000655	0.000254	172.436	194.867	14114.5	32175.1	656.135	645.167	44055.2	58149.3	19.1654	19.3449	15.993	26.7339	231.271	222.988	428.295	426.359	17771.9	17189.9	27192692	24296820	0.838542	0.885417	0.515625	0.65625	ConcsBN	Sampled	None	MAPE	1
19	FC-16-2C6D-16_Sampled_OnProj_MSE_02/	97265	97612	15.925	15.9031	0.506229	0.479607	0.00395	0.005551	0.46149	0.439261	0.003711	0.005496	1.14408	1.1476	0.011647	0.017733	5.14814	4.79358	1.28756	1.61191	1.49366	1.47219	0.014472	0.020554	12.8171	11.5465	16.3795	16.908	29659.5	44243.8	591775232	1624766208	0.875	0.885417	0.625	0.65625	ConcsBN	Sampled	OnProj	MSE	2
29	FC-16-2C6D-16_Sampled_OnProj_MAPE_02/	89502	84868	16.1931	15.968	0.386568	0.345633	0.002541	0.002999	0.38625	0.344153	0.001849	0.002732	1.25997	1.23065	0.026297	0.04034	3.33552	3.06482	0.555914	0.880399	1.61295	1.52773	0.030818	0.038848	3.85911	3.77774	0.484851	0.888782	5179.81	10386.1	39856292	131534504	0.869792	0.869792	0.609375	0.609375	ConcsBN	Sampled	OnProj	MAPE	2
25	FC-16-2C6D-16_Sampled_None_MAPE_02/	96905	99718	18.6173	18.3302	0.612544	0.560868	0.002653	0.002255	0.57223	0.517177	0.002362	0.00178	154.903	177.023	13994.6	32022.5	398.012	423.881	41931.8	81436.4	14.1205	14.8455	14.1583	26.4049	137.77	137.762	480.656	423.567	4071.25	6627.47	2736102	6.21677e+06	0.859375	0.864583	0.578125	0.59375	ConcsBN	Sampled	None	MAPE	2
4	FC-16-2C6D-16_Sampled_OnProj_MSE_01/	90263	93066	16.7685	16.8168	0.497561	0.485481	0.006375	0.007088	0.455629	0.447345	0.005527	0.006193	1.14203	1.14873	0.013465	0.017206	4.97482	4.76549	1.32825	1.63983	1.46705	1.4352	0.017546	0.023282	9.83956	9.8114	11.0069	11.0754	26836.6	41139.1	597370880	3578813440	0.859375	0.864583	0.578125	0.59375	ConcsBN	Sampled	OnProj	MSE	1
9	FC-16-2C6D-16_Sampled_OnProj_MAE_01/	94052	91636	18.8053	19.304	0.385081	0.371599	0.00216	0.003137	0.353992	0.340496	0.002091	0.003293	1.21135	1.22917	0.017311	0.023656	3.54251	3.31886	0.634144	1.0769	1.53112	1.52022	0.024663	0.029945	4.70545	4.40085	1.88379	1.29104	4378.73	6666.83	19054412	66498156	0.869792	0.859375	0.609375	0.578125	ConcsBN	Sampled	OnProj	MAE	1
14	FC-16-2C6D-16_Sampled_OnProj_MAPE_01/	90050	98753	16.7782	16.4941	0.285773	0.254752	0.005607	0.005436	0.255757	0.229228	0.005268	0.005064	1.22734	1.22934	0.018143	0.027224	4.22855	4.01557	1.20978	1.39856	1.54041	1.52849	0.020959	0.026136	7.89858	7.12449	13.0904	12.7369	14573.7	24444	122190224	1018179328	0.859375	0.859375	0.578125	0.578125	ConcsBN	Sampled	OnProj	MAPE	1
24	FC-16-2C6D-16_Sampled_OnProj_MAE_02/	93365	97966	18.9248	19.2193	0.430464	0.415474	0.003831	0.00337	0.400205	0.388147	0.004408	0.003284	1.17639	1.16793	0.020174	0.031712	3.66911	3.5595	0.66417	0.965262	1.47237	1.45996	0.031653	0.041324	6.71309	6.47028	13.8989	10.1663	17546.6	29778.2	333304768	1412943360	0.880208	0.859375	0.640625	0.578125	ConcsBN	Sampled	OnProj	MAE	2
20	FC-16-2C6D-16_Sampled_None_MAE_02/	93283	93996	346.861	343.399	0.177978	0.17936	0.000439	0.00073	0.150942	0.166272	0.000437	0.000704	155.174	181.177	9579.98	30221	471.001	467.742	56817.7	85790.1	17.7487	18.2599	15.605	32.9993	107.798	101.835	658.905	591.469	3598.12	4099.13	4076346	14860000	0.838542	0.854167	0.515625	0.5625	ConcsBN	Sampled	None	MAE	2
18	FC-16-2C6D-16_Sampled_OffProj_MSE_02/	68756	68324	17.3733	17.5628	0.184954	0.162975	0.005479	0.005273	0.140659	0.118799	0.006022	0.005038	0.379961	0.409396	0.045337	0.061804	1.80756	1.85872	1.28155	1.41956	0.929323	0.938279	0.071694	0.080233	4.74794	4.48598	14.8577	16.4514	71562.5	82612.5	6376337408	8572794880	0.828125	0.833333	0.484375	0.5	ConcsBN	Sampled	OffProj	MSE	2
3	FC-16-2C6D-16_Sampled_OffProj_MSE_01/	71193	69646	17.2633	16.9065	0.205638	0.198095	0.004644	0.003904	0.198383	0.190922	0.004429	0.003975	0.303514	0.355291	0.032492	0.04726	1.45189	1.47187	0.756568	0.98016	0.841234	0.86786	0.042467	0.053189	3.61144	3.57363	8.08016	8.77389	43767.5	55819.8	1688706432	3848669184	0.822917	0.828125	0.46875	0.484375	ConcsBN	Sampled	OffProj	MSE	1
28	FC-16-2C6D-16_Sampled_OffProj_MAPE_02/	80418	96766	17.8447	17.4004	0.135185	0.121493	0.0024	0.002377	0.123063	0.102518	0.002355	0.002725	0.282803	0.321763	0.030185	0.057818	1.08788	1.17648	0.32827	0.371519	0.784513	0.815132	0.039686	0.044512	2.29425	2.627	2.38459	4.65494	16880.6	21808.5	376876416	687200512	0.822917	0.822917	0.46875	0.46875	ConcsBN	Sampled	OffProj	MAPE	2
8	FC-16-2C6D-16_Sampled_OffProj_MAE_01/	84380	83364	19.0061	18.7791	0.146574	0.15811	0.001614	0.001373	0.151217	0.160235	0.001634	0.001524	0.286053	0.317905	0.028788	0.055758	1.21849	1.35787	0.561802	0.477752	0.8182	0.831542	0.03674	0.045374	2.75914	3.00934	4.09753	3.14707	34047.8	40219.3	922845440	674530368	0.817708	0.817708	0.453125	0.453125	ConcsBN	Sampled	OffProj	MAE	1
13	FC-16-2C6D-16_Sampled_OffProj_MAPE_01/	89239	82227	17.8698	18.3549	0.111114	0.099268	0.00232	0.002491	0.110081	0.102579	0.002254	0.002561	0.352333	0.383458	0.059688	0.07222	1.70969	1.98989	1.08417	1.82646	0.895018	0.950658	0.067149	0.077259	4.79977	5.54304	14.3309	21.3262	72081.8	96360.6	5084385280	8982775808	0.8125	0.817708	0.4375	0.453125	ConcsBN	Sampled	OffProj	MAPE	1
23	FC-16-2C6D-16_Sampled_OffProj_MAE_02/	87078	86504	19.4766	19.6651	0.177398	0.170352	0.002761	0.002935	0.176118	0.162507	0.003	0.003482	0.33328	0.389349	0.042936	0.050433	1.70814	1.76995	1.03408	0.696613	0.89443	0.926383	0.048864	0.050391	4.40819	4.12947	9.12598	9.73724	61608.6	79487.9	4211392256	8949284864	0.802083	0.807292	0.40625	0.421875	ConcsBN	Sampled	OffProj	MAE	2
5	FC-16-2C6D-16_Sampled_None_MAE_01/	96283	95996	333.149	352.525	0.158387	0.151192	0.00092	0.001112	0.134501	0.149088	0.001073	0.001401	160.093	190.426	10196.7	30580.8	450.681	477.577	42388.3	80344.5	18.1038	18.1391	13.5887	26.4773	106.063	110.209	567.992	919.097	3568.96	5587.48	10915610	28416626	0.8125	0.791667	0.4375	0.375	ConcsBN	Sampled	None	MAE	1
0	FC-16-2C6D-16_Sampled_None_MSE_01/	41882	39175	13378.4	23273.6	0.132352	0.132748	0.000461	0.000379	0.152285	0.141177	0.000519	0.000431	163.986	183.722	11653.2	29039.1	534.184	547.462	60218.7	139421	17.6315	17.6671	16.2199	30.8496	184.115	182.173	502.409	526.516	7083.26	9231.71	14177290	41318184	0.8125	0.786458	0.4375	0.359375	ConcsBN	Sampled	None	MSE	1
15	FC-16-2C6D-16_Sampled_None_MSE_02/	95204	98838	8496.25	15689.9	0.614145	0.630564	0.000893	0.000865	0.586243	0.608279	0.001135	0.000849	135.98	157.499	5975.9	20281	488.437	536.899	53452.1	176677	14.8939	15.1912	10.4401	21.3819	192.669	187.868	816.046	943.812	8980.94	11564	17746644	117513448	0.786458	0.786458	0.359375	0.359375	ConcsBN	Sampled	None	MSE	2
