# Supplementary material for: A Comprehensive Evaluation of Metabolomics Data Preprocessing Methods for Deep Learning
Source: Metabolites. 2022 Feb 24;12(3):202. doi: 10.3390/metabo12030202 (PMC8948616; doi:10.3390/metabo12030202)
Supplement: Supplementary file 1 [file metabolites-12-00202-s001.zip › Tables/TableS08.xlsx]

## Sheet: 200K
	label	Training_Train_Error_itersToValue	Validation_Test_Error_itersToValue	Training_EuclideanDist-Mean_itersToValue	Validation_EuclideanDist-Mean_itersToValue	Training_EuclideanDist-Var_itersToValue	Validation_EuclideanDist-Var_itersToValue	Training_PercentDifference-Mean_itersToValue	Validation_PercentDifference-Mean_itersToValue	Training_PercentDifference-Var_itersToValue	Validation_PercentDifference-Var_itersToValue	Training_AccuracyMCMicro_itersToValue	Validation_AccuracyMCMicro_itersToValue	Training_PrecisionMCMicro_itersToValue	Validation_PrecisionMCMicro_itersToValue	Training_Train_Error	Validation_Test_Error	Training_EuclideanDist-Mean	Validation_EuclideanDist-Mean	Training_EuclideanDist-Var	Validation_EuclideanDist-Var	Training_PercentDifference-Mean	Validation_PercentDifference-Mean	Training_PercentDifference-Var	Validation_PercentDifference-Var	Training_AccuracyMCMicro	Validation_AccuracyMCMicro	Training_PrecisionMCMicro	Validation_PrecisionMCMicro	Dataset	BN	Architecture	Supervision	Impute	Trans	Loss	Rep
21	IndustrialStrains0103_ConcsBN_FC-16-1C7D-16_50Sup_Sampled_FCLog10_MAPE_02	194	194	51482	53867	49624		106974	115154			150067	155316	158391	193720	0.654493	0.739934	2.71015	2.94037	0.148581	0.083695	81.9661	80.9221	1.9412	1.37338	1	0.977679	1	0.921875	1	ConcsBN	FC-16-1C7D-16	50Sup	Sampled	FCLog10	MAPE	2
23	IndustrialStrains0103_ConcsBN_FC-16-1C7D-16_25Sup_Sampled_FCLog10_MAPE_01	903	44	67387	66482		149352	112756	123704			182429	195219	192690		0.374198	0.495049	2.68109	2.92615	0.138065	0.091826	82.2363	81.1975	2.27693	0.551113	1	0.986607	1	0.953125	1	ConcsBN	FC-16-1C7D-16	25Sup	Sampled	FCLog10	MAPE	1
25	IndustrialStrains0103_ConcsBN_FC-16-1C7D-16_25Sup_Sampled_FCLog10_MAPE_02	1218	1218	70034	79563			113764	117365			169825	165848	180320	184882	0.399232	0.658934	2.70458	2.91971	0.129278	0.076394	81.8675	80.9124	0.647707	0.062147	1	0.982143	1	0.9375	1	ConcsBN	FC-16-1C7D-16	25Sup	Sampled	FCLog10	MAPE	2
15	IndustrialStrains0103_ConcsBN_FC-16-1C7D-16_100Sup_Sampled_FCLog10_MAPE_01	44	28	61482	68867			110594	119579			170597	184429	196215	196187	17.9705	18.1054	2.69499	2.92419	0.131094	0.085808	82.2029	81.1192	0.459929	3.53708	0.995536	0.964286	0.984375	0.875	1	ConcsBN	FC-16-1C7D-16	100Sup	Sampled	FCLog10	MAPE	1
19	IndustrialStrains0103_ConcsBN_FC-16-1C7D-16_50Sup_Sampled_FCLog10_MAPE_01	448	448	59394	58680			116315	130508			105599	115601	113621		0.700844	0.691981	2.7021	2.92876	0.142154	0.091502	82.1957	80.8994	2.63998	1.67037	0.991071	0.964286	0.96875	0.875	1	ConcsBN	FC-16-1C7D-16	50Sup	Sampled	FCLog10	MAPE	1
39	ALEsKOs01_ConcsBN_FC-16-1C6D-16_100Sup_Sampled_FCLog10_MAPE_01	10990	166863	100749	67684		127705	108166	133011			156597	125519	162254	172672	19.5371	19.6091	2.79871	2.53393	0.390689	0.376786	87.8619	85.2224	1.2127	7.53503	0.984375	0.973958	0.953125	0.921875	2	ConcsBN	FC-16-1C6D-16	100Sup	Sampled	FCLog10	MAPE	1
41	ALEsKOs01_ConcsBN_FC-16-1C6D-16_100Sup_Sampled_FCLog10_MAPE_02	13	25	84255	73250			128077	153173			47703	34129		39689	20.3085	21.2488	2.79611	2.53663	0.362623	0.294195	87.8948	85.0855	1.15055	9.8133	0.984375	0.979167	0.953125	0.9375	2	ConcsBN	FC-16-1C6D-16	100Sup	Sampled	FCLog10	MAPE	2
17	IndustrialStrains0103_ConcsBN_FC-16-1C7D-16_100Sup_Sampled_FCLog10_MAPE_02	194	679	67557	69563	190047	199001	141117	136087			176885	183740			18.177	18.1152	2.70841	2.92349	0.146748	0.088889	82.3041	81.348	1.58202	4.69477	0.982143	0.973214	0.9375	0.90625	1	ConcsBN	FC-16-1C7D-16	100Sup	Sampled	FCLog10	MAPE	2
29	IndustrialStrains0103_ConcsBN_FC-16-1C7D-16_10Sup_Sampled_FCLog10_MAPE_02	3619	1218	60471	63680		145519	109645	123868			191290	190861			0.511059	0.314203	2.70654	2.92773	0.140838	0.083363	82.0813	80.5951	0.657196	2.30519	0.977679	0.9375	0.921875	0.78125	1	ConcsBN	FC-16-1C7D-16	10Sup	Sampled	FCLog10	MAPE	2
16	IndustrialStrains0103_ConcsBN_FC-16-1C7D-16_100Sup_Sampled_FCLog10_MSE_02	466	1793	100306	124462							118833	117116			22.0222	22.4898	2.35635	2.83858	0.023693	0.055211	133.676	180.72	1855.02	4640.58	0.964286	0.946429	0.875	0.8125	1	ConcsBN	FC-16-1C7D-16	100Sup	Sampled	FCLog10	MSE	2
45	ALEsKOs01_ConcsBN_FC-16-1C6D-16_50Sup_Sampled_FCLog10_MAPE_02	66244	64901	100749	88250			137442	154643			152827	155334	162706	159429	0.313551	0.384999	2.79648	2.53642	0.350883	0.306207	87.8566	85.512	1.0926	5.90249	0.953125	0.958333	0.859375	0.875	2	ConcsBN	FC-16-1C6D-16	50Sup	Sampled	FCLog10	MAPE	2
27	IndustrialStrains0103_ConcsBN_FC-16-1C7D-16_10Sup_Sampled_FCLog10_MAPE_01	1218	44	96482	78680			118672	128868			141809		180796		0.322372	0.605515	2.67966	2.9005	0.134337	0.087801	82.3004	80.7776	1.54147	3.40434	0.946429	0.941964	0.8125	0.796875	1	ConcsBN	FC-16-1C7D-16	10Sup	Sampled	FCLog10	MAPE	1
40	ALEsKOs01_ConcsBN_FC-16-1C6D-16_100Sup_Sampled_FCLog10_MSE_02	15967	12574	138956	146888			36450				103390	30513		34203	22.0848	21.6689	2.5134	2.49098	0.13488	0.100906	180.254	221.515	4909.06	13794.8	0.9375	0.9375	0.8125	0.8125	2	ConcsBN	FC-16-1C6D-16	100Sup	Sampled	FCLog10	MSE	2
43	ALEsKOs01_ConcsBN_FC-16-1C6D-16_50Sup_Sampled_FCLog10_MAPE_01	958	710	75748	89255			125784	142742				50555			0.96211	2.29168	2.79497	2.52681	0.358869	0.364179	88.0221	85.4542	1.39248	5.37773	0.9375	0.869792	0.8125	0.609375	2	ConcsBN	FC-16-1C6D-16	50Sup	Sampled	FCLog10	MAPE	1
52	ALEsKOs01_ConcsBN_FC-16-1C6D-16_10Sup_Sampled_FCLog10_MSE_02	7543	113621	139256	130014							70426	47064			4.80226	3.96962	2.52603	2.52402	0.119393	0.10877	174.715	224.72	6186.1	14844.5	0.880208	0.880208	0.640625	0.640625	2	ConcsBN	FC-16-1C6D-16	10Sup	Sampled	FCLog10	MSE	2
14	IndustrialStrains0103_ConcsBN_FC-16-1C7D-16_100Sup_Sampled_FCLog10_MSE_01	1701	532	104410	98923							118620	187995			21.2502	21.8788	2.37277	2.87242	0.036519	0.048646	131.312	151.004	2109.25	2835.69	0.892857	0.897321	0.625	0.640625	1	ConcsBN	FC-16-1C7D-16	100Sup	Sampled	FCLog10	MSE	1
18	IndustrialStrains0103_ConcsBN_FC-16-1C7D-16_50Sup_Sampled_FCLog10_MSE_01	3925	6719	60247	63671				75375			96088	27056			4.37307	5.09187	2.38572	2.85598	0.037539	0.048592	127.589	158.7	2211.25	4112.83	0.888393	0.883929	0.609375	0.59375	1	ConcsBN	FC-16-1C7D-16	50Sup	Sampled	FCLog10	MSE	1
37	IndustrialStrains0103_ConcsBN_FC-16-1C7D-16_1Sup_Sampled_FCLog10_MAPE_02	44	832	87387	69394		140681	132814	151490				186566			0.382185	0.272617	2.69175	2.93486	0.129589	0.096696	81.9268	80.9443	2.80407	1.74645	0.888393	0.901786	0.609375	0.65625	1	ConcsBN	FC-16-1C7D-16	1Sup	Sampled	FCLog10	MAPE	2
20	IndustrialStrains0103_ConcsBN_FC-16-1C7D-16_50Sup_Sampled_FCLog10_MSE_02	37314	50452	153964	134805			102795								3.26262	4.41246	2.35933	2.8231	0.029505	0.045507	148.543	170.514	3065.52	6024.03	0.883929	0.861607	0.59375	0.515625	1	ConcsBN	FC-16-1C7D-16	50Sup	Sampled	FCLog10	MSE	2
33	IndustrialStrains0103_ConcsBN_FC-16-1C7D-16_5Sup_Sampled_FCLog10_MAPE_02	679	44	96482	63680		195047	121483	116087			171829	173385			0.569858	0.302826	2.68359	2.92916	0.146547	0.078273	81.775	81.0484	1.60378	3.27852	0.883929	0.866071	0.59375	0.53125	1	ConcsBN	FC-16-1C7D-16	5Sup	Sampled	FCLog10	MAPE	2
42	ALEsKOs01_ConcsBN_FC-16-1C6D-16_50Sup_Sampled_FCLog10_MSE_01	1910	1361	94255	107119								131189			5.347	4.62442	2.50459	2.45194	0.130775	0.092671	174.284	230.86	5903.22	18969.1	0.864583	0.864583	0.59375	0.59375	2	ConcsBN	FC-16-1C6D-16	50Sup	Sampled	FCLog10	MSE	1
54	ALEsKOs01_ConcsBN_FC-16-1C6D-16_5Sup_Sampled_FCLog10_MSE_01	240	294	157294	59140											4.96292	4.3032	2.44016	2.43527	0.137055	0.112873	153.055	193.606	5083.01	16041.5	0.864583	0.869792	0.59375	0.609375	2	ConcsBN	FC-16-1C6D-16	5Sup	Sampled	FCLog10	MSE	1
22	IndustrialStrains0103_ConcsBN_FC-16-1C7D-16_25Sup_Sampled_FCLog10_MSE_01	1624	1591	131679	56116							85859	149714			4.15238	4.67589	2.37761	2.85818	0.036533	0.042853	131.588	155.772	2093.51	3650.48	0.879464	0.892857	0.578125	0.625	1	ConcsBN	FC-16-1C7D-16	25Sup	Sampled	FCLog10	MSE	1
28	IndustrialStrains0103_ConcsBN_FC-16-1C7D-16_10Sup_Sampled_FCLog10_MSE_02	41508	60309	128660	46230							186697	198404			3.11074	4.43297	2.38199	2.88125	0.039828	0.043969	132.54	148.71	2540.14	4567.86	0.879464	0.866071	0.578125	0.53125	1	ConcsBN	FC-16-1C7D-16	10Sup	Sampled	FCLog10	MSE	2
36	IndustrialStrains0103_ConcsBN_FC-16-1C7D-16_1Sup_Sampled_FCLog10_MSE_02	1606	69	106074	130057											4.43312	4.77361	2.37534	2.8461	0.039059	0.043362	141.19	171.217	2096.59	3048.81	0.879464	0.879464	0.578125	0.578125	1	ConcsBN	FC-16-1C7D-16	1Sup	Sampled	FCLog10	MSE	2
38	ALEsKOs01_ConcsBN_FC-16-1C6D-16_100Sup_Sampled_FCLog10_MSE_01	39053	41990	123956	152546							47691	31145			20.9942	20.7602	2.51601	2.48045	0.115493	0.118068	176.476	230.742	5116.32	17826	0.859375	0.880208	0.578125	0.640625	2	ConcsBN	FC-16-1C6D-16	100Sup	Sampled	FCLog10	MSE	1
53	ALEsKOs01_ConcsBN_FC-16-1C6D-16_10Sup_Sampled_FCLog10_MAPE_02	1075	86466	79255	82544	186058		134052	138668			69885				1.08641	1.67562	2.80586	2.53239	0.4028	0.342664	87.9494	85.9238	1.28395	6.73214	0.859375	0.875	0.578125	0.625	2	ConcsBN	FC-16-1C6D-16	10Sup	Sampled	FCLog10	MAPE	2
59	ALEsKOs01_ConcsBN_FC-16-1C6D-16_1Sup_Sampled_FCLog10_MAPE_01	53164	45025	85748	76318			122866	140288			118856	80645			0.337547	0.616647	2.78939	2.55176	0.411702	0.364958	87.9063	85.4113	1.14501	6.01411	0.859375	0.875	0.578125	0.625	2	ConcsBN	FC-16-1C6D-16	1Sup	Sampled	FCLog10	MAPE	1
30	IndustrialStrains0103_ConcsBN_FC-16-1C7D-16_5Sup_Sampled_FCLog10_MSE_01	526	2295	140947	59394							149890	160623			4.07004	4.23237	2.37075	2.86464	0.038175	0.043241	119.934	125.426	1234.51	1888.35	0.875	0.897321	0.5625	0.640625	1	ConcsBN	FC-16-1C7D-16	5Sup	Sampled	FCLog10	MSE	1
24	IndustrialStrains0103_ConcsBN_FC-16-1C7D-16_25Sup_Sampled_FCLog10_MSE_02	48558	52712	130365	103672				46380			113660	180241			4.35104	4.60618	2.3501	2.87441	0.031145	0.048233	121.994	156.388	927.765	3950.42	0.870536	0.875	0.546875	0.5625	1	ConcsBN	FC-16-1C7D-16	25Sup	Sampled	FCLog10	MSE	2
31	IndustrialStrains0103_ConcsBN_FC-16-1C7D-16_5Sup_Sampled_FCLog10_MAPE_01	1218	679	122388	103681		183083	118872	119645			55992	121121			0.38803	0.555241	2.66815	2.88161	0.135796	0.078129	81.928	81.2534	2.64526	3.04966	0.870536	0.866071	0.546875	0.53125	1	ConcsBN	FC-16-1C7D-16	5Sup	Sampled	FCLog10	MAPE	1
44	ALEsKOs01_ConcsBN_FC-16-1C6D-16_50Sup_Sampled_FCLog10_MSE_02	7733	5747	195750	145450							97055	93659			5.27593	4.29346	2.49923	2.5157	0.142836	0.103448	175.753	242.49	5979.34	26055.2	0.848958	0.854167	0.546875	0.5625	2	ConcsBN	FC-16-1C6D-16	50Sup	Sampled	FCLog10	MSE	2
46	ALEsKOs01_ConcsBN_FC-16-1C6D-16_25Sup_Sampled_FCLog10_MSE_01	19254	23409	124256	130834							45603				3.43805	3.01561	2.53023	2.51533	0.107407	0.097795	182.853	248.045	6535.55	25108.4	0.84375	0.854167	0.53125	0.5625	2	ConcsBN	FC-16-1C6D-16	25Sup	Sampled	FCLog10	MSE	1
26	IndustrialStrains0103_ConcsBN_FC-16-1C7D-16_10Sup_Sampled_FCLog10_MSE_01	78573	101436	143080	111436							33658	98659			2.35057	3.42123	2.36606	2.84066	0.036101	0.045998	142.424	158.149	1470.38	4406.12	0.861607	0.866071	0.515625	0.53125	1	ConcsBN	FC-16-1C7D-16	10Sup	Sampled	FCLog10	MSE	1
35	IndustrialStrains0103_ConcsBN_FC-16-1C7D-16_1Sup_Sampled_FCLog10_MAPE_01	44	44	72387	63867		146220	133681	130846			166159	199695			0.406899	0.689337	2.70828	2.94042	0.14279	0.082129	81.7449	81.0178	0.626063	3.6572	0.857143	0.852679	0.5	0.484375	1	ConcsBN	FC-16-1C7D-16	1Sup	Sampled	FCLog10	MAPE	1
47	ALEsKOs01_ConcsBN_FC-16-1C6D-16_25Sup_Sampled_FCLog10_MAPE_01	102666	149657	104256	82544			112134	136861				67995		193412	0.76913	0.680439	2.78914	2.52384	0.374759	0.329513	88.099	85.5567	1.06007	4.58224	0.828125	0.8125	0.484375	0.4375	2	ConcsBN	FC-16-1C6D-16	25Sup	Sampled	FCLog10	MAPE	1
58	ALEsKOs01_ConcsBN_FC-16-1C6D-16_1Sup_Sampled_FCLog10_MSE_01	719	1740	94325	67033							96672	98402			4.14956	3.63113	2.48438	2.44246	0.119448	0.080076	184.445	239.551	6278.3	15654	0.828125	0.859375	0.484375	0.578125	2	ConcsBN	FC-16-1C6D-16	1Sup	Sampled	FCLog10	MSE	1
48	ALEsKOs01_ConcsBN_FC-16-1C6D-16_25Sup_Sampled_FCLog10_MSE_02	81660	77544	62035	61887								71091			4.09804	4.12448	2.54744	2.47113	0.126162	0.101279	178.702	223.74	5455.92	17993.4	0.822917	0.8125	0.46875	0.4375	2	ConcsBN	FC-16-1C6D-16	25Sup	Sampled	FCLog10	MSE	2
50	ALEsKOs01_ConcsBN_FC-16-1C6D-16_10Sup_Sampled_FCLog10_MSE_01	52734	40858	115749	114256							111784	104870			2.79694	2.67894	2.54919	2.50704	0.120818	0.10366	187.688	231.363	7568.79	21943.6	0.822917	0.828125	0.46875	0.484375	2	ConcsBN	FC-16-1C6D-16	10Sup	Sampled	FCLog10	MSE	1
51	ALEsKOs01_ConcsBN_FC-16-1C6D-16_10Sup_Sampled_FCLog10_MAPE_01	141877	199620	75748	76318		164429	115251	137041			151576	168089			0.280033	0.577463	2.79792	2.53864	0.412028	0.384646	88.0695	85.3261	1.13789	7.10001	0.822917	0.848958	0.46875	0.546875	2	ConcsBN	FC-16-1C6D-16	10Sup	Sampled	FCLog10	MAPE	1
60	ALEsKOs01_ConcsBN_FC-16-1C6D-16_1Sup_Sampled_FCLog10_MSE_02	2291	3409	69255	66318							198851	175814			5.90367	4.83387	2.51865	2.41565	0.155519	0.106148	146.489	173.571	5028.49	9321.48	0.822917	0.838542	0.46875	0.515625	2	ConcsBN	FC-16-1C6D-16	1Sup	Sampled	FCLog10	MSE	2
56	ALEsKOs01_ConcsBN_FC-16-1C6D-16_5Sup_Sampled_FCLog10_MSE_02	3449	3009	153831	122855							119188	17514		41187	5.03524	4.42582	2.38231	2.35904	0.128158	0.034505	195.796	251.97	6126.16	28596.1	0.8125	0.791667	0.4375	0.375	2	ConcsBN	FC-16-1C6D-16	5Sup	Sampled	FCLog10	MSE	2
34	IndustrialStrains0103_ConcsBN_FC-16-1C7D-16_1Sup_Sampled_FCLog10_MSE_01	23095	33848	129433	113660											4.12246	4.54481	2.35864	2.86058	0.02894	0.045558	143.33	171.539	2056.91	4037.01	0.830357	0.834821	0.40625	0.421875	1	ConcsBN	FC-16-1C7D-16	1Sup	Sampled	FCLog10	MSE	1
32	IndustrialStrains0103_ConcsBN_FC-16-1C7D-16_5Sup_Sampled_FCLog10_MSE_02	58148	58332	84490	83659							60645	14667			2.53231	3.37028	2.41205	2.87492	0.033376	0.050551	145.987	184.028	2201.86	5465.08	0.821429	0.816964	0.375	0.359375	1	ConcsBN	FC-16-1C7D-16	5Sup	Sampled	FCLog10	MSE	2
49	ALEsKOs01_ConcsBN_FC-16-1C6D-16_25Sup_Sampled_FCLog10_MAPE_02	296	710	90748	85774	173625	197706	113572	140585			21860	29784	42435	51188	0.883072	2.04815	2.79676	2.5344	0.429206	0.342828	88.1004	85.5165	1.51775	7.64226	0.791667	0.791667	0.375	0.375	2	ConcsBN	FC-16-1C6D-16	25Sup	Sampled	FCLog10	MAPE	2
55	ALEsKOs01_ConcsBN_FC-16-1C6D-16_5Sup_Sampled_FCLog10_MAPE_01	134649	55495	130749	76318			137515	152448			155	136972			0.56136	2.02109	2.76334	2.54305	0.398531	0.366802	88.114	85.4662	1.29045	7.05912	0.786458	0.84375	0.359375	0.53125	2	ConcsBN	FC-16-1C6D-16	5Sup	Sampled	FCLog10	MAPE	1
61	ALEsKOs01_ConcsBN_FC-16-1C6D-16_1Sup_Sampled_FCLog10_MAPE_02	1075	535	85748	80064			129236	146436			10063	148566			1.25663	2.37175	2.7981	2.53931	0.358712	0.292661	87.9418	85.8025	1.47285	6.09051	0.786458	0.807292	0.359375	0.421875	2	ConcsBN	FC-16-1C6D-16	1Sup	Sampled	FCLog10	MAPE	2
57	ALEsKOs01_ConcsBN_FC-16-1C6D-16_5Sup_Sampled_FCLog10_MAPE_02	87384	87422	70748	114256			117153	122815			1207	3366	28366	78367	0.528274	0.481366	2.83407	2.5151	0.364423	0.304974	88.0713	85.4804	1.21834	7.52502	0.78125	0.78125	0.34375	0.34375	2	ConcsBN	FC-16-1C6D-16	5Sup	Sampled	FCLog10	MAPE	2
