# Supplementary material for: A Comprehensive Evaluation of Metabolomics Data Preprocessing Methods for Deep Learning
Source: Metabolites. 2022 Feb 24;12(3):202. doi: 10.3390/metabo12030202 (PMC8948616; doi:10.3390/metabo12030202)
Supplement: Supplementary file 1 [file metabolites-12-00202-s001.zip › Tables/TableS09.xlsx]

## Sheet: 200K
	label	Training_Train_Error_itersToValue	Validation_Test_Error_itersToValue	Training_Train_Error	Validation_Test_Error	Training_EuclideanDist-Mean	Validation_EuclideanDist-Mean	Training_EuclideanDist-Var	Validation_EuclideanDist-Var	Training_PercentDifference-Mean	Validation_PercentDifference-Mean	Training_PercentDifference-Var	Validation_PercentDifference-Var	Dataset	BN	Architecture	Supervision	Impute	Trans	Loss	Rep
16	IndustrialStrains0103_ConcsBN_FC-16-4C4D-16_Unsupervised_Sampled_FCLog10_MAPE_01	62	100076	2.34606	0.000639	2.16604	2.202	0.01469	0.02036	72.3845	68.8167	0.141975	0.075441	1	ConcsBN	FC-16-4C4D-16	Unsupervised	Sampled	FCLog10	MAPE	1
9	IndustrialStrains0103_ConcsBN_FC-16-2C10D-16_Unsupervised_Sampled_FCLog100_MAPE_01	44	100099	0.721747	0.000639	1.08211	1.12671	0.004585	0.005749	72.8768	70.1563	0.509808	0.585198	1	ConcsBN	FC-16-2C10D-16	Unsupervised	Sampled	FCLog100	MAPE	1
28	IndustrialStrains0103_ConcsBN_FC-16-2C10D-16_Unsupervised_Sampled_FCLog10_MAPE_02	28	100092	1.18722	0.000641	2.12698	2.20965	0.016281	0.021907	73.1558	69.8478	0.169384	0.465461	1	ConcsBN	FC-16-2C10D-16	Unsupervised	Sampled	FCLog10	MAPE	2
15	IndustrialStrains0103_ConcsBN_FC-16-4C4D-16_Unsupervised_Sampled_FCLog100_MAPE_01	44	100338	1.33034	0.000647	1.08544	1.14064	0.004332	0.006241	74.0923	74.4701	1.14717	3.51488	1	ConcsBN	FC-16-4C4D-16	Unsupervised	Sampled	FCLog100	MAPE	1
27	IndustrialStrains0103_ConcsBN_FC-16-2C10D-16_Unsupervised_Sampled_FCLog100_MAPE_02	44	100012	0.771544	0.000639	1.07561	1.1226	0.004416	0.00621	74.2702	69.8489	0.310602	0.376509	1	ConcsBN	FC-16-2C10D-16	Unsupervised	Sampled	FCLog100	MAPE	2
10	IndustrialStrains0103_ConcsBN_FC-16-2C10D-16_Unsupervised_Sampled_FCLog10_MAPE_01	44	100047	0.682614	0.00064	2.15111	2.20353	0.015546	0.020229	74.8627	73.7034	0.337611	0.536162	1	ConcsBN	FC-16-2C10D-16	Unsupervised	Sampled	FCLog10	MAPE	1
34	IndustrialStrains0103_ConcsBN_FC-16-4C4D-16_Unsupervised_Sampled_FCLog10_MAPE_02	44	100002	0.909078	0.00064	2.15318	2.21292	0.015149	0.022553	74.8919	70.0097	0.37634	0.338392	1	ConcsBN	FC-16-4C4D-16	Unsupervised	Sampled	FCLog10	MAPE	2
24	IndustrialStrains0103_ConcsBN_FC-16-2C10D-16_Unsupervised_Sampled_FCLog100_MSE_02	1	101395	3.30318	0.478771	1.08862	1.13367	0.004387	0.006245	78.5719	89.8987	7.37027	16.653	1	ConcsBN	FC-16-2C10D-16	Unsupervised	Sampled	FCLog100	MSE	2
25	IndustrialStrains0103_ConcsBN_FC-16-2C10D-16_Unsupervised_Sampled_FCLog10_MSE_02	61	101439	5.87429	1.88319	2.11468	2.25081	0.012311	0.021972	79.5908	85.6145	1.73906	1.90791	1	ConcsBN	FC-16-2C10D-16	Unsupervised	Sampled	FCLog10	MSE	2
33	IndustrialStrains0103_ConcsBN_FC-16-4C4D-16_Unsupervised_Sampled_FCLog100_MAPE_02	28	100015	0.990944	0.00064	1.07943	1.12411	0.004056	0.006125	81.4903	74.8683	0.670994	1.94673	1	ConcsBN	FC-16-4C4D-16	Unsupervised	Sampled	FCLog100	MAPE	2
83	IndustrialStrains0103_ConcsBN_FC-16-1C7D-16_Unsupervised_Sampled_FCLog10_MAPE_06	44	44	0.247921	0.569292	2.71031	2.9249	0.139908	0.076374	81.7579	81.1136	0.269351	3.56531	1	ConcsBN	FC-16-1C7D-16	Unsupervised	Sampled	FCLog10	MAPE	6
77	IndustrialStrains0103_ConcsBN_FC-16-1C7D-16_Unsupervised_Sampled_FCLog10_MAPE_03	28	44	0.732325	0.240769	2.70098	2.93981	0.128652	0.090719	81.9372	81.0478	2.43307	5.04809	1	ConcsBN	FC-16-1C7D-16	Unsupervised	Sampled	FCLog10	MAPE	3
93	IndustrialStrains0103_ConcsBN_FC-16-1C7D-16_Unsupervised_Sampled_FCLog10_MAPE_11	28	44	0.61977	0.80438	2.71721	2.90974	0.122689	0.09002	81.9464	80.9874	2.13237	3.20886	1	ConcsBN	FC-16-1C7D-16	Unsupervised	Sampled	FCLog10	MAPE	11
85	IndustrialStrains0103_ConcsBN_FC-16-1C7D-16_Unsupervised_Sampled_FCLog10_MAPE_07	44	44	0.720291	0.785018	2.71474	2.93858	0.137315	0.090797	81.9687	81.0476	1.24906	3.50114	1	ConcsBN	FC-16-1C7D-16	Unsupervised	Sampled	FCLog10	MAPE	7
73	IndustrialStrains0103_ConcsBN_FC-16-1C7D-16_Unsupervised_Sampled_FCLog10_MAPE_01	44	44	0.80272	0.709773	2.68843	2.92456	0.131552	0.086486	82.0028	80.8122	0.757679	2.64916	1	ConcsBN	FC-16-1C7D-16	Unsupervised	Sampled	FCLog10	MAPE	1
89	IndustrialStrains0103_ConcsBN_FC-16-1C7D-16_Unsupervised_Sampled_FCLog10_MAPE_09	44	44	0.333021	0.842654	2.7033	2.93699	0.137767	0.088971	82.0566	80.7023	1.79573	2.66849	1	ConcsBN	FC-16-1C7D-16	Unsupervised	Sampled	FCLog10	MAPE	9
95	IndustrialStrains0103_ConcsBN_FC-16-1C7D-16_Unsupervised_Sampled_FCLog10_MAPE_12	28	44	1.01488	0.986999	2.70209	2.91434	0.151031	0.084306	82.2325	81.1007	1.94815	2.70517	1	ConcsBN	FC-16-1C7D-16	Unsupervised	Sampled	FCLog10	MAPE	12
87	IndustrialStrains0103_ConcsBN_FC-16-1C7D-16_Unsupervised_Sampled_FCLog10_MAPE_08	44	28	0.343955	0.942943	2.67878	2.91064	0.133988	0.078916	82.2937	80.9458	3.2628	3.23415	1	ConcsBN	FC-16-1C7D-16	Unsupervised	Sampled	FCLog10	MAPE	8
81	IndustrialStrains0103_ConcsBN_FC-16-1C7D-16_Unsupervised_Sampled_FCLog10_MAPE_05	44	44	0.656923	0.56176	2.72023	2.90425	0.15463	0.089939	82.2976	80.7012	2.18736	4.59509	1	ConcsBN	FC-16-1C7D-16	Unsupervised	Sampled	FCLog10	MAPE	5
75	IndustrialStrains0103_ConcsBN_FC-16-1C7D-16_Unsupervised_Sampled_FCLog10_MAPE_02	28	44	0.759753	0.544494	2.70541	2.92647	0.157067	0.088369	82.3376	80.5799	0.4758	1.5841	1	ConcsBN	FC-16-1C7D-16	Unsupervised	Sampled	FCLog10	MAPE	2
79	IndustrialStrains0103_ConcsBN_FC-16-1C7D-16_Unsupervised_Sampled_FCLog10_MAPE_04	44	28	0.562452	0.671121	2.6854	2.92398	0.130643	0.094114	82.3584	81.2939	2.05593	3.2931	1	ConcsBN	FC-16-1C7D-16	Unsupervised	Sampled	FCLog10	MAPE	4
91	IndustrialStrains0103_ConcsBN_FC-16-1C7D-16_Unsupervised_Sampled_FCLog10_MAPE_10	44	6	1.04165	1.34554	2.70699	2.89869	0.126507	0.076486	82.392	80.9414	2.94136	4.50415	1	ConcsBN	FC-16-1C7D-16	Unsupervised	Sampled	FCLog10	MAPE	10
4	IndustrialStrains0103_ConcsBN_FC-16-2C7D-16_Unsupervised_Sampled_FCLog10_MAPE_01	44	44	0.35635	0.330138	2.72766	2.93723	0.14935	0.092182	83.999	83.6458	13.8191	17.0781	1	ConcsBN	FC-16-2C7D-16	Unsupervised	Sampled	FCLog10	MAPE	1
22	IndustrialStrains0103_ConcsBN_FC-16-2C7D-16_Unsupervised_Sampled_FCLog10_MAPE_02	28	28	0.93007	1.19624	2.73669	2.96469	0.122271	0.092993	84.9922	85.5903	18.4263	34.5484	1	ConcsBN	FC-16-2C7D-16	Unsupervised	Sampled	FCLog10	MAPE	2
39	ALEsKOs01_ConcsBN_FC-16-2C6D-16_Unsupervised_Sampled_FCLog100_MAPE_01	65	25	1.89228	3.49283	1.6051	1.49355	0.134011	0.109683	87.7411	85.4984	1.49502	9.23245	2	ConcsBN	FC-16-2C6D-16	Unsupervised	Sampled	FCLog100	MAPE	1
45	ALEsKOs01_ConcsBN_FC-16-2C10D-16_Unsupervised_Sampled_FCLog100_MAPE_01	13	43	0.941909	3.01447	1.64053	1.47008	0.122325	0.095962	87.7566	85.775	1.72062	5.07861	2	ConcsBN	FC-16-2C10D-16	Unsupervised	Sampled	FCLog100	MAPE	1
101	ALEsKOs01_ConcsBN_FC-16-1C6D-16_Unsupervised_Sampled_FCLog10_MAPE_03	95	25	1.04677	2.12409	2.78915	2.54485	0.414479	0.355091	87.7733	85.2265	0.91422	5.64852	2	ConcsBN	FC-16-1C6D-16	Unsupervised	Sampled	FCLog10	MAPE	3
115	ALEsKOs01_ConcsBN_FC-16-1C6D-16_Unsupervised_Sampled_FCLog10_MAPE_10	26	25	1.31256	2.02479	2.79956	2.51794	0.370553	0.340607	87.8429	85.5526	1.17174	4.53886	2	ConcsBN	FC-16-1C6D-16	Unsupervised	Sampled	FCLog10	MAPE	10
70	ALEsKOs01_ConcsBN_FC-16-4C4D-16_Unsupervised_Sampled_FCLog10_MAPE_02	92	25	1.66507	3.41492	2.80798	2.5209	0.368577	0.289223	87.8447	85.3685	1.12743	5.63219	2	ConcsBN	FC-16-4C4D-16	Unsupervised	Sampled	FCLog10	MAPE	2
46	ALEsKOs01_ConcsBN_FC-16-2C10D-16_Unsupervised_Sampled_FCLog10_MAPE_01	13	7	1.48458	3.44862	2.7948	2.53175	0.348627	0.356575	87.8762	85.2552	1.53093	8.67147	2	ConcsBN	FC-16-2C10D-16	Unsupervised	Sampled	FCLog10	MAPE	1
58	ALEsKOs01_ConcsBN_FC-16-2C6D-16_Unsupervised_Sampled_FCLog10_MAPE_02	25	25	1.24068	3.50376	2.78638	2.54831	0.364886	0.306165	87.8872	85.398	1.1484	5.01553	2	ConcsBN	FC-16-2C6D-16	Unsupervised	Sampled	FCLog10	MAPE	2
103	ALEsKOs01_ConcsBN_FC-16-1C6D-16_Unsupervised_Sampled_FCLog10_MAPE_04	95	25	1.207	2.64134	2.76676	2.51071	0.368682	0.315542	87.9067	85.3829	1.14223	5.31533	2	ConcsBN	FC-16-1C6D-16	Unsupervised	Sampled	FCLog10	MAPE	4
105	ALEsKOs01_ConcsBN_FC-16-1C6D-16_Unsupervised_Sampled_FCLog10_MAPE_05	80	68	0.988247	2.35587	2.80168	2.53991	0.39483	0.324092	87.9107	85.3526	1.11656	3.13187	2	ConcsBN	FC-16-1C6D-16	Unsupervised	Sampled	FCLog10	MAPE	5
109	ALEsKOs01_ConcsBN_FC-16-1C6D-16_Unsupervised_Sampled_FCLog10_MAPE_07	26	40	0.834708	1.9512	2.75562	2.54469	0.407842	0.344335	87.9338	85.5874	1.09609	5.67479	2	ConcsBN	FC-16-1C6D-16	Unsupervised	Sampled	FCLog10	MAPE	7
107	ALEsKOs01_ConcsBN_FC-16-1C6D-16_Unsupervised_Sampled_FCLog10_MAPE_06	26	40	1.29545	2.78067	2.80382	2.53579	0.380704	0.364078	87.9377	84.9644	1.10256	5.11089	2	ConcsBN	FC-16-1C6D-16	Unsupervised	Sampled	FCLog10	MAPE	6
52	ALEsKOs01_ConcsBN_FC-16-4C4D-16_Unsupervised_Sampled_FCLog10_MAPE_01	13	25	2.53859	5.09231	2.80796	2.54134	0.315625	0.279534	87.9379	85.6205	1.0594	4.04272	2	ConcsBN	FC-16-4C4D-16	Unsupervised	Sampled	FCLog10	MAPE	1
113	ALEsKOs01_ConcsBN_FC-16-1C6D-16_Unsupervised_Sampled_FCLog10_MAPE_09	65	40	1.0489	2.19067	2.81001	2.53984	0.402086	0.355298	87.9442	85.2397	1.15841	7.53344	2	ConcsBN	FC-16-1C6D-16	Unsupervised	Sampled	FCLog10	MAPE	9
64	ALEsKOs01_ConcsBN_FC-16-2C10D-16_Unsupervised_Sampled_FCLog10_MAPE_02	65	25	1.42001	3.49803	2.8197	2.53934	0.287078	0.257201	87.9489	85.3229	0.809608	4.89189	2	ConcsBN	FC-16-2C10D-16	Unsupervised	Sampled	FCLog10	MAPE	2
99	ALEsKOs01_ConcsBN_FC-16-1C6D-16_Unsupervised_Sampled_FCLog10_MAPE_02	92	25	1.23091	2.06167	2.79369	2.53314	0.33187	0.308668	87.9616	85.1345	1.07661	7.24403	2	ConcsBN	FC-16-1C6D-16	Unsupervised	Sampled	FCLog10	MAPE	2
97	ALEsKOs01_ConcsBN_FC-16-1C6D-16_Unsupervised_Sampled_FCLog10_MAPE_01	25	7	1.32598	2.87861	2.79042	2.54089	0.400016	0.369518	87.9775	85.0358	1.26324	6.12318	2	ConcsBN	FC-16-1C6D-16	Unsupervised	Sampled	FCLog10	MAPE	1
63	ALEsKOs01_ConcsBN_FC-16-2C10D-16_Unsupervised_Sampled_FCLog100_MAPE_02	26	25	2.09989	3.55286	1.62191	1.46503	0.148059	0.125371	88.0276	85.2691	1.28691	5.43285	2	ConcsBN	FC-16-2C10D-16	Unsupervised	Sampled	FCLog100	MAPE	2
57	ALEsKOs01_ConcsBN_FC-16-2C6D-16_Unsupervised_Sampled_FCLog100_MAPE_02	65	7	1.54581	3.7066	1.60006	1.47229	0.124921	0.106007	88.0312	85.3293	1.12064	4.52416	2	ConcsBN	FC-16-2C6D-16	Unsupervised	Sampled	FCLog100	MAPE	2
40	ALEsKOs01_ConcsBN_FC-16-2C6D-16_Unsupervised_Sampled_FCLog10_MAPE_01	26	13	1.61345	4.21276	2.80102	2.53027	0.40204	0.338691	88.0741	85.3673	1.25919	6.15168	2	ConcsBN	FC-16-2C6D-16	Unsupervised	Sampled	FCLog10	MAPE	1
7	IndustrialStrains0103_ConcsBN_FC-16-2C10D-16_Unsupervised_Sampled_FCLog10_MSE_01	55	101589	6.96381	1.90144	2.17901	2.25909	0.015368	0.021268	88.1111	79.3214	4.69193	49.39	1	ConcsBN	FC-16-2C10D-16	Unsupervised	Sampled	FCLog10	MSE	1
111	ALEsKOs01_ConcsBN_FC-16-1C6D-16_Unsupervised_Sampled_FCLog10_MAPE_08	65	25	2.19683	2.73615	2.82599	2.54259	0.371641	0.309226	88.1969	85.4354	1.09897	4.04566	2	ConcsBN	FC-16-1C6D-16	Unsupervised	Sampled	FCLog10	MAPE	8
51	ALEsKOs01_ConcsBN_FC-16-4C4D-16_Unsupervised_Sampled_FCLog100_MAPE_01	13	127	2.8879	6.08455	1.63178	1.48835	0.162282	0.124647	88.3765	86.0423	1.20324	7.19387	2	ConcsBN	FC-16-4C4D-16	Unsupervised	Sampled	FCLog100	MAPE	1
69	ALEsKOs01_ConcsBN_FC-16-4C4D-16_Unsupervised_Sampled_FCLog100_MAPE_02	13	25	2.13817	4.48521	1.62455	1.46975	0.137363	0.088413	88.415	85.7777	1.34231	5.04918	2	ConcsBN	FC-16-4C4D-16	Unsupervised	Sampled	FCLog100	MAPE	2
119	ALEsKOs01_ConcsBN_FC-16-1C6D-16_Unsupervised_Sampled_FCLog10_MAPE_12	13	68	1.5565	2.94775	2.79204	2.54249	0.369069	0.353338	88.4345	86.7211	1.51333	8.00162	2	ConcsBN	FC-16-1C6D-16	Unsupervised	Sampled	FCLog10	MAPE	12
6	IndustrialStrains0103_ConcsBN_FC-16-2C10D-16_Unsupervised_Sampled_FCLog100_MSE_01	32	101345	3.57589	0.476645	1.09935	1.13083	0.004443	0.004912	88.5332	78.119	5.13784	9.15327	1	ConcsBN	FC-16-2C10D-16	Unsupervised	Sampled	FCLog100	MSE	1
117	ALEsKOs01_ConcsBN_FC-16-1C6D-16_Unsupervised_Sampled_FCLog10_MAPE_11	41	25	2.23223	3.80235	2.80091	2.54973	0.376977	0.329611	89.1659	87.4157	3.14602	10.4354	2	ConcsBN	FC-16-1C6D-16	Unsupervised	Sampled	FCLog10	MAPE	11
21	IndustrialStrains0103_ConcsBN_FC-16-2C7D-16_Unsupervised_Sampled_FCLog100_MAPE_02	116	62	1.58703	1.57884	1.38295	1.57455	0.043938	0.033535	92.601	94.0298	141.89	137.137	1	ConcsBN	FC-16-2C7D-16	Unsupervised	Sampled	FCLog100	MAPE	2
3	IndustrialStrains0103_ConcsBN_FC-16-2C7D-16_Unsupervised_Sampled_FCLog100_MAPE_01	44	44	0.714519	1.00909	1.39499	1.58382	0.042279	0.040911	96.0078	98.435	135.105	238.02	1	ConcsBN	FC-16-2C7D-16	Unsupervised	Sampled	FCLog100	MAPE	1
13	IndustrialStrains0103_ConcsBN_FC-16-4C4D-16_Unsupervised_Sampled_FCLog10_MSE_01	43	101218	8.57233	2.06979	2.06375	2.35857	0.01367	0.022668	105.146	123.797	375.285	1270.29	1	ConcsBN	FC-16-4C4D-16	Unsupervised	Sampled	FCLog10	MSE	1
30	IndustrialStrains0103_ConcsBN_FC-16-4C4D-16_Unsupervised_Sampled_FCLog100_MSE_02	17	101090	6.4695	0.519812	1.13039	1.18145	0.003953	0.005901	108.816	113.016	592.082	459.449	1	ConcsBN	FC-16-4C4D-16	Unsupervised	Sampled	FCLog100	MSE	2
31	IndustrialStrains0103_ConcsBN_FC-16-4C4D-16_Unsupervised_Sampled_FCLog10_MSE_02	18	101165	8.76451	2.25285	2.13816	2.46555	0.012147	0.018939	109.85	131.41	856.244	1586.38	1	ConcsBN	FC-16-4C4D-16	Unsupervised	Sampled	FCLog10	MSE	2
12	IndustrialStrains0103_ConcsBN_FC-16-4C4D-16_Unsupervised_Sampled_FCLog100_MSE_01	86	101161	7.96098	0.553851	1.15215	1.22097	0.004312	0.006475	113.142	119.272	1359.32	912.069	1	ConcsBN	FC-16-4C4D-16	Unsupervised	Sampled	FCLog100	MSE	1
76	IndustrialStrains0103_ConcsBN_FC-16-1C7D-16_Unsupervised_Sampled_FCLog10_MSE_03	87	55	4.58107	4.56616	2.41799	2.85705	0.036725	0.048376	129.443	144.134	1389.09	4152.27	1	ConcsBN	FC-16-1C7D-16	Unsupervised	Sampled	FCLog10	MSE	3
72	IndustrialStrains0103_ConcsBN_FC-16-1C7D-16_Unsupervised_Sampled_FCLog10_MSE_01	157	77	4.8383	6.02337	2.29187	2.79386	0.041138	0.047028	133.328	158.669	1902.66	4419.4	1	ConcsBN	FC-16-1C7D-16	Unsupervised	Sampled	FCLog10	MSE	1
90	IndustrialStrains0103_ConcsBN_FC-16-1C7D-16_Unsupervised_Sampled_FCLog10_MSE_10	43	77	5.81851	6.06493	2.30978	2.82335	0.037413	0.055588	137.003	174.802	2107.06	4154.16	1	ConcsBN	FC-16-1C7D-16	Unsupervised	Sampled	FCLog10	MSE	10
84	IndustrialStrains0103_ConcsBN_FC-16-1C7D-16_Unsupervised_Sampled_FCLog10_MSE_07	171	35	5.50556	6.07978	2.36038	2.8702	0.031439	0.049438	137.984	175.363	1973.53	5123.33	1	ConcsBN	FC-16-1C7D-16	Unsupervised	Sampled	FCLog10	MSE	7
88	IndustrialStrains0103_ConcsBN_FC-16-1C7D-16_Unsupervised_Sampled_FCLog10_MSE_09	73	69	6.6234	6.64131	2.34637	2.8523	0.034848	0.042663	139.961	167.545	1776.03	5158.58	1	ConcsBN	FC-16-1C7D-16	Unsupervised	Sampled	FCLog10	MSE	9
74	IndustrialStrains0103_ConcsBN_FC-16-1C7D-16_Unsupervised_Sampled_FCLog10_MSE_02	59	53	5.62418	5.81372	2.42503	2.87937	0.037372	0.052405	141.208	182.96	2706.55	5382.8	1	ConcsBN	FC-16-1C7D-16	Unsupervised	Sampled	FCLog10	MSE	2
1	IndustrialStrains0103_ConcsBN_FC-16-2C7D-16_Unsupervised_Sampled_FCLog10_MSE_01	77	96	4.14343	4.67662	2.43279	2.88494	0.043835	0.054851	142.044	168.196	2769.67	3742.33	1	ConcsBN	FC-16-2C7D-16	Unsupervised	Sampled	FCLog10	MSE	1
82	IndustrialStrains0103_ConcsBN_FC-16-1C7D-16_Unsupervised_Sampled_FCLog10_MSE_06	50	19	5.24003	5.52689	2.37083	2.85218	0.032896	0.047407	142.51	166.916	2339.84	4394.98	1	ConcsBN	FC-16-1C7D-16	Unsupervised	Sampled	FCLog10	MSE	6
92	IndustrialStrains0103_ConcsBN_FC-16-1C7D-16_Unsupervised_Sampled_FCLog10_MSE_11	17	15	4.42292	4.85825	2.41371	2.80334	0.034327	0.048408	142.861	175.644	1896.14	5518.4	1	ConcsBN	FC-16-1C7D-16	Unsupervised	Sampled	FCLog10	MSE	11
94	IndustrialStrains0103_ConcsBN_FC-16-1C7D-16_Unsupervised_Sampled_FCLog10_MSE_12	57	79	4.45809	4.67482	2.38384	2.82436	0.037955	0.057629	143.575	173.252	2598.2	4032.68	1	ConcsBN	FC-16-1C7D-16	Unsupervised	Sampled	FCLog10	MSE	12
80	IndustrialStrains0103_ConcsBN_FC-16-1C7D-16_Unsupervised_Sampled_FCLog10_MSE_05	56	34	5.92988	6.74628	2.22276	2.79556	0.04034	0.044331	144.512	169.748	2518.16	5638.86	1	ConcsBN	FC-16-1C7D-16	Unsupervised	Sampled	FCLog10	MSE	5
86	IndustrialStrains0103_ConcsBN_FC-16-1C7D-16_Unsupervised_Sampled_FCLog10_MSE_08	77	19	5.75777	5.94072	2.41302	2.868	0.036714	0.049155	144.613	179.311	2404.6	6204.13	1	ConcsBN	FC-16-1C7D-16	Unsupervised	Sampled	FCLog10	MSE	8
19	IndustrialStrains0103_ConcsBN_FC-16-2C7D-16_Unsupervised_Sampled_FCLog10_MSE_02	53	108	6.76107	7.16553	2.40882	2.84684	0.041776	0.059598	145.88	183.982	2850.83	7408.98	1	ConcsBN	FC-16-2C7D-16	Unsupervised	Sampled	FCLog10	MSE	2
78	IndustrialStrains0103_ConcsBN_FC-16-1C7D-16_Unsupervised_Sampled_FCLog10_MSE_04	51	79	5.98674	6.8701	2.3497	2.85702	0.041522	0.049433	146.117	183.655	2285.55	5397.34	1	ConcsBN	FC-16-1C7D-16	Unsupervised	Sampled	FCLog10	MSE	4
18	IndustrialStrains0103_ConcsBN_FC-16-2C7D-16_Unsupervised_Sampled_FCLog100_MSE_02	69	88	2.22801	2.25627	1.24507	1.50649	0.011917	0.030723	151.46	175.633	2448.21	5670.37	1	ConcsBN	FC-16-2C7D-16	Unsupervised	Sampled	FCLog100	MSE	2
0	IndustrialStrains0103_ConcsBN_FC-16-2C7D-16_Unsupervised_Sampled_FCLog100_MSE_01	58	66	4.80123	4.65735	1.2456	1.52678	0.015143	0.028825	159.962	185.049	4041.95	6363.6	1	ConcsBN	FC-16-2C7D-16	Unsupervised	Sampled	FCLog100	MSE	1
100	ALEsKOs01_ConcsBN_FC-16-1C6D-16_Unsupervised_Sampled_FCLog10_MSE_03	52	63	6.14493	4.84445	2.54309	2.53877	0.132417	0.100767	162.969	224.254	3108.13	15262	2	ConcsBN	FC-16-1C6D-16	Unsupervised	Sampled	FCLog10	MSE	3
49	ALEsKOs01_ConcsBN_FC-16-4C4D-16_Unsupervised_Sampled_FCLog10_MSE_01	48	50	9.63696	8.61836	2.58218	2.53138	0.138074	0.10509	163.432	214.489	5221.49	13730.3	2	ConcsBN	FC-16-4C4D-16	Unsupervised	Sampled	FCLog10	MSE	1
118	ALEsKOs01_ConcsBN_FC-16-1C6D-16_Unsupervised_Sampled_FCLog10_MSE_12	39	78	4.70132	4.38663	2.49674	2.47403	0.135453	0.098633	165.648	192.877	4328.1	13834.9	2	ConcsBN	FC-16-1C6D-16	Unsupervised	Sampled	FCLog10	MSE	12
42	ALEsKOs01_ConcsBN_FC-16-2C10D-16_Unsupervised_Sampled_FCLog100_MSE_01	18	24	3.34329	3.17282	1.41639	1.42364	0.055274	0.042022	166.602	201.596	5197.2	15031.6	2	ConcsBN	FC-16-2C10D-16	Unsupervised	Sampled	FCLog100	MSE	1
96	ALEsKOs01_ConcsBN_FC-16-1C6D-16_Unsupervised_Sampled_FCLog10_MSE_01	63	102	5.69171	4.98014	2.54906	2.49681	0.13119	0.108022	169.859	226.868	5090.47	15393.1	2	ConcsBN	FC-16-1C6D-16	Unsupervised	Sampled	FCLog10	MSE	1
106	ALEsKOs01_ConcsBN_FC-16-1C6D-16_Unsupervised_Sampled_FCLog10_MSE_06	63	12	5.33156	4.64242	2.44854	2.50568	0.150996	0.092364	173.918	201.265	5176.45	12851.6	2	ConcsBN	FC-16-1C6D-16	Unsupervised	Sampled	FCLog10	MSE	6
43	ALEsKOs01_ConcsBN_FC-16-2C10D-16_Unsupervised_Sampled_FCLog10_MSE_01	55	60	6.72437	6.12204	2.38014	2.41296	0.131299	0.120107	177.282	227.816	5829.45	27221.4	2	ConcsBN	FC-16-2C10D-16	Unsupervised	Sampled	FCLog10	MSE	1
55	ALEsKOs01_ConcsBN_FC-16-2C6D-16_Unsupervised_Sampled_FCLog10_MSE_02	38	13	7.08286	6.55743	2.42195	2.46402	0.122041	0.080338	177.357	238.8	4945.65	18385.3	2	ConcsBN	FC-16-2C6D-16	Unsupervised	Sampled	FCLog10	MSE	2
104	ALEsKOs01_ConcsBN_FC-16-1C6D-16_Unsupervised_Sampled_FCLog10_MSE_05	61	13	6.20755	5.41704	2.53894	2.51543	0.133008	0.098682	177.912	184.484	4676.32	12133.1	2	ConcsBN	FC-16-1C6D-16	Unsupervised	Sampled	FCLog10	MSE	5
54	ALEsKOs01_ConcsBN_FC-16-2C6D-16_Unsupervised_Sampled_FCLog100_MSE_02	109	98	4.20826	3.80465	1.47418	1.47335	0.064508	0.045566	178.674	240.912	5405.73	25277.2	2	ConcsBN	FC-16-2C6D-16	Unsupervised	Sampled	FCLog100	MSE	2
67	ALEsKOs01_ConcsBN_FC-16-4C4D-16_Unsupervised_Sampled_FCLog10_MSE_02	38	117	10.7404	9.50483	2.54628	2.5309	0.104812	0.105397	181.945	237.42	7330.41	26803.2	2	ConcsBN	FC-16-4C4D-16	Unsupervised	Sampled	FCLog10	MSE	2
98	ALEsKOs01_ConcsBN_FC-16-1C6D-16_Unsupervised_Sampled_FCLog10_MSE_02	109	28	5.34637	4.60398	2.26559	2.42759	0.115018	0.087532	182.396	214.374	6511.51	13128.6	2	ConcsBN	FC-16-1C6D-16	Unsupervised	Sampled	FCLog10	MSE	2
48	ALEsKOs01_ConcsBN_FC-16-4C4D-16_Unsupervised_Sampled_FCLog100_MSE_01	73	59	6.38634	6.452	1.49283	1.46084	0.063279	0.036022	185.531	233.176	6725.59	26631.8	2	ConcsBN	FC-16-4C4D-16	Unsupervised	Sampled	FCLog100	MSE	1
114	ALEsKOs01_ConcsBN_FC-16-1C6D-16_Unsupervised_Sampled_FCLog10_MSE_10	107	64	6.41367	5.96539	2.56037	2.51775	0.142109	0.122824	186.026	254.739	7020.46	13403.7	2	ConcsBN	FC-16-1C6D-16	Unsupervised	Sampled	FCLog10	MSE	10
112	ALEsKOs01_ConcsBN_FC-16-1C6D-16_Unsupervised_Sampled_FCLog10_MSE_09	39	65	5.93943	5.23025	2.55836	2.49055	0.129714	0.117624	186.669	225.126	5800.4	15121.3	2	ConcsBN	FC-16-1C6D-16	Unsupervised	Sampled	FCLog10	MSE	9
102	ALEsKOs01_ConcsBN_FC-16-1C6D-16_Unsupervised_Sampled_FCLog10_MSE_04	10	55	5.23353	4.6248	2.43797	2.45939	0.119454	0.103352	187.397	229.439	4541.69	20769.5	2	ConcsBN	FC-16-1C6D-16	Unsupervised	Sampled	FCLog10	MSE	4
61	ALEsKOs01_ConcsBN_FC-16-2C10D-16_Unsupervised_Sampled_FCLog10_MSE_02	128	92	8.01938	7.81891	2.54806	2.45202	0.150337	0.134824	189.633	238.506	6675.95	20475.6	2	ConcsBN	FC-16-2C10D-16	Unsupervised	Sampled	FCLog10	MSE	2
108	ALEsKOs01_ConcsBN_FC-16-1C6D-16_Unsupervised_Sampled_FCLog10_MSE_07	112	21	5.63437	5.00958	2.45836	2.44924	0.154222	0.120416	193.117	236.362	6996.52	15630.4	2	ConcsBN	FC-16-1C6D-16	Unsupervised	Sampled	FCLog10	MSE	7
37	ALEsKOs01_ConcsBN_FC-16-2C6D-16_Unsupervised_Sampled_FCLog10_MSE_01	20	44	11.3581	13.6669	2.4524	2.4428	0.162358	0.119932	194.633	239.35	4674.68	22670.2	2	ConcsBN	FC-16-2C6D-16	Unsupervised	Sampled	FCLog10	MSE	1
36	ALEsKOs01_ConcsBN_FC-16-2C6D-16_Unsupervised_Sampled_FCLog100_MSE_01	102	8	3.23837	3.09232	1.43962	1.42004	0.05145	0.038587	196.059	237.018	7369.69	18382.4	2	ConcsBN	FC-16-2C6D-16	Unsupervised	Sampled	FCLog100	MSE	1
116	ALEsKOs01_ConcsBN_FC-16-1C6D-16_Unsupervised_Sampled_FCLog10_MSE_11	63	39	6.12242	5.44043	2.54658	2.45811	0.125128	0.107533	198.609	239.366	6313.56	25333.7	2	ConcsBN	FC-16-1C6D-16	Unsupervised	Sampled	FCLog10	MSE	11
66	ALEsKOs01_ConcsBN_FC-16-4C4D-16_Unsupervised_Sampled_FCLog100_MSE_02	76	94	8.02353	7.25685	1.4697	1.47387	0.054412	0.04266	200.896	273.263	10145.5	29648.4	2	ConcsBN	FC-16-4C4D-16	Unsupervised	Sampled	FCLog100	MSE	2
60	ALEsKOs01_ConcsBN_FC-16-2C10D-16_Unsupervised_Sampled_FCLog100_MSE_02	51	137	5.04157	4.18578	1.38738	1.3935	0.057563	0.045378	201.274	227.635	7722.54	18919.6	2	ConcsBN	FC-16-2C10D-16	Unsupervised	Sampled	FCLog100	MSE	2
71	ALEsKOs01_ConcsBN_FC-16-4C4D-16_Unsupervised_Sampled_OffProj_MAPE_02	1259	166	6.72866	7.16606	0.187346	0.213017	0.02195	0.043806	202.408	240.608	2378.85	2691.67	2	ConcsBN	FC-16-4C4D-16	Unsupervised	Sampled	OffProj	MAPE	2
110	ALEsKOs01_ConcsBN_FC-16-1C6D-16_Unsupervised_Sampled_FCLog10_MSE_08	97	61	5.93313	5.59453	2.47227	2.49542	0.145661	0.078254	206.416	251.674	7041.59	26639.5	2	ConcsBN	FC-16-1C6D-16	Unsupervised	Sampled	FCLog10	MSE	8
41	ALEsKOs01_ConcsBN_FC-16-2C6D-16_Unsupervised_Sampled_OffProj_MAPE_01	1538	5832	5.79268	6.06012	0.188486	0.222071	0.022588	0.042763	236.735	275.718	21843.6	72353.1	2	ConcsBN	FC-16-2C6D-16	Unsupervised	Sampled	OffProj	MAPE	1
65	ALEsKOs01_ConcsBN_FC-16-2C10D-16_Unsupervised_Sampled_OffProj_MAPE_02	4695	1786	4.20325	4.95843	0.171409	0.214041	0.022529	0.045297	280.27	319.095	15221.9	19092.1	2	ConcsBN	FC-16-2C10D-16	Unsupervised	Sampled	OffProj	MAPE	2
59	ALEsKOs01_ConcsBN_FC-16-2C6D-16_Unsupervised_Sampled_OffProj_MAPE_02	2251	2722	5.04668	5.67283	0.179357	0.224596	0.020689	0.043121	350.213	361.156	36261.9	24222.7	2	ConcsBN	FC-16-2C6D-16	Unsupervised	Sampled	OffProj	MAPE	2
47	ALEsKOs01_ConcsBN_FC-16-2C10D-16_Unsupervised_Sampled_OffProj_MAPE_01	664	883	4.8932	5.78435	0.165522	0.214907	0.017876	0.03736	461.894	550.207	58653.2	84162.3	2	ConcsBN	FC-16-2C10D-16	Unsupervised	Sampled	OffProj	MAPE	1
11	IndustrialStrains0103_ConcsBN_FC-16-2C10D-16_Unsupervised_Sampled_OffProj_MAPE_01	26	100239	1.83368	0.002129	0.170986	0.155744	4e-06	1.5e-05	653.846	307.917	21867.3	1225.53	1	ConcsBN	FC-16-2C10D-16	Unsupervised	Sampled	OffProj	MAPE	1
53	ALEsKOs01_ConcsBN_FC-16-4C4D-16_Unsupervised_Sampled_OffProj_MAPE_01	298	336	8.77413	9.56431	0.157589	0.198117	0.023052	0.032358	1007.46	1295.16	612714	957570	2	ConcsBN	FC-16-4C4D-16	Unsupervised	Sampled	OffProj	MAPE	1
29	IndustrialStrains0103_ConcsBN_FC-16-2C10D-16_Unsupervised_Sampled_OffProj_MAPE_02	100	100485	1.99584	0.002859	0.130138	0.140182	6e-06	7e-06	1019.45	425.09	27182.2	929.476	1	ConcsBN	FC-16-2C10D-16	Unsupervised	Sampled	OffProj	MAPE	2
14	IndustrialStrains0103_ConcsBN_FC-16-4C4D-16_Unsupervised_Sampled_OffProj_MSE_01	225	101457	3.40441	0.011162	0.175974	0.171975	6e-06	7e-06	1376.75	521.329	182138	3757.22	1	ConcsBN	FC-16-4C4D-16	Unsupervised	Sampled	OffProj	MSE	1
35	IndustrialStrains0103_ConcsBN_FC-16-4C4D-16_Unsupervised_Sampled_OffProj_MAPE_02	1009	100750	3.03646	0.00309	0.158536	0.162902	3e-06	2e-06	2934.96	449.508	1.18633e+06	1767.29	1	ConcsBN	FC-16-4C4D-16	Unsupervised	Sampled	OffProj	MAPE	2
26	IndustrialStrains0103_ConcsBN_FC-16-2C10D-16_Unsupervised_Sampled_OffProj_MSE_02	106	101827	2.50314	0.010846	0.18149	0.170558	5e-06	7e-06	3600.58	970.478	2031030	10628.7	1	ConcsBN	FC-16-2C10D-16	Unsupervised	Sampled	OffProj	MSE	2
62	ALEsKOs01_ConcsBN_FC-16-2C10D-16_Unsupervised_Sampled_OffProj_MSE_02	3070	163	1.80073	1.73117	0.178133	0.182039	0.009781	0.010688	3769.7	4428.43	3.27276e+06	4453473	2	ConcsBN	FC-16-2C10D-16	Unsupervised	Sampled	OffProj	MSE	2
8	IndustrialStrains0103_ConcsBN_FC-16-2C10D-16_Unsupervised_Sampled_OffProj_MSE_01	3130	101841	1.83553	0.010567	0.163897	0.169333	3e-06	1e-05	3789.33	961.081	766272	10433.8	1	ConcsBN	FC-16-2C10D-16	Unsupervised	Sampled	OffProj	MSE	1
56	ALEsKOs01_ConcsBN_FC-16-2C6D-16_Unsupervised_Sampled_OffProj_MSE_02	292	78	1.85613	1.91173	0.169321	0.184209	0.010926	0.017538	4722.3	5824.72	3.92856e+06	6556378	2	ConcsBN	FC-16-2C6D-16	Unsupervised	Sampled	OffProj	MSE	2
68	ALEsKOs01_ConcsBN_FC-16-4C4D-16_Unsupervised_Sampled_OffProj_MSE_02	43	188	5.57338	5.67089	0.194568	0.226794	0.012384	0.026746	4777.98	6086.52	5211682	5902041	2	ConcsBN	FC-16-4C4D-16	Unsupervised	Sampled	OffProj	MSE	2
44	ALEsKOs01_ConcsBN_FC-16-2C10D-16_Unsupervised_Sampled_OffProj_MSE_01	4489	1830	3.19534	3.12572	0.158915	0.179299	0.010368	0.014017	5935.31	6428.48	9102108	10780312	2	ConcsBN	FC-16-2C10D-16	Unsupervised	Sampled	OffProj	MSE	1
32	IndustrialStrains0103_ConcsBN_FC-16-4C4D-16_Unsupervised_Sampled_OffProj_MSE_02	6064	101362	5.08498	0.013227	0.205686	0.187923	5e-06	8e-06	6454.85	834.103	767787	17059.2	1	ConcsBN	FC-16-4C4D-16	Unsupervised	Sampled	OffProj	MSE	2
38	ALEsKOs01_ConcsBN_FC-16-2C6D-16_Unsupervised_Sampled_OffProj_MSE_01	747	745	2.98066	3.14169	0.162406	0.192213	0.006771	0.016244	6715.99	8423.83	9252743	10951920	2	ConcsBN	FC-16-2C6D-16	Unsupervised	Sampled	OffProj	MSE	1
17	IndustrialStrains0103_ConcsBN_FC-16-4C4D-16_Unsupervised_Sampled_OffProj_MAPE_01	1682	100333	3.04964	0.007065	0.213497	0.184224	3e-06	5e-06	6946.09	1198.77	1.05013e+06	23243.1	1	ConcsBN	FC-16-4C4D-16	Unsupervised	Sampled	OffProj	MAPE	1
50	ALEsKOs01_ConcsBN_FC-16-4C4D-16_Unsupervised_Sampled_OffProj_MSE_01	2586	350	3.78117	4.41507	0.182415	0.213065	0.0085	0.018642	7667.01	9499	9035898	13779024	2	ConcsBN	FC-16-4C4D-16	Unsupervised	Sampled	OffProj	MSE	1
5	IndustrialStrains0103_ConcsBN_FC-16-2C7D-16_Unsupervised_Sampled_OffProj_MAPE_01	1061	89	1.90572	1.04204	0.226061	0.215219	0.003737	0.001511	19865.1	3629.69	340009152	12246598	1	ConcsBN	FC-16-2C7D-16	Unsupervised	Sampled	OffProj	MAPE	1
2	IndustrialStrains0103_ConcsBN_FC-16-2C7D-16_Unsupervised_Sampled_OffProj_MSE_01	656	3946	1.88981	1.68705	0.248439	0.223602	0.003229	0.001361	182314	14667.6	44554633216	237095264	1	ConcsBN	FC-16-2C7D-16	Unsupervised	Sampled	OffProj	MSE	1
20	IndustrialStrains0103_ConcsBN_FC-16-2C7D-16_Unsupervised_Sampled_OffProj_MSE_02	1064	1621	3.07094	2.85597	0.273524	0.251113	0.003867	0.004341	207169	22362.2	54124314624	344421312	1	ConcsBN	FC-16-2C7D-16	Unsupervised	Sampled	OffProj	MSE	2
23	IndustrialStrains0103_ConcsBN_FC-16-2C7D-16_Unsupervised_Sampled_OffProj_MAPE_02	4591	3866	2.86919	1.19318	0.337775	0.322633	0.006586	0.005519	312508	24847.5	94275158016	678565760	1	ConcsBN	FC-16-2C7D-16	Unsupervised	Sampled	OffProj	MAPE	2
