# Supplementary material for: A Comprehensive Evaluation of Metabolomics Data Preprocessing Methods for Deep Learning
Source: Metabolites. 2022 Feb 24;12(3):202. doi: 10.3390/metabo12030202 (PMC8948616; doi:10.3390/metabo12030202)
Supplement: Supplementary file 1 [file metabolites-12-00202-s001.zip › Tables/TableS10.xlsx]

## Sheet: TableS10
	label	category	predicted	input	Training_PrecisionMCMicro
0	FC-16-1C7D-16_Unsupervised_Sampled_FCLog10_MSE_01	0	5	BL21	1
1	FC-16-1C7D-16_Unsupervised_Sampled_FCLog10_MSE_01	1	5	C	1
2	FC-16-1C7D-16_Unsupervised_Sampled_FCLog10_MSE_01	2	5	Crooks	1
3	FC-16-1C7D-16_Unsupervised_Sampled_FCLog10_MSE_01	3	5	DH5a	1
4	FC-16-1C7D-16_Unsupervised_Sampled_FCLog10_MSE_01	4	6	MG1655	0.90625
5	FC-16-1C7D-16_Unsupervised_Sampled_FCLog10_MSE_01	5	6	W	1
6	FC-16-1C7D-16_Unsupervised_Sampled_FCLog10_MSE_01	6	6	W3110	0.984375
7	FC-16-1C7D-16_Unsupervised_Sampled_FCLog10_MAPE_01	0	6	BL21	1
8	FC-16-1C7D-16_Unsupervised_Sampled_FCLog10_MAPE_01	1	6	C	1
9	FC-16-1C7D-16_Unsupervised_Sampled_FCLog10_MAPE_01	2	6	Crooks	1
10	FC-16-1C7D-16_Unsupervised_Sampled_FCLog10_MAPE_01	3	6	DH5a	1
11	FC-16-1C7D-16_Unsupervised_Sampled_FCLog10_MAPE_01	4	6	MG1655	1
12	FC-16-1C7D-16_Unsupervised_Sampled_FCLog10_MAPE_01	5	6	W	1
13	FC-16-1C7D-16_Unsupervised_Sampled_FCLog10_MAPE_01	6	6	W3110	1
14	FC-16-1C7D-16_Unsupervised_Sampled_FCLog10_MSE_02	0	6	BL21	1
15	FC-16-1C7D-16_Unsupervised_Sampled_FCLog10_MSE_02	1	6	C	1
16	FC-16-1C7D-16_Unsupervised_Sampled_FCLog10_MSE_02	2	6	Crooks	1
17	FC-16-1C7D-16_Unsupervised_Sampled_FCLog10_MSE_02	3	6	DH5a	1
18	FC-16-1C7D-16_Unsupervised_Sampled_FCLog10_MSE_02	4	6	MG1655	1
19	FC-16-1C7D-16_Unsupervised_Sampled_FCLog10_MSE_02	5	6	W	1
20	FC-16-1C7D-16_Unsupervised_Sampled_FCLog10_MSE_02	6	6	W3110	1
21	FC-16-1C7D-16_Unsupervised_Sampled_FCLog10_MAPE_02	0	3	BL21	1
22	FC-16-1C7D-16_Unsupervised_Sampled_FCLog10_MAPE_02	1	3	C	1
23	FC-16-1C7D-16_Unsupervised_Sampled_FCLog10_MAPE_02	2	3	Crooks	1
24	FC-16-1C7D-16_Unsupervised_Sampled_FCLog10_MAPE_02	3	3	DH5a	1
25	FC-16-1C7D-16_Unsupervised_Sampled_FCLog10_MAPE_02	4	3	MG1655	1
26	FC-16-1C7D-16_Unsupervised_Sampled_FCLog10_MAPE_02	5	3	W	1
27	FC-16-1C7D-16_Unsupervised_Sampled_FCLog10_MAPE_02	6	3	W3110	1
28	FC-16-1C7D-16_Unsupervised_Sampled_FCLog10_MSE_03	0	0	BL21	1
29	FC-16-1C7D-16_Unsupervised_Sampled_FCLog10_MSE_03	1	0	C	1
30	FC-16-1C7D-16_Unsupervised_Sampled_FCLog10_MSE_03	2	0	Crooks	1
31	FC-16-1C7D-16_Unsupervised_Sampled_FCLog10_MSE_03	3	0	DH5a	1
32	FC-16-1C7D-16_Unsupervised_Sampled_FCLog10_MSE_03	4	0	MG1655	1
33	FC-16-1C7D-16_Unsupervised_Sampled_FCLog10_MSE_03	5	0	W	1
34	FC-16-1C7D-16_Unsupervised_Sampled_FCLog10_MSE_03	6	0	W3110	1
35	FC-16-1C7D-16_Unsupervised_Sampled_FCLog10_MAPE_03	0	5	BL21	1
36	FC-16-1C7D-16_Unsupervised_Sampled_FCLog10_MAPE_03	1	5	C	1
37	FC-16-1C7D-16_Unsupervised_Sampled_FCLog10_MAPE_03	2	5	Crooks	1
38	FC-16-1C7D-16_Unsupervised_Sampled_FCLog10_MAPE_03	3	5	DH5a	1
39	FC-16-1C7D-16_Unsupervised_Sampled_FCLog10_MAPE_03	4	5	MG1655	1
40	FC-16-1C7D-16_Unsupervised_Sampled_FCLog10_MAPE_03	5	5	W	1
41	FC-16-1C7D-16_Unsupervised_Sampled_FCLog10_MAPE_03	6	5	W3110	1
42	FC-16-1C7D-16_Unsupervised_Sampled_FCLog10_MSE_04	0	6	BL21	1
43	FC-16-1C7D-16_Unsupervised_Sampled_FCLog10_MSE_04	1	6	C	1
44	FC-16-1C7D-16_Unsupervised_Sampled_FCLog10_MSE_04	2	6	Crooks	1
45	FC-16-1C7D-16_Unsupervised_Sampled_FCLog10_MSE_04	3	6	DH5a	1
46	FC-16-1C7D-16_Unsupervised_Sampled_FCLog10_MSE_04	4	6	MG1655	1
47	FC-16-1C7D-16_Unsupervised_Sampled_FCLog10_MSE_04	5	6	W	1
48	FC-16-1C7D-16_Unsupervised_Sampled_FCLog10_MSE_04	6	6	W3110	1
49	FC-16-1C7D-16_Unsupervised_Sampled_FCLog10_MAPE_04	0	6	BL21	1
50	FC-16-1C7D-16_Unsupervised_Sampled_FCLog10_MAPE_04	1	6	C	1
51	FC-16-1C7D-16_Unsupervised_Sampled_FCLog10_MAPE_04	2	6	Crooks	1
52	FC-16-1C7D-16_Unsupervised_Sampled_FCLog10_MAPE_04	3	6	DH5a	1
53	FC-16-1C7D-16_Unsupervised_Sampled_FCLog10_MAPE_04	4	6	MG1655	1
54	FC-16-1C7D-16_Unsupervised_Sampled_FCLog10_MAPE_04	5	6	W	1
55	FC-16-1C7D-16_Unsupervised_Sampled_FCLog10_MAPE_04	6	6	W3110	1
56	FC-16-1C7D-16_Unsupervised_Sampled_FCLog10_MSE_05	0	3	BL21	1
57	FC-16-1C7D-16_Unsupervised_Sampled_FCLog10_MSE_05	1	0	C	1
58	FC-16-1C7D-16_Unsupervised_Sampled_FCLog10_MSE_05	2	3	Crooks	1
59	FC-16-1C7D-16_Unsupervised_Sampled_FCLog10_MSE_05	3	3	DH5a	1
60	FC-16-1C7D-16_Unsupervised_Sampled_FCLog10_MSE_05	4	4	MG1655	0.625
61	FC-16-1C7D-16_Unsupervised_Sampled_FCLog10_MSE_05	5	4	W	1
62	FC-16-1C7D-16_Unsupervised_Sampled_FCLog10_MSE_05	6	0	W3110	1
63	FC-16-1C7D-16_Unsupervised_Sampled_FCLog10_MAPE_05	0	5	BL21	1
64	FC-16-1C7D-16_Unsupervised_Sampled_FCLog10_MAPE_05	1	5	C	1
65	FC-16-1C7D-16_Unsupervised_Sampled_FCLog10_MAPE_05	2	5	Crooks	1
66	FC-16-1C7D-16_Unsupervised_Sampled_FCLog10_MAPE_05	3	5	DH5a	1
67	FC-16-1C7D-16_Unsupervised_Sampled_FCLog10_MAPE_05	4	5	MG1655	0.984375
68	FC-16-1C7D-16_Unsupervised_Sampled_FCLog10_MAPE_05	5	5	W	1
69	FC-16-1C7D-16_Unsupervised_Sampled_FCLog10_MAPE_05	6	5	W3110	1
70	FC-16-1C7D-16_Unsupervised_Sampled_FCLog10_MSE_06	0	3	BL21	1
71	FC-16-1C7D-16_Unsupervised_Sampled_FCLog10_MSE_06	1	3	C	1
72	FC-16-1C7D-16_Unsupervised_Sampled_FCLog10_MSE_06	2	3	Crooks	1
73	FC-16-1C7D-16_Unsupervised_Sampled_FCLog10_MSE_06	3	3	DH5a	1
74	FC-16-1C7D-16_Unsupervised_Sampled_FCLog10_MSE_06	4	3	MG1655	1
75	FC-16-1C7D-16_Unsupervised_Sampled_FCLog10_MSE_06	5	3	W	1
76	FC-16-1C7D-16_Unsupervised_Sampled_FCLog10_MSE_06	6	3	W3110	1
77	FC-16-1C7D-16_Unsupervised_Sampled_FCLog10_MAPE_06	0	6	BL21	1
78	FC-16-1C7D-16_Unsupervised_Sampled_FCLog10_MAPE_06	1	6	C	1
79	FC-16-1C7D-16_Unsupervised_Sampled_FCLog10_MAPE_06	2	6	Crooks	1
80	FC-16-1C7D-16_Unsupervised_Sampled_FCLog10_MAPE_06	3	6	DH5a	1
81	FC-16-1C7D-16_Unsupervised_Sampled_FCLog10_MAPE_06	4	6	MG1655	1
82	FC-16-1C7D-16_Unsupervised_Sampled_FCLog10_MAPE_06	5	6	W	1
83	FC-16-1C7D-16_Unsupervised_Sampled_FCLog10_MAPE_06	6	6	W3110	1
84	FC-16-1C7D-16_Unsupervised_Sampled_FCLog10_MSE_07	0	1	BL21	1
85	FC-16-1C7D-16_Unsupervised_Sampled_FCLog10_MSE_07	1	1	C	1
86	FC-16-1C7D-16_Unsupervised_Sampled_FCLog10_MSE_07	2	1	Crooks	1
87	FC-16-1C7D-16_Unsupervised_Sampled_FCLog10_MSE_07	3	1	DH5a	1
88	FC-16-1C7D-16_Unsupervised_Sampled_FCLog10_MSE_07	4	1	MG1655	1
89	FC-16-1C7D-16_Unsupervised_Sampled_FCLog10_MSE_07	5	1	W	1
90	FC-16-1C7D-16_Unsupervised_Sampled_FCLog10_MSE_07	6	1	W3110	1
91	FC-16-1C7D-16_Unsupervised_Sampled_FCLog10_MAPE_07	0	6	BL21	1
92	FC-16-1C7D-16_Unsupervised_Sampled_FCLog10_MAPE_07	1	6	C	1
93	FC-16-1C7D-16_Unsupervised_Sampled_FCLog10_MAPE_07	2	6	Crooks	1
94	FC-16-1C7D-16_Unsupervised_Sampled_FCLog10_MAPE_07	3	6	DH5a	1
95	FC-16-1C7D-16_Unsupervised_Sampled_FCLog10_MAPE_07	4	6	MG1655	1
96	FC-16-1C7D-16_Unsupervised_Sampled_FCLog10_MAPE_07	5	6	W	1
97	FC-16-1C7D-16_Unsupervised_Sampled_FCLog10_MAPE_07	6	6	W3110	1
98	FC-16-1C7D-16_Unsupervised_Sampled_FCLog10_MSE_08	0	2	BL21	1
99	FC-16-1C7D-16_Unsupervised_Sampled_FCLog10_MSE_08	1	2	C	1
100	FC-16-1C7D-16_Unsupervised_Sampled_FCLog10_MSE_08	2	2	Crooks	1
101	FC-16-1C7D-16_Unsupervised_Sampled_FCLog10_MSE_08	3	2	DH5a	1
102	FC-16-1C7D-16_Unsupervised_Sampled_FCLog10_MSE_08	4	2	MG1655	1
103	FC-16-1C7D-16_Unsupervised_Sampled_FCLog10_MSE_08	5	2	W	1
104	FC-16-1C7D-16_Unsupervised_Sampled_FCLog10_MSE_08	6	2	W3110	1
105	FC-16-1C7D-16_Unsupervised_Sampled_FCLog10_MAPE_08	0	3	BL21	1
106	FC-16-1C7D-16_Unsupervised_Sampled_FCLog10_MAPE_08	1	3	C	1
107	FC-16-1C7D-16_Unsupervised_Sampled_FCLog10_MAPE_08	2	3	Crooks	1
108	FC-16-1C7D-16_Unsupervised_Sampled_FCLog10_MAPE_08	3	3	DH5a	1
109	FC-16-1C7D-16_Unsupervised_Sampled_FCLog10_MAPE_08	4	6	MG1655	0.84375
110	FC-16-1C7D-16_Unsupervised_Sampled_FCLog10_MAPE_08	5	6	W	1
111	FC-16-1C7D-16_Unsupervised_Sampled_FCLog10_MAPE_08	6	4	W3110	1
112	FC-16-1C7D-16_Unsupervised_Sampled_FCLog10_MSE_09	0	3	BL21	1
113	FC-16-1C7D-16_Unsupervised_Sampled_FCLog10_MSE_09	1	3	C	1
114	FC-16-1C7D-16_Unsupervised_Sampled_FCLog10_MSE_09	2	3	Crooks	1
115	FC-16-1C7D-16_Unsupervised_Sampled_FCLog10_MSE_09	3	3	DH5a	1
116	FC-16-1C7D-16_Unsupervised_Sampled_FCLog10_MSE_09	4	3	MG1655	0.71875
117	FC-16-1C7D-16_Unsupervised_Sampled_FCLog10_MSE_09	5	3	W	1
118	FC-16-1C7D-16_Unsupervised_Sampled_FCLog10_MSE_09	6	6	W3110	1
119	FC-16-1C7D-16_Unsupervised_Sampled_FCLog10_MAPE_09	0	1	BL21	1
120	FC-16-1C7D-16_Unsupervised_Sampled_FCLog10_MAPE_09	1	1	C	1
121	FC-16-1C7D-16_Unsupervised_Sampled_FCLog10_MAPE_09	2	1	Crooks	1
122	FC-16-1C7D-16_Unsupervised_Sampled_FCLog10_MAPE_09	3	1	DH5a	1
123	FC-16-1C7D-16_Unsupervised_Sampled_FCLog10_MAPE_09	4	1	MG1655	1
124	FC-16-1C7D-16_Unsupervised_Sampled_FCLog10_MAPE_09	5	1	W	1
125	FC-16-1C7D-16_Unsupervised_Sampled_FCLog10_MAPE_09	6	1	W3110	1
126	FC-16-1C7D-16_Unsupervised_Sampled_FCLog10_MSE_10	0	0	BL21	1
127	FC-16-1C7D-16_Unsupervised_Sampled_FCLog10_MSE_10	1	4	C	1
128	FC-16-1C7D-16_Unsupervised_Sampled_FCLog10_MSE_10	2	0	Crooks	1
129	FC-16-1C7D-16_Unsupervised_Sampled_FCLog10_MSE_10	3	0	DH5a	1
130	FC-16-1C7D-16_Unsupervised_Sampled_FCLog10_MSE_10	4	4	MG1655	1
131	FC-16-1C7D-16_Unsupervised_Sampled_FCLog10_MSE_10	5	4	W	1
132	FC-16-1C7D-16_Unsupervised_Sampled_FCLog10_MSE_10	6	4	W3110	1
133	FC-16-1C7D-16_Unsupervised_Sampled_FCLog10_MAPE_10	0	0	BL21	1
134	FC-16-1C7D-16_Unsupervised_Sampled_FCLog10_MAPE_10	1	0	C	1
135	FC-16-1C7D-16_Unsupervised_Sampled_FCLog10_MAPE_10	2	0	Crooks	1
136	FC-16-1C7D-16_Unsupervised_Sampled_FCLog10_MAPE_10	3	0	DH5a	1
137	FC-16-1C7D-16_Unsupervised_Sampled_FCLog10_MAPE_10	4	0	MG1655	0.96875
138	FC-16-1C7D-16_Unsupervised_Sampled_FCLog10_MAPE_10	5	0	W	1
139	FC-16-1C7D-16_Unsupervised_Sampled_FCLog10_MAPE_10	6	0	W3110	1
140	FC-16-1C7D-16_Unsupervised_Sampled_FCLog10_MSE_11	0	2	BL21	1
141	FC-16-1C7D-16_Unsupervised_Sampled_FCLog10_MSE_11	1	2	C	1
142	FC-16-1C7D-16_Unsupervised_Sampled_FCLog10_MSE_11	2	2	Crooks	1
143	FC-16-1C7D-16_Unsupervised_Sampled_FCLog10_MSE_11	3	2	DH5a	1
144	FC-16-1C7D-16_Unsupervised_Sampled_FCLog10_MSE_11	4	2	MG1655	0.984375
145	FC-16-1C7D-16_Unsupervised_Sampled_FCLog10_MSE_11	5	2	W	1
146	FC-16-1C7D-16_Unsupervised_Sampled_FCLog10_MSE_11	6	2	W3110	1
147	FC-16-1C7D-16_Unsupervised_Sampled_FCLog10_MAPE_11	0	6	BL21	1
148	FC-16-1C7D-16_Unsupervised_Sampled_FCLog10_MAPE_11	1	6	C	1
149	FC-16-1C7D-16_Unsupervised_Sampled_FCLog10_MAPE_11	2	6	Crooks	1
150	FC-16-1C7D-16_Unsupervised_Sampled_FCLog10_MAPE_11	3	6	DH5a	1
151	FC-16-1C7D-16_Unsupervised_Sampled_FCLog10_MAPE_11	4	5	MG1655	0.96875
152	FC-16-1C7D-16_Unsupervised_Sampled_FCLog10_MAPE_11	5	5	W	1
153	FC-16-1C7D-16_Unsupervised_Sampled_FCLog10_MAPE_11	6	2	W3110	0.90625
154	FC-16-1C7D-16_Unsupervised_Sampled_FCLog10_MSE_12	0	6	BL21	1
155	FC-16-1C7D-16_Unsupervised_Sampled_FCLog10_MSE_12	1	6	C	1
156	FC-16-1C7D-16_Unsupervised_Sampled_FCLog10_MSE_12	2	6	Crooks	1
157	FC-16-1C7D-16_Unsupervised_Sampled_FCLog10_MSE_12	3	6	DH5a	1
158	FC-16-1C7D-16_Unsupervised_Sampled_FCLog10_MSE_12	4	6	MG1655	0.921875
159	FC-16-1C7D-16_Unsupervised_Sampled_FCLog10_MSE_12	5	6	W	1
160	FC-16-1C7D-16_Unsupervised_Sampled_FCLog10_MSE_12	6	6	W3110	1
161	FC-16-1C7D-16_Unsupervised_Sampled_FCLog10_MAPE_12	0	3	BL21	1
162	FC-16-1C7D-16_Unsupervised_Sampled_FCLog10_MAPE_12	1	3	C	1
163	FC-16-1C7D-16_Unsupervised_Sampled_FCLog10_MAPE_12	2	3	Crooks	1
164	FC-16-1C7D-16_Unsupervised_Sampled_FCLog10_MAPE_12	3	3	DH5a	1
165	FC-16-1C7D-16_Unsupervised_Sampled_FCLog10_MAPE_12	4	2	MG1655	1
166	FC-16-1C7D-16_Unsupervised_Sampled_FCLog10_MAPE_12	5	2	W	1
167	FC-16-1C7D-16_Unsupervised_Sampled_FCLog10_MAPE_12	6	3	W3110	0.8125
168	FC-16-2C7D-16_Unsupervised_Sampled_FCLog100_MSE_01	0	6	BL21	1
169	FC-16-2C7D-16_Unsupervised_Sampled_FCLog100_MSE_01	1	6	C	1
170	FC-16-2C7D-16_Unsupervised_Sampled_FCLog100_MSE_01	2	6	Crooks	1
171	FC-16-2C7D-16_Unsupervised_Sampled_FCLog100_MSE_01	3	6	DH5a	1
172	FC-16-2C7D-16_Unsupervised_Sampled_FCLog100_MSE_01	4	5	MG1655	0.546875
173	FC-16-2C7D-16_Unsupervised_Sampled_FCLog100_MSE_01	5	6	W	0.890625
174	FC-16-2C7D-16_Unsupervised_Sampled_FCLog100_MSE_01	6	5	W3110	0.921875
175	FC-16-2C7D-16_Unsupervised_Sampled_FCLog10_MSE_01	0	3	BL21	1
176	FC-16-2C7D-16_Unsupervised_Sampled_FCLog10_MSE_01	1	3	C	1
177	FC-16-2C7D-16_Unsupervised_Sampled_FCLog10_MSE_01	2	3	Crooks	1
178	FC-16-2C7D-16_Unsupervised_Sampled_FCLog10_MSE_01	3	3	DH5a	1
179	FC-16-2C7D-16_Unsupervised_Sampled_FCLog10_MSE_01	4	3	MG1655	1
180	FC-16-2C7D-16_Unsupervised_Sampled_FCLog10_MSE_01	5	3	W	1
181	FC-16-2C7D-16_Unsupervised_Sampled_FCLog10_MSE_01	6	3	W3110	1
182	FC-16-2C7D-16_Unsupervised_Sampled_OffProj_MSE_01	0	0	BL21	1
183	FC-16-2C7D-16_Unsupervised_Sampled_OffProj_MSE_01	1	0	C	1
184	FC-16-2C7D-16_Unsupervised_Sampled_OffProj_MSE_01	2	0	Crooks	1
185	FC-16-2C7D-16_Unsupervised_Sampled_OffProj_MSE_01	3	0	DH5a	1
186	FC-16-2C7D-16_Unsupervised_Sampled_OffProj_MSE_01	4	0	MG1655	1
187	FC-16-2C7D-16_Unsupervised_Sampled_OffProj_MSE_01	5	0	W	1
188	FC-16-2C7D-16_Unsupervised_Sampled_OffProj_MSE_01	6	0	W3110	1
189	FC-16-2C7D-16_Unsupervised_Sampled_FCLog100_MAPE_01	0	2	BL21	1
190	FC-16-2C7D-16_Unsupervised_Sampled_FCLog100_MAPE_01	1	2	C	1
191	FC-16-2C7D-16_Unsupervised_Sampled_FCLog100_MAPE_01	2	2	Crooks	1
192	FC-16-2C7D-16_Unsupervised_Sampled_FCLog100_MAPE_01	3	2	DH5a	1
193	FC-16-2C7D-16_Unsupervised_Sampled_FCLog100_MAPE_01	4	2	MG1655	1
194	FC-16-2C7D-16_Unsupervised_Sampled_FCLog100_MAPE_01	5	2	W	1
195	FC-16-2C7D-16_Unsupervised_Sampled_FCLog100_MAPE_01	6	2	W3110	1
196	FC-16-2C7D-16_Unsupervised_Sampled_FCLog10_MAPE_01	0	0	BL21	1
197	FC-16-2C7D-16_Unsupervised_Sampled_FCLog10_MAPE_01	1	0	C	1
198	FC-16-2C7D-16_Unsupervised_Sampled_FCLog10_MAPE_01	2	0	Crooks	1
199	FC-16-2C7D-16_Unsupervised_Sampled_FCLog10_MAPE_01	3	0	DH5a	1
200	FC-16-2C7D-16_Unsupervised_Sampled_FCLog10_MAPE_01	4	0	MG1655	1
201	FC-16-2C7D-16_Unsupervised_Sampled_FCLog10_MAPE_01	5	0	W	1
202	FC-16-2C7D-16_Unsupervised_Sampled_FCLog10_MAPE_01	6	0	W3110	1
203	FC-16-2C7D-16_Unsupervised_Sampled_OffProj_MAPE_01	0	0	BL21	1
204	FC-16-2C7D-16_Unsupervised_Sampled_OffProj_MAPE_01	1	0	C	1
205	FC-16-2C7D-16_Unsupervised_Sampled_OffProj_MAPE_01	2	0	Crooks	1
206	FC-16-2C7D-16_Unsupervised_Sampled_OffProj_MAPE_01	3	0	DH5a	1
207	FC-16-2C7D-16_Unsupervised_Sampled_OffProj_MAPE_01	4	0	MG1655	1
208	FC-16-2C7D-16_Unsupervised_Sampled_OffProj_MAPE_01	5	0	W	1
209	FC-16-2C7D-16_Unsupervised_Sampled_OffProj_MAPE_01	6	0	W3110	1
210	FC-16-2C7D-16_Unsupervised_Sampled_FCLog100_MSE_02	0	2	BL21	1
211	FC-16-2C7D-16_Unsupervised_Sampled_FCLog100_MSE_02	1	2	C	1
212	FC-16-2C7D-16_Unsupervised_Sampled_FCLog100_MSE_02	2	2	Crooks	1
213	FC-16-2C7D-16_Unsupervised_Sampled_FCLog100_MSE_02	3	2	DH5a	1
214	FC-16-2C7D-16_Unsupervised_Sampled_FCLog100_MSE_02	4	2	MG1655	0.984375
215	FC-16-2C7D-16_Unsupervised_Sampled_FCLog100_MSE_02	5	2	W	1
216	FC-16-2C7D-16_Unsupervised_Sampled_FCLog100_MSE_02	6	2	W3110	1
217	FC-16-2C7D-16_Unsupervised_Sampled_FCLog10_MSE_02	0	2	BL21	1
218	FC-16-2C7D-16_Unsupervised_Sampled_FCLog10_MSE_02	1	2	C	1
219	FC-16-2C7D-16_Unsupervised_Sampled_FCLog10_MSE_02	2	2	Crooks	1
220	FC-16-2C7D-16_Unsupervised_Sampled_FCLog10_MSE_02	3	2	DH5a	1
221	FC-16-2C7D-16_Unsupervised_Sampled_FCLog10_MSE_02	4	2	MG1655	0.96875
222	FC-16-2C7D-16_Unsupervised_Sampled_FCLog10_MSE_02	5	2	W	0.96875
223	FC-16-2C7D-16_Unsupervised_Sampled_FCLog10_MSE_02	6	2	W3110	1
224	FC-16-2C7D-16_Unsupervised_Sampled_OffProj_MSE_02	0	2	BL21	1
225	FC-16-2C7D-16_Unsupervised_Sampled_OffProj_MSE_02	1	2	C	1
226	FC-16-2C7D-16_Unsupervised_Sampled_OffProj_MSE_02	2	2	Crooks	1
227	FC-16-2C7D-16_Unsupervised_Sampled_OffProj_MSE_02	3	2	DH5a	1
228	FC-16-2C7D-16_Unsupervised_Sampled_OffProj_MSE_02	4	2	MG1655	1
229	FC-16-2C7D-16_Unsupervised_Sampled_OffProj_MSE_02	5	2	W	1
230	FC-16-2C7D-16_Unsupervised_Sampled_OffProj_MSE_02	6	2	W3110	1
231	FC-16-2C7D-16_Unsupervised_Sampled_FCLog100_MAPE_02	0	0	BL21	1
232	FC-16-2C7D-16_Unsupervised_Sampled_FCLog100_MAPE_02	1	0	C	1
233	FC-16-2C7D-16_Unsupervised_Sampled_FCLog100_MAPE_02	2	0	Crooks	1
234	FC-16-2C7D-16_Unsupervised_Sampled_FCLog100_MAPE_02	3	0	DH5a	1
235	FC-16-2C7D-16_Unsupervised_Sampled_FCLog100_MAPE_02	4	0	MG1655	1
236	FC-16-2C7D-16_Unsupervised_Sampled_FCLog100_MAPE_02	5	0	W	1
237	FC-16-2C7D-16_Unsupervised_Sampled_FCLog100_MAPE_02	6	0	W3110	1
238	FC-16-2C7D-16_Unsupervised_Sampled_FCLog10_MAPE_02	0	5	BL21	1
239	FC-16-2C7D-16_Unsupervised_Sampled_FCLog10_MAPE_02	1	5	C	1
240	FC-16-2C7D-16_Unsupervised_Sampled_FCLog10_MAPE_02	2	5	Crooks	1
241	FC-16-2C7D-16_Unsupervised_Sampled_FCLog10_MAPE_02	3	5	DH5a	1
242	FC-16-2C7D-16_Unsupervised_Sampled_FCLog10_MAPE_02	4	0	MG1655	1
243	FC-16-2C7D-16_Unsupervised_Sampled_FCLog10_MAPE_02	5	0	W	1
244	FC-16-2C7D-16_Unsupervised_Sampled_FCLog10_MAPE_02	6	0	W3110	1
245	FC-16-2C7D-16_Unsupervised_Sampled_OffProj_MAPE_02	0	6	BL21	1
246	FC-16-2C7D-16_Unsupervised_Sampled_OffProj_MAPE_02	1	6	C	1
247	FC-16-2C7D-16_Unsupervised_Sampled_OffProj_MAPE_02	2	6	Crooks	1
248	FC-16-2C7D-16_Unsupervised_Sampled_OffProj_MAPE_02	3	6	DH5a	1
249	FC-16-2C7D-16_Unsupervised_Sampled_OffProj_MAPE_02	4	6	MG1655	1
250	FC-16-2C7D-16_Unsupervised_Sampled_OffProj_MAPE_02	5	6	W	1
251	FC-16-2C7D-16_Unsupervised_Sampled_OffProj_MAPE_02	6	6	W3110	1
252	FC-16-1C7D-16_100Sup_Sampled_FCLog10_MSE_01	0	3	BL21	1
253	FC-16-1C7D-16_100Sup_Sampled_FCLog10_MSE_01	1	3	C	0.96875
254	FC-16-1C7D-16_100Sup_Sampled_FCLog10_MSE_01	2	3	Crooks	1
255	FC-16-1C7D-16_100Sup_Sampled_FCLog10_MSE_01	3	3	DH5a	1
256	FC-16-1C7D-16_100Sup_Sampled_FCLog10_MSE_01	6	5	W3110	0.953125
257	FC-16-1C7D-16_100Sup_Sampled_FCLog10_MAPE_01	0	0	BL21	0.984375
258	FC-16-1C7D-16_100Sup_Sampled_FCLog10_MAPE_01	1	1	C	1
259	FC-16-1C7D-16_100Sup_Sampled_FCLog10_MAPE_01	2	2	Crooks	0.90625
260	FC-16-1C7D-16_100Sup_Sampled_FCLog10_MAPE_01	3	3	DH5a	0.640625
261	FC-16-1C7D-16_100Sup_Sampled_FCLog10_MAPE_01	4	4	MG1655	0.5625
262	FC-16-1C7D-16_100Sup_Sampled_FCLog10_MAPE_01	5	5	W	0.953125
263	FC-16-1C7D-16_100Sup_Sampled_FCLog10_MAPE_01	6	6	W3110	1
264	FC-16-1C7D-16_100Sup_Sampled_FCLog10_MSE_02	0	0	BL21	1
265	FC-16-1C7D-16_100Sup_Sampled_FCLog10_MSE_02	1	1	C	1
266	FC-16-1C7D-16_100Sup_Sampled_FCLog10_MSE_02	2	0	Crooks	1
267	FC-16-1C7D-16_100Sup_Sampled_FCLog10_MSE_02	3	1	DH5a	0.90625
268	FC-16-1C7D-16_100Sup_Sampled_FCLog10_MSE_02	4	4	MG1655	0.578125
269	FC-16-1C7D-16_100Sup_Sampled_FCLog10_MSE_02	6	0	W3110	0.625
270	FC-16-1C7D-16_100Sup_Sampled_FCLog10_MAPE_02	0	0	BL21	0.953125
271	FC-16-1C7D-16_100Sup_Sampled_FCLog10_MAPE_02	1	1	C	0.78125
272	FC-16-1C7D-16_100Sup_Sampled_FCLog10_MAPE_02	2	6	Crooks	0.703125
273	FC-16-1C7D-16_100Sup_Sampled_FCLog10_MAPE_02	3	3	DH5a	0.875
274	FC-16-1C7D-16_100Sup_Sampled_FCLog10_MAPE_02	5	5	W	1
275	FC-16-1C7D-16_100Sup_Sampled_FCLog10_MAPE_02	6	6	W3110	1
276	FC-16-1C7D-16_50Sup_Sampled_FCLog10_MSE_01	0	1	BL21	1
277	FC-16-1C7D-16_50Sup_Sampled_FCLog10_MSE_01	1	1	C	1
278	FC-16-1C7D-16_50Sup_Sampled_FCLog10_MSE_01	2	1	Crooks	1
279	FC-16-1C7D-16_50Sup_Sampled_FCLog10_MSE_01	3	1	DH5a	1
280	FC-16-1C7D-16_50Sup_Sampled_FCLog10_MSE_01	6	6	W3110	0.59375
281	FC-16-1C7D-16_50Sup_Sampled_FCLog10_MAPE_01	0	3	BL21	1
282	FC-16-1C7D-16_50Sup_Sampled_FCLog10_MAPE_01	1	3	C	0.703125
283	FC-16-1C7D-16_50Sup_Sampled_FCLog10_MAPE_01	2	3	Crooks	1
284	FC-16-1C7D-16_50Sup_Sampled_FCLog10_MAPE_01	3	3	DH5a	1
285	FC-16-1C7D-16_50Sup_Sampled_FCLog10_MAPE_01	4	3	MG1655	0.59375
286	FC-16-1C7D-16_50Sup_Sampled_FCLog10_MAPE_01	5	3	W	0.765625
287	FC-16-1C7D-16_50Sup_Sampled_FCLog10_MAPE_01	6	6	W3110	0.828125
288	FC-16-1C7D-16_50Sup_Sampled_FCLog10_MSE_02	0	5	BL21	0.65625
289	FC-16-1C7D-16_50Sup_Sampled_FCLog10_MSE_02	1	3	C	0.734375
290	FC-16-1C7D-16_50Sup_Sampled_FCLog10_MSE_02	2	5	Crooks	0.921875
291	FC-16-1C7D-16_50Sup_Sampled_FCLog10_MSE_02	3	5	DH5a	0.890625
292	FC-16-1C7D-16_50Sup_Sampled_FCLog10_MSE_02	4	5	MG1655	0.53125
293	FC-16-1C7D-16_50Sup_Sampled_FCLog10_MSE_02	5	5	W	1
294	FC-16-1C7D-16_50Sup_Sampled_FCLog10_MSE_02	6	3	W3110	0.8125
295	FC-16-1C7D-16_50Sup_Sampled_FCLog10_MAPE_02	0	0	BL21	0.90625
296	FC-16-1C7D-16_50Sup_Sampled_FCLog10_MAPE_02	1	1	C	1
297	FC-16-1C7D-16_50Sup_Sampled_FCLog10_MAPE_02	2	2	Crooks	0.9375
298	FC-16-1C7D-16_50Sup_Sampled_FCLog10_MAPE_02	3	3	DH5a	0.96875
299	FC-16-1C7D-16_50Sup_Sampled_FCLog10_MAPE_02	5	5	W	0.984375
300	FC-16-1C7D-16_50Sup_Sampled_FCLog10_MAPE_02	6	6	W3110	1
301	FC-16-1C7D-16_25Sup_Sampled_FCLog10_MSE_01	0	1	BL21	1
302	FC-16-1C7D-16_25Sup_Sampled_FCLog10_MSE_01	1	1	C	1
303	FC-16-1C7D-16_25Sup_Sampled_FCLog10_MSE_01	2	1	Crooks	1
304	FC-16-1C7D-16_25Sup_Sampled_FCLog10_MSE_01	3	1	DH5a	1
305	FC-16-1C7D-16_25Sup_Sampled_FCLog10_MAPE_01	0	0	BL21	0.984375
306	FC-16-1C7D-16_25Sup_Sampled_FCLog10_MAPE_01	1	1	C	1
307	FC-16-1C7D-16_25Sup_Sampled_FCLog10_MAPE_01	2	2	Crooks	0.859375
308	FC-16-1C7D-16_25Sup_Sampled_FCLog10_MAPE_01	3	3	DH5a	0.984375
309	FC-16-1C7D-16_25Sup_Sampled_FCLog10_MAPE_01	5	5	W	1
310	FC-16-1C7D-16_25Sup_Sampled_FCLog10_MAPE_01	6	6	W3110	1
311	FC-16-1C7D-16_25Sup_Sampled_FCLog10_MSE_02	0	3	BL21	0.65625
312	FC-16-1C7D-16_25Sup_Sampled_FCLog10_MSE_02	1	1	C	0.6875
313	FC-16-1C7D-16_25Sup_Sampled_FCLog10_MSE_02	2	3	Crooks	0.546875
314	FC-16-1C7D-16_25Sup_Sampled_FCLog10_MSE_02	3	3	DH5a	1
315	FC-16-1C7D-16_25Sup_Sampled_FCLog10_MSE_02	5	4	W	0.5625
316	FC-16-1C7D-16_25Sup_Sampled_FCLog10_MSE_02	6	0	W3110	1
317	FC-16-1C7D-16_25Sup_Sampled_FCLog10_MAPE_02	0	0	BL21	1
318	FC-16-1C7D-16_25Sup_Sampled_FCLog10_MAPE_02	1	1	C	0.984375
319	FC-16-1C7D-16_25Sup_Sampled_FCLog10_MAPE_02	2	2	Crooks	0.921875
320	FC-16-1C7D-16_25Sup_Sampled_FCLog10_MAPE_02	3	3	DH5a	0.859375
321	FC-16-1C7D-16_25Sup_Sampled_FCLog10_MAPE_02	5	5	W	1
322	FC-16-1C7D-16_25Sup_Sampled_FCLog10_MAPE_02	6	6	W3110	1
323	FC-16-1C7D-16_10Sup_Sampled_FCLog10_MSE_01	0	2	BL21	1
324	FC-16-1C7D-16_10Sup_Sampled_FCLog10_MSE_01	1	2	C	1
325	FC-16-1C7D-16_10Sup_Sampled_FCLog10_MSE_01	2	2	Crooks	1
326	FC-16-1C7D-16_10Sup_Sampled_FCLog10_MSE_01	3	2	DH5a	1
327	FC-16-1C7D-16_10Sup_Sampled_FCLog10_MSE_01	5	1	W	0.8125
328	FC-16-1C7D-16_10Sup_Sampled_FCLog10_MSE_01	6	1	W3110	0.546875
329	FC-16-1C7D-16_10Sup_Sampled_FCLog10_MAPE_01	0	0	BL21	1
330	FC-16-1C7D-16_10Sup_Sampled_FCLog10_MAPE_01	1	1	C	1
331	FC-16-1C7D-16_10Sup_Sampled_FCLog10_MAPE_01	2	0	Crooks	0.796875
332	FC-16-1C7D-16_10Sup_Sampled_FCLog10_MAPE_01	3	3	DH5a	1
333	FC-16-1C7D-16_10Sup_Sampled_FCLog10_MAPE_01	5	5	W	1
334	FC-16-1C7D-16_10Sup_Sampled_FCLog10_MAPE_01	6	2	W3110	0.515625
335	FC-16-1C7D-16_10Sup_Sampled_FCLog10_MSE_02	0	3	BL21	1
336	FC-16-1C7D-16_10Sup_Sampled_FCLog10_MSE_02	1	3	C	1
337	FC-16-1C7D-16_10Sup_Sampled_FCLog10_MSE_02	2	3	Crooks	0.984375
338	FC-16-1C7D-16_10Sup_Sampled_FCLog10_MSE_02	3	3	DH5a	1
339	FC-16-1C7D-16_10Sup_Sampled_FCLog10_MSE_02	5	5	W	0.96875
340	FC-16-1C7D-16_10Sup_Sampled_FCLog10_MSE_02	6	4	W3110	1
341	FC-16-1C7D-16_10Sup_Sampled_FCLog10_MAPE_02	0	0	BL21	1
342	FC-16-1C7D-16_10Sup_Sampled_FCLog10_MAPE_02	1	1	C	1
343	FC-16-1C7D-16_10Sup_Sampled_FCLog10_MAPE_02	2	2	Crooks	0.90625
344	FC-16-1C7D-16_10Sup_Sampled_FCLog10_MAPE_02	3	3	DH5a	1
345	FC-16-1C7D-16_10Sup_Sampled_FCLog10_MAPE_02	5	5	W	0.984375
346	FC-16-1C7D-16_10Sup_Sampled_FCLog10_MAPE_02	6	0	W3110	0.625
347	FC-16-1C7D-16_5Sup_Sampled_FCLog10_MSE_01	0	2	BL21	1
348	FC-16-1C7D-16_5Sup_Sampled_FCLog10_MSE_01	1	2	C	0.984375
349	FC-16-1C7D-16_5Sup_Sampled_FCLog10_MSE_01	2	2	Crooks	1
350	FC-16-1C7D-16_5Sup_Sampled_FCLog10_MSE_01	3	2	DH5a	1
351	FC-16-1C7D-16_5Sup_Sampled_FCLog10_MSE_01	4	6	MG1655	0.6875
352	FC-16-1C7D-16_5Sup_Sampled_FCLog10_MSE_01	6	4	W3110	0.703125
353	FC-16-1C7D-16_5Sup_Sampled_FCLog10_MAPE_01	0	0	BL21	1
354	FC-16-1C7D-16_5Sup_Sampled_FCLog10_MAPE_01	1	1	C	1
355	FC-16-1C7D-16_5Sup_Sampled_FCLog10_MAPE_01	2	5	Crooks	0.671875
356	FC-16-1C7D-16_5Sup_Sampled_FCLog10_MAPE_01	3	5	DH5a	0.8125
357	FC-16-1C7D-16_5Sup_Sampled_FCLog10_MAPE_01	5	2	W	1
358	FC-16-1C7D-16_5Sup_Sampled_FCLog10_MAPE_01	6	5	W3110	0.890625
359	FC-16-1C7D-16_5Sup_Sampled_FCLog10_MSE_02	0	6	BL21	1
360	FC-16-1C7D-16_5Sup_Sampled_FCLog10_MSE_02	1	6	C	1
361	FC-16-1C7D-16_5Sup_Sampled_FCLog10_MSE_02	2	6	Crooks	1
362	FC-16-1C7D-16_5Sup_Sampled_FCLog10_MSE_02	3	6	DH5a	1
363	FC-16-1C7D-16_5Sup_Sampled_FCLog10_MSE_02	5	6	W	0.578125
364	FC-16-1C7D-16_5Sup_Sampled_FCLog10_MSE_02	6	0	W3110	0.545455
365	FC-16-1C7D-16_5Sup_Sampled_FCLog10_MAPE_02	1	5	C	1
366	FC-16-1C7D-16_5Sup_Sampled_FCLog10_MAPE_02	2	2	Crooks	1
367	FC-16-1C7D-16_5Sup_Sampled_FCLog10_MAPE_02	3	3	DH5a	1
368	FC-16-1C7D-16_5Sup_Sampled_FCLog10_MAPE_02	4	1	MG1655	0.5625
369	FC-16-1C7D-16_5Sup_Sampled_FCLog10_MAPE_02	5	5	W	0.53125
370	FC-16-1C7D-16_5Sup_Sampled_FCLog10_MAPE_02	6	0	W3110	0.546875
371	FC-16-1C7D-16_1Sup_Sampled_FCLog10_MSE_01	0	4	BL21	1
372	FC-16-1C7D-16_1Sup_Sampled_FCLog10_MSE_01	1	4	C	1
373	FC-16-1C7D-16_1Sup_Sampled_FCLog10_MSE_01	2	4	Crooks	1
374	FC-16-1C7D-16_1Sup_Sampled_FCLog10_MSE_01	3	4	DH5a	1
375	FC-16-1C7D-16_1Sup_Sampled_FCLog10_MSE_01	4	2	MG1655	0.546875
376	FC-16-1C7D-16_1Sup_Sampled_FCLog10_MSE_01	5	3	W	0.671875
377	FC-16-1C7D-16_1Sup_Sampled_FCLog10_MSE_01	6	4	W3110	1
378	FC-16-1C7D-16_1Sup_Sampled_FCLog10_MAPE_01	0	6	BL21	0.9375
379	FC-16-1C7D-16_1Sup_Sampled_FCLog10_MAPE_01	1	6	C	0.921875
380	FC-16-1C7D-16_1Sup_Sampled_FCLog10_MAPE_01	2	6	Crooks	0.78125
381	FC-16-1C7D-16_1Sup_Sampled_FCLog10_MAPE_01	3	6	DH5a	0.828125
382	FC-16-1C7D-16_1Sup_Sampled_FCLog10_MAPE_01	5	5	W	1
383	FC-16-1C7D-16_1Sup_Sampled_FCLog10_MAPE_01	6	6	W3110	0.984375
384	FC-16-1C7D-16_1Sup_Sampled_FCLog10_MSE_02	0	3	BL21	1
385	FC-16-1C7D-16_1Sup_Sampled_FCLog10_MSE_02	1	3	C	1
386	FC-16-1C7D-16_1Sup_Sampled_FCLog10_MSE_02	2	3	Crooks	1
387	FC-16-1C7D-16_1Sup_Sampled_FCLog10_MSE_02	3	3	DH5a	1
388	FC-16-1C7D-16_1Sup_Sampled_FCLog10_MSE_02	5	5	W	0.75
389	FC-16-1C7D-16_1Sup_Sampled_FCLog10_MAPE_02	0	6	BL21	0.859375
390	FC-16-1C7D-16_1Sup_Sampled_FCLog10_MAPE_02	1	1	C	1
391	FC-16-1C7D-16_1Sup_Sampled_FCLog10_MAPE_02	2	6	Crooks	0.8125
392	FC-16-1C7D-16_1Sup_Sampled_FCLog10_MAPE_02	6	6	W3110	1
