# Supplementary material for: A Comprehensive Evaluation of Metabolomics Data Preprocessing Methods for Deep Learning
Source: Metabolites. 2022 Feb 24;12(3):202. doi: 10.3390/metabo12030202 (PMC8948616; doi:10.3390/metabo12030202)
Supplement: Supplementary file 1 [file metabolites-12-00202-s001.zip › Tables/TableS11.xlsx]

## Sheet: TableS11
	label	category	predicted	input	Training_PrecisionMCMicro
0	FC-16-1C6D-16_Unsupervised_Sampled_FCLog10_MSE_01	0	4	Evo04	1
1	FC-16-1C6D-16_Unsupervised_Sampled_FCLog10_MSE_01	1	4	gnd	1
2	FC-16-1C6D-16_Unsupervised_Sampled_FCLog10_MSE_01	2	4	sdhCB	1
3	FC-16-1C6D-16_Unsupervised_Sampled_FCLog10_MSE_01	3	4	pgi	1
4	FC-16-1C6D-16_Unsupervised_Sampled_FCLog10_MSE_01	4	4	ptsHIcrr	1
5	FC-16-1C6D-16_Unsupervised_Sampled_FCLog10_MSE_01	5	4	tpiA	1
6	FC-16-1C6D-16_Unsupervised_Sampled_FCLog10_MAPE_01	0	3	Evo04	1
7	FC-16-1C6D-16_Unsupervised_Sampled_FCLog10_MAPE_01	1	2	gnd	0.96875
8	FC-16-1C6D-16_Unsupervised_Sampled_FCLog10_MAPE_01	2	3	sdhCB	1
9	FC-16-1C6D-16_Unsupervised_Sampled_FCLog10_MAPE_01	3	3	pgi	1
10	FC-16-1C6D-16_Unsupervised_Sampled_FCLog10_MAPE_01	4	3	ptsHIcrr	1
11	FC-16-1C6D-16_Unsupervised_Sampled_FCLog10_MAPE_01	5	2	tpiA	1
12	FC-16-1C6D-16_Unsupervised_Sampled_FCLog10_MSE_02	0	3	Evo04	1
13	FC-16-1C6D-16_Unsupervised_Sampled_FCLog10_MSE_02	1	0	gnd	1
14	FC-16-1C6D-16_Unsupervised_Sampled_FCLog10_MSE_02	1	3	gnd	1
15	FC-16-1C6D-16_Unsupervised_Sampled_FCLog10_MSE_02	2	5	sdhCB	1
16	FC-16-1C6D-16_Unsupervised_Sampled_FCLog10_MSE_02	3	0	pgi	1
17	FC-16-1C6D-16_Unsupervised_Sampled_FCLog10_MSE_02	3	3	pgi	1
18	FC-16-1C6D-16_Unsupervised_Sampled_FCLog10_MSE_02	4	2	ptsHIcrr	0.96875
19	FC-16-1C6D-16_Unsupervised_Sampled_FCLog10_MSE_02	5	3	tpiA	1
20	FC-16-1C6D-16_Unsupervised_Sampled_FCLog10_MAPE_02	0	0	Evo04	0.984375
21	FC-16-1C6D-16_Unsupervised_Sampled_FCLog10_MAPE_02	1	0	gnd	1
22	FC-16-1C6D-16_Unsupervised_Sampled_FCLog10_MAPE_02	2	1	sdhCB	1
23	FC-16-1C6D-16_Unsupervised_Sampled_FCLog10_MAPE_02	3	0	pgi	1
24	FC-16-1C6D-16_Unsupervised_Sampled_FCLog10_MAPE_02	4	0	ptsHIcrr	1
25	FC-16-1C6D-16_Unsupervised_Sampled_FCLog10_MAPE_02	5	1	tpiA	1
26	FC-16-1C6D-16_Unsupervised_Sampled_FCLog10_MSE_03	0	4	Evo04	1
27	FC-16-1C6D-16_Unsupervised_Sampled_FCLog10_MSE_03	1	4	gnd	1
28	FC-16-1C6D-16_Unsupervised_Sampled_FCLog10_MSE_03	2	4	sdhCB	1
29	FC-16-1C6D-16_Unsupervised_Sampled_FCLog10_MSE_03	3	4	pgi	1
30	FC-16-1C6D-16_Unsupervised_Sampled_FCLog10_MSE_03	4	4	ptsHIcrr	1
31	FC-16-1C6D-16_Unsupervised_Sampled_FCLog10_MSE_03	5	4	tpiA	1
32	FC-16-1C6D-16_Unsupervised_Sampled_FCLog10_MAPE_03	0	1	Evo04	0.8125
33	FC-16-1C6D-16_Unsupervised_Sampled_FCLog10_MAPE_03	1	1	gnd	1
34	FC-16-1C6D-16_Unsupervised_Sampled_FCLog10_MAPE_03	2	1	sdhCB	1
35	FC-16-1C6D-16_Unsupervised_Sampled_FCLog10_MAPE_03	3	1	pgi	1
36	FC-16-1C6D-16_Unsupervised_Sampled_FCLog10_MAPE_03	4	1	ptsHIcrr	1
37	FC-16-1C6D-16_Unsupervised_Sampled_FCLog10_MAPE_03	5	1	tpiA	1
38	FC-16-1C6D-16_Unsupervised_Sampled_FCLog10_MSE_04	0	1	Evo04	1
39	FC-16-1C6D-16_Unsupervised_Sampled_FCLog10_MSE_04	1	1	gnd	1
40	FC-16-1C6D-16_Unsupervised_Sampled_FCLog10_MSE_04	2	5	sdhCB	1
41	FC-16-1C6D-16_Unsupervised_Sampled_FCLog10_MSE_04	4	1	ptsHIcrr	1
42	FC-16-1C6D-16_Unsupervised_Sampled_FCLog10_MAPE_04	0	0	Evo04	0.859375
43	FC-16-1C6D-16_Unsupervised_Sampled_FCLog10_MAPE_04	1	0	gnd	1
44	FC-16-1C6D-16_Unsupervised_Sampled_FCLog10_MAPE_04	2	0	sdhCB	1
45	FC-16-1C6D-16_Unsupervised_Sampled_FCLog10_MAPE_04	3	0	pgi	1
46	FC-16-1C6D-16_Unsupervised_Sampled_FCLog10_MAPE_04	4	0	ptsHIcrr	1
47	FC-16-1C6D-16_Unsupervised_Sampled_FCLog10_MAPE_04	5	0	tpiA	1
48	FC-16-1C6D-16_Unsupervised_Sampled_FCLog10_MSE_05	0	2	Evo04	1
49	FC-16-1C6D-16_Unsupervised_Sampled_FCLog10_MSE_05	1	0	gnd	0.921875
50	FC-16-1C6D-16_Unsupervised_Sampled_FCLog10_MSE_05	5	4	tpiA	0.65625
51	FC-16-1C6D-16_Unsupervised_Sampled_FCLog10_MAPE_05	0	2	Evo04	1
52	FC-16-1C6D-16_Unsupervised_Sampled_FCLog10_MAPE_05	1	2	gnd	1
53	FC-16-1C6D-16_Unsupervised_Sampled_FCLog10_MAPE_05	2	2	sdhCB	1
54	FC-16-1C6D-16_Unsupervised_Sampled_FCLog10_MAPE_05	3	2	pgi	1
55	FC-16-1C6D-16_Unsupervised_Sampled_FCLog10_MAPE_05	4	2	ptsHIcrr	1
56	FC-16-1C6D-16_Unsupervised_Sampled_FCLog10_MAPE_05	5	2	tpiA	1
57	FC-16-1C6D-16_Unsupervised_Sampled_FCLog10_MSE_06	0	3	Evo04	1
58	FC-16-1C6D-16_Unsupervised_Sampled_FCLog10_MSE_06	2	5	sdhCB	1
59	FC-16-1C6D-16_Unsupervised_Sampled_FCLog10_MSE_06	3	5	pgi	1
60	FC-16-1C6D-16_Unsupervised_Sampled_FCLog10_MSE_06	4	3	ptsHIcrr	1
61	FC-16-1C6D-16_Unsupervised_Sampled_FCLog10_MSE_06	5	5	tpiA	1
62	FC-16-1C6D-16_Unsupervised_Sampled_FCLog10_MAPE_06	0	4	Evo04	1
63	FC-16-1C6D-16_Unsupervised_Sampled_FCLog10_MAPE_06	1	4	gnd	1
64	FC-16-1C6D-16_Unsupervised_Sampled_FCLog10_MAPE_06	2	3	sdhCB	1
65	FC-16-1C6D-16_Unsupervised_Sampled_FCLog10_MAPE_06	3	4	pgi	1
66	FC-16-1C6D-16_Unsupervised_Sampled_FCLog10_MAPE_06	4	4	ptsHIcrr	1
67	FC-16-1C6D-16_Unsupervised_Sampled_FCLog10_MAPE_06	5	4	tpiA	1
68	FC-16-1C6D-16_Unsupervised_Sampled_FCLog10_MSE_07	0	3	Evo04	1
69	FC-16-1C6D-16_Unsupervised_Sampled_FCLog10_MSE_07	1	5	gnd	1
70	FC-16-1C6D-16_Unsupervised_Sampled_FCLog10_MSE_07	2	5	sdhCB	1
71	FC-16-1C6D-16_Unsupervised_Sampled_FCLog10_MSE_07	3	5	pgi	1
72	FC-16-1C6D-16_Unsupervised_Sampled_FCLog10_MSE_07	4	3	ptsHIcrr	1
73	FC-16-1C6D-16_Unsupervised_Sampled_FCLog10_MSE_07	5	5	tpiA	1
74	FC-16-1C6D-16_Unsupervised_Sampled_FCLog10_MAPE_07	0	0	Evo04	0.609375
75	FC-16-1C6D-16_Unsupervised_Sampled_FCLog10_MAPE_07	1	0	gnd	1
76	FC-16-1C6D-16_Unsupervised_Sampled_FCLog10_MAPE_07	1	2	gnd	1
77	FC-16-1C6D-16_Unsupervised_Sampled_FCLog10_MAPE_07	2	2	sdhCB	1
78	FC-16-1C6D-16_Unsupervised_Sampled_FCLog10_MAPE_07	3	2	pgi	1
79	FC-16-1C6D-16_Unsupervised_Sampled_FCLog10_MAPE_07	4	0	ptsHIcrr	1
80	FC-16-1C6D-16_Unsupervised_Sampled_FCLog10_MAPE_07	5	0	tpiA	1
81	FC-16-1C6D-16_Unsupervised_Sampled_FCLog10_MAPE_07	5	2	tpiA	1
82	FC-16-1C6D-16_Unsupervised_Sampled_FCLog10_MSE_08	0	1	Evo04	0.71875
83	FC-16-1C6D-16_Unsupervised_Sampled_FCLog10_MSE_08	0	3	Evo04	0.5625
84	FC-16-1C6D-16_Unsupervised_Sampled_FCLog10_MSE_08	1	3	gnd	1
85	FC-16-1C6D-16_Unsupervised_Sampled_FCLog10_MSE_08	2	1	sdhCB	1
86	FC-16-1C6D-16_Unsupervised_Sampled_FCLog10_MSE_08	2	3	sdhCB	1
87	FC-16-1C6D-16_Unsupervised_Sampled_FCLog10_MSE_08	3	3	pgi	1
88	FC-16-1C6D-16_Unsupervised_Sampled_FCLog10_MSE_08	4	1	ptsHIcrr	1
89	FC-16-1C6D-16_Unsupervised_Sampled_FCLog10_MSE_08	5	1	tpiA	1
90	FC-16-1C6D-16_Unsupervised_Sampled_FCLog10_MSE_08	5	3	tpiA	1
91	FC-16-1C6D-16_Unsupervised_Sampled_FCLog10_MAPE_08	0	5	Evo04	1
92	FC-16-1C6D-16_Unsupervised_Sampled_FCLog10_MAPE_08	1	5	gnd	1
93	FC-16-1C6D-16_Unsupervised_Sampled_FCLog10_MAPE_08	2	5	sdhCB	1
94	FC-16-1C6D-16_Unsupervised_Sampled_FCLog10_MAPE_08	3	5	pgi	1
95	FC-16-1C6D-16_Unsupervised_Sampled_FCLog10_MAPE_08	4	5	ptsHIcrr	1
96	FC-16-1C6D-16_Unsupervised_Sampled_FCLog10_MAPE_08	5	5	tpiA	1
97	FC-16-1C6D-16_Unsupervised_Sampled_FCLog10_MSE_09	0	0	Evo04	0.828125
98	FC-16-1C6D-16_Unsupervised_Sampled_FCLog10_MSE_09	1	0	gnd	1
99	FC-16-1C6D-16_Unsupervised_Sampled_FCLog10_MSE_09	2	0	sdhCB	1
100	FC-16-1C6D-16_Unsupervised_Sampled_FCLog10_MSE_09	3	0	pgi	1
101	FC-16-1C6D-16_Unsupervised_Sampled_FCLog10_MSE_09	4	0	ptsHIcrr	1
102	FC-16-1C6D-16_Unsupervised_Sampled_FCLog10_MSE_09	5	0	tpiA	1
103	FC-16-1C6D-16_Unsupervised_Sampled_FCLog10_MAPE_09	0	1	Evo04	1
104	FC-16-1C6D-16_Unsupervised_Sampled_FCLog10_MAPE_09	1	1	gnd	1
105	FC-16-1C6D-16_Unsupervised_Sampled_FCLog10_MAPE_09	2	1	sdhCB	1
106	FC-16-1C6D-16_Unsupervised_Sampled_FCLog10_MAPE_09	3	1	pgi	1
107	FC-16-1C6D-16_Unsupervised_Sampled_FCLog10_MAPE_09	4	1	ptsHIcrr	1
108	FC-16-1C6D-16_Unsupervised_Sampled_FCLog10_MAPE_09	5	1	tpiA	1
109	FC-16-1C6D-16_Unsupervised_Sampled_FCLog10_MSE_10	0	1	Evo04	0.6875
110	FC-16-1C6D-16_Unsupervised_Sampled_FCLog10_MSE_10	1	1	gnd	1
111	FC-16-1C6D-16_Unsupervised_Sampled_FCLog10_MSE_10	2	1	sdhCB	1
112	FC-16-1C6D-16_Unsupervised_Sampled_FCLog10_MSE_10	3	1	pgi	1
113	FC-16-1C6D-16_Unsupervised_Sampled_FCLog10_MSE_10	4	1	ptsHIcrr	1
114	FC-16-1C6D-16_Unsupervised_Sampled_FCLog10_MSE_10	5	1	tpiA	1
115	FC-16-1C6D-16_Unsupervised_Sampled_FCLog10_MAPE_10	2	5	sdhCB	1
116	FC-16-1C6D-16_Unsupervised_Sampled_FCLog10_MAPE_10	3	5	pgi	1
117	FC-16-1C6D-16_Unsupervised_Sampled_FCLog10_MAPE_10	5	5	tpiA	1
118	FC-16-1C6D-16_Unsupervised_Sampled_FCLog10_MSE_11	0	0	Evo04	0.921875
119	FC-16-1C6D-16_Unsupervised_Sampled_FCLog10_MSE_11	0	3	Evo04	1
120	FC-16-1C6D-16_Unsupervised_Sampled_FCLog10_MSE_11	1	3	gnd	1
121	FC-16-1C6D-16_Unsupervised_Sampled_FCLog10_MSE_11	2	3	sdhCB	1
122	FC-16-1C6D-16_Unsupervised_Sampled_FCLog10_MSE_11	3	3	pgi	1
123	FC-16-1C6D-16_Unsupervised_Sampled_FCLog10_MSE_11	4	3	ptsHIcrr	1
124	FC-16-1C6D-16_Unsupervised_Sampled_FCLog10_MSE_11	5	3	tpiA	1
125	FC-16-1C6D-16_Unsupervised_Sampled_FCLog10_MAPE_11	0	2	Evo04	1
126	FC-16-1C6D-16_Unsupervised_Sampled_FCLog10_MAPE_11	1	2	gnd	1
127	FC-16-1C6D-16_Unsupervised_Sampled_FCLog10_MAPE_11	2	1	sdhCB	1
128	FC-16-1C6D-16_Unsupervised_Sampled_FCLog10_MAPE_11	3	2	pgi	1
129	FC-16-1C6D-16_Unsupervised_Sampled_FCLog10_MAPE_11	4	2	ptsHIcrr	1
130	FC-16-1C6D-16_Unsupervised_Sampled_FCLog10_MAPE_11	5	2	tpiA	1
131	FC-16-1C6D-16_Unsupervised_Sampled_FCLog10_MSE_12	1	1	gnd	1
132	FC-16-1C6D-16_Unsupervised_Sampled_FCLog10_MSE_12	1	4	gnd	1
133	FC-16-1C6D-16_Unsupervised_Sampled_FCLog10_MSE_12	2	4	sdhCB	1
134	FC-16-1C6D-16_Unsupervised_Sampled_FCLog10_MSE_12	3	4	pgi	1
135	FC-16-1C6D-16_Unsupervised_Sampled_FCLog10_MSE_12	4	1	ptsHIcrr	1
136	FC-16-1C6D-16_Unsupervised_Sampled_FCLog10_MSE_12	4	4	ptsHIcrr	1
137	FC-16-1C6D-16_Unsupervised_Sampled_FCLog10_MSE_12	5	1	tpiA	1
138	FC-16-1C6D-16_Unsupervised_Sampled_FCLog10_MAPE_12	0	3	Evo04	1
139	FC-16-1C6D-16_Unsupervised_Sampled_FCLog10_MAPE_12	1	3	gnd	1
140	FC-16-1C6D-16_Unsupervised_Sampled_FCLog10_MAPE_12	2	4	sdhCB	1
141	FC-16-1C6D-16_Unsupervised_Sampled_FCLog10_MAPE_12	3	3	pgi	1
142	FC-16-1C6D-16_Unsupervised_Sampled_FCLog10_MAPE_12	4	3	ptsHIcrr	1
143	FC-16-1C6D-16_Unsupervised_Sampled_FCLog10_MAPE_12	5	1	tpiA	1
144	FC-16-1C6D-16_Unsupervised_Sampled_FCLog10_MAPE_12	5	3	tpiA	1
145	FC-16-2C6D-16_Unsupervised_Sampled_FCLog100_MSE_01	0	5	Evo04	1
146	FC-16-2C6D-16_Unsupervised_Sampled_FCLog100_MSE_01	1	5	gnd	1
147	FC-16-2C6D-16_Unsupervised_Sampled_FCLog100_MSE_01	2	3	sdhCB	1
148	FC-16-2C6D-16_Unsupervised_Sampled_FCLog100_MSE_01	3	5	pgi	1
149	FC-16-2C6D-16_Unsupervised_Sampled_FCLog100_MSE_01	4	5	ptsHIcrr	1
150	FC-16-2C6D-16_Unsupervised_Sampled_FCLog100_MSE_01	5	5	tpiA	1
151	FC-16-2C6D-16_Unsupervised_Sampled_FCLog10_MSE_01	0	4	Evo04	1
152	FC-16-2C6D-16_Unsupervised_Sampled_FCLog10_MSE_01	1	0	gnd	1
153	FC-16-2C6D-16_Unsupervised_Sampled_FCLog10_MSE_01	2	0	sdhCB	1
154	FC-16-2C6D-16_Unsupervised_Sampled_FCLog10_MSE_01	3	0	pgi	1
155	FC-16-2C6D-16_Unsupervised_Sampled_FCLog10_MSE_01	4	0	ptsHIcrr	1
156	FC-16-2C6D-16_Unsupervised_Sampled_FCLog10_MSE_01	4	4	ptsHIcrr	1
157	FC-16-2C6D-16_Unsupervised_Sampled_FCLog10_MSE_01	5	0	tpiA	1
158	FC-16-2C6D-16_Unsupervised_Sampled_OffProj_MSE_01	0	0	Evo04	1
159	FC-16-2C6D-16_Unsupervised_Sampled_OffProj_MSE_01	1	0	gnd	1
160	FC-16-2C6D-16_Unsupervised_Sampled_OffProj_MSE_01	2	0	sdhCB	1
161	FC-16-2C6D-16_Unsupervised_Sampled_OffProj_MSE_01	3	0	pgi	1
162	FC-16-2C6D-16_Unsupervised_Sampled_OffProj_MSE_01	3	2	pgi	0.625
163	FC-16-2C6D-16_Unsupervised_Sampled_OffProj_MSE_01	4	0	ptsHIcrr	1
164	FC-16-2C6D-16_Unsupervised_Sampled_OffProj_MSE_01	5	0	tpiA	1
165	FC-16-2C6D-16_Unsupervised_Sampled_OffProj_MSE_01	5	2	tpiA	1
166	FC-16-2C6D-16_Unsupervised_Sampled_FCLog100_MAPE_01	0	3	Evo04	1
167	FC-16-2C6D-16_Unsupervised_Sampled_FCLog100_MAPE_01	1	3	gnd	1
168	FC-16-2C6D-16_Unsupervised_Sampled_FCLog100_MAPE_01	2	3	sdhCB	1
169	FC-16-2C6D-16_Unsupervised_Sampled_FCLog100_MAPE_01	3	3	pgi	1
170	FC-16-2C6D-16_Unsupervised_Sampled_FCLog100_MAPE_01	4	3	ptsHIcrr	1
171	FC-16-2C6D-16_Unsupervised_Sampled_FCLog100_MAPE_01	5	3	tpiA	1
172	FC-16-2C6D-16_Unsupervised_Sampled_FCLog10_MAPE_01	1	0	gnd	1
173	FC-16-2C6D-16_Unsupervised_Sampled_FCLog10_MAPE_01	2	0	sdhCB	1
174	FC-16-2C6D-16_Unsupervised_Sampled_FCLog10_MAPE_01	3	0	pgi	1
175	FC-16-2C6D-16_Unsupervised_Sampled_FCLog10_MAPE_01	4	0	ptsHIcrr	1
176	FC-16-2C6D-16_Unsupervised_Sampled_FCLog10_MAPE_01	5	0	tpiA	1
177	FC-16-2C6D-16_Unsupervised_Sampled_OffProj_MAPE_01	0	4	Evo04	1
178	FC-16-2C6D-16_Unsupervised_Sampled_OffProj_MAPE_01	1	4	gnd	1
179	FC-16-2C6D-16_Unsupervised_Sampled_OffProj_MAPE_01	2	4	sdhCB	1
180	FC-16-2C6D-16_Unsupervised_Sampled_OffProj_MAPE_01	3	4	pgi	1
181	FC-16-2C6D-16_Unsupervised_Sampled_OffProj_MAPE_01	4	4	ptsHIcrr	1
182	FC-16-2C6D-16_Unsupervised_Sampled_OffProj_MAPE_01	5	4	tpiA	1
183	FC-16-2C6D-16_Unsupervised_Sampled_FCLog100_MSE_02	0	2	Evo04	0.96875
184	FC-16-2C6D-16_Unsupervised_Sampled_FCLog100_MSE_02	1	2	gnd	1
185	FC-16-2C6D-16_Unsupervised_Sampled_FCLog100_MSE_02	2	2	sdhCB	1
186	FC-16-2C6D-16_Unsupervised_Sampled_FCLog100_MSE_02	3	2	pgi	1
187	FC-16-2C6D-16_Unsupervised_Sampled_FCLog100_MSE_02	4	3	ptsHIcrr	0.65625
188	FC-16-2C6D-16_Unsupervised_Sampled_FCLog100_MSE_02	5	2	tpiA	1
189	FC-16-2C6D-16_Unsupervised_Sampled_FCLog10_MSE_02	0	2	Evo04	1
190	FC-16-2C6D-16_Unsupervised_Sampled_FCLog10_MSE_02	1	4	gnd	1
191	FC-16-2C6D-16_Unsupervised_Sampled_FCLog10_MSE_02	2	1	sdhCB	0.75
192	FC-16-2C6D-16_Unsupervised_Sampled_FCLog10_MSE_02	3	2	pgi	1
193	FC-16-2C6D-16_Unsupervised_Sampled_FCLog10_MSE_02	4	4	ptsHIcrr	1
194	FC-16-2C6D-16_Unsupervised_Sampled_FCLog10_MSE_02	5	2	tpiA	1
195	FC-16-2C6D-16_Unsupervised_Sampled_OffProj_MSE_02	0	1	Evo04	1
196	FC-16-2C6D-16_Unsupervised_Sampled_OffProj_MSE_02	1	1	gnd	1
197	FC-16-2C6D-16_Unsupervised_Sampled_OffProj_MSE_02	2	1	sdhCB	1
198	FC-16-2C6D-16_Unsupervised_Sampled_OffProj_MSE_02	3	1	pgi	1
199	FC-16-2C6D-16_Unsupervised_Sampled_OffProj_MSE_02	4	1	ptsHIcrr	1
200	FC-16-2C6D-16_Unsupervised_Sampled_OffProj_MSE_02	5	1	tpiA	1
201	FC-16-2C6D-16_Unsupervised_Sampled_FCLog100_MAPE_02	0	3	Evo04	1
202	FC-16-2C6D-16_Unsupervised_Sampled_FCLog100_MAPE_02	1	3	gnd	1
203	FC-16-2C6D-16_Unsupervised_Sampled_FCLog100_MAPE_02	2	3	sdhCB	1
204	FC-16-2C6D-16_Unsupervised_Sampled_FCLog100_MAPE_02	3	3	pgi	1
205	FC-16-2C6D-16_Unsupervised_Sampled_FCLog100_MAPE_02	4	3	ptsHIcrr	1
206	FC-16-2C6D-16_Unsupervised_Sampled_FCLog100_MAPE_02	5	3	tpiA	1
207	FC-16-2C6D-16_Unsupervised_Sampled_FCLog10_MAPE_02	0	2	Evo04	1
208	FC-16-2C6D-16_Unsupervised_Sampled_FCLog10_MAPE_02	1	5	gnd	1
209	FC-16-2C6D-16_Unsupervised_Sampled_FCLog10_MAPE_02	2	5	sdhCB	1
210	FC-16-2C6D-16_Unsupervised_Sampled_FCLog10_MAPE_02	3	5	pgi	1
211	FC-16-2C6D-16_Unsupervised_Sampled_FCLog10_MAPE_02	4	2	ptsHIcrr	1
212	FC-16-2C6D-16_Unsupervised_Sampled_FCLog10_MAPE_02	5	5	tpiA	1
213	FC-16-2C6D-16_Unsupervised_Sampled_OffProj_MAPE_02	0	3	Evo04	1
214	FC-16-2C6D-16_Unsupervised_Sampled_OffProj_MAPE_02	1	3	gnd	1
215	FC-16-2C6D-16_Unsupervised_Sampled_OffProj_MAPE_02	2	3	sdhCB	1
216	FC-16-2C6D-16_Unsupervised_Sampled_OffProj_MAPE_02	3	3	pgi	1
217	FC-16-2C6D-16_Unsupervised_Sampled_OffProj_MAPE_02	4	3	ptsHIcrr	1
218	FC-16-2C6D-16_Unsupervised_Sampled_OffProj_MAPE_02	5	3	tpiA	1
219	FC-16-1C6D-16_100Sup_Sampled_FCLog10_MSE_01	0	3	Evo04	0.921875
220	FC-16-1C6D-16_100Sup_Sampled_FCLog10_MSE_01	1	1	gnd	1
221	FC-16-1C6D-16_100Sup_Sampled_FCLog10_MSE_01	2	1	sdhCB	1
222	FC-16-1C6D-16_100Sup_Sampled_FCLog10_MSE_01	3	1	pgi	1
223	FC-16-1C6D-16_100Sup_Sampled_FCLog10_MSE_01	4	1	ptsHIcrr	1
224	FC-16-1C6D-16_100Sup_Sampled_FCLog10_MSE_01	4	3	ptsHIcrr	0.9375
225	FC-16-1C6D-16_100Sup_Sampled_FCLog10_MSE_01	5	1	tpiA	1
226	FC-16-1C6D-16_100Sup_Sampled_FCLog10_MAPE_01	1	1	gnd	1
227	FC-16-1C6D-16_100Sup_Sampled_FCLog10_MAPE_01	2	2	sdhCB	1
228	FC-16-1C6D-16_100Sup_Sampled_FCLog10_MAPE_01	3	3	pgi	1
229	FC-16-1C6D-16_100Sup_Sampled_FCLog10_MAPE_01	4	0	ptsHIcrr	0.90625
230	FC-16-1C6D-16_100Sup_Sampled_FCLog10_MAPE_01	5	5	tpiA	1
231	FC-16-1C6D-16_100Sup_Sampled_FCLog10_MSE_02	1	1	gnd	1
232	FC-16-1C6D-16_100Sup_Sampled_FCLog10_MSE_02	2	2	sdhCB	1
233	FC-16-1C6D-16_100Sup_Sampled_FCLog10_MSE_02	3	2	pgi	0.953125
234	FC-16-1C6D-16_100Sup_Sampled_FCLog10_MSE_02	4	0	ptsHIcrr	0.90625
235	FC-16-1C6D-16_100Sup_Sampled_FCLog10_MSE_02	5	5	tpiA	1
236	FC-16-1C6D-16_100Sup_Sampled_FCLog10_MAPE_02	0	5	Evo04	1
237	FC-16-1C6D-16_100Sup_Sampled_FCLog10_MAPE_02	1	5	gnd	0.9375
238	FC-16-1C6D-16_100Sup_Sampled_FCLog10_MAPE_02	2	5	sdhCB	1
239	FC-16-1C6D-16_100Sup_Sampled_FCLog10_MAPE_02	3	5	pgi	1
240	FC-16-1C6D-16_100Sup_Sampled_FCLog10_MAPE_02	4	5	ptsHIcrr	0.890625
241	FC-16-1C6D-16_100Sup_Sampled_FCLog10_MAPE_02	5	5	tpiA	1
242	FC-16-1C6D-16_50Sup_Sampled_FCLog10_MSE_01	1	0	gnd	1
243	FC-16-1C6D-16_50Sup_Sampled_FCLog10_MSE_01	2	0	sdhCB	1
244	FC-16-1C6D-16_50Sup_Sampled_FCLog10_MSE_01	3	0	pgi	1
245	FC-16-1C6D-16_50Sup_Sampled_FCLog10_MSE_01	4	0	ptsHIcrr	1
246	FC-16-1C6D-16_50Sup_Sampled_FCLog10_MSE_01	4	4	ptsHIcrr	0.921875
247	FC-16-1C6D-16_50Sup_Sampled_FCLog10_MSE_01	5	0	tpiA	1
248	FC-16-1C6D-16_50Sup_Sampled_FCLog10_MSE_01	5	5	tpiA	0.640625
249	FC-16-1C6D-16_50Sup_Sampled_FCLog10_MAPE_01	1	0	gnd	1
250	FC-16-1C6D-16_50Sup_Sampled_FCLog10_MAPE_01	2	0	sdhCB	1
251	FC-16-1C6D-16_50Sup_Sampled_FCLog10_MAPE_01	3	0	pgi	1
252	FC-16-1C6D-16_50Sup_Sampled_FCLog10_MAPE_01	4	0	ptsHIcrr	1
253	FC-16-1C6D-16_50Sup_Sampled_FCLog10_MAPE_01	5	0	tpiA	0.875
254	FC-16-1C6D-16_50Sup_Sampled_FCLog10_MAPE_01	5	5	tpiA	0.71875
255	FC-16-1C6D-16_50Sup_Sampled_FCLog10_MSE_02	2	2	sdhCB	1
256	FC-16-1C6D-16_50Sup_Sampled_FCLog10_MSE_02	3	2	pgi	1
257	FC-16-1C6D-16_50Sup_Sampled_FCLog10_MSE_02	4	5	ptsHIcrr	1
258	FC-16-1C6D-16_50Sup_Sampled_FCLog10_MSE_02	5	2	tpiA	1
259	FC-16-1C6D-16_50Sup_Sampled_FCLog10_MAPE_02	0	4	Evo04	0.734375
260	FC-16-1C6D-16_50Sup_Sampled_FCLog10_MAPE_02	1	1	gnd	1
261	FC-16-1C6D-16_50Sup_Sampled_FCLog10_MAPE_02	2	2	sdhCB	1
262	FC-16-1C6D-16_50Sup_Sampled_FCLog10_MAPE_02	3	5	pgi	0.546875
263	FC-16-1C6D-16_50Sup_Sampled_FCLog10_MAPE_02	4	4	ptsHIcrr	1
264	FC-16-1C6D-16_50Sup_Sampled_FCLog10_MAPE_02	5	5	tpiA	1
265	FC-16-1C6D-16_25Sup_Sampled_FCLog10_MSE_01	1	1	gnd	1
266	FC-16-1C6D-16_25Sup_Sampled_FCLog10_MSE_01	2	1	sdhCB	1
267	FC-16-1C6D-16_25Sup_Sampled_FCLog10_MSE_01	4	1	ptsHIcrr	1
268	FC-16-1C6D-16_25Sup_Sampled_FCLog10_MSE_01	5	1	tpiA	1
269	FC-16-1C6D-16_25Sup_Sampled_FCLog10_MAPE_01	0	4	Evo04	1
270	FC-16-1C6D-16_25Sup_Sampled_FCLog10_MAPE_01	1	4	gnd	1
271	FC-16-1C6D-16_25Sup_Sampled_FCLog10_MAPE_01	2	4	sdhCB	1
272	FC-16-1C6D-16_25Sup_Sampled_FCLog10_MAPE_01	3	4	pgi	1
273	FC-16-1C6D-16_25Sup_Sampled_FCLog10_MAPE_01	4	4	ptsHIcrr	1
274	FC-16-1C6D-16_25Sup_Sampled_FCLog10_MAPE_01	5	4	tpiA	1
275	FC-16-1C6D-16_25Sup_Sampled_FCLog10_MSE_02	0	5	Evo04	0.671875
276	FC-16-1C6D-16_25Sup_Sampled_FCLog10_MSE_02	2	0	sdhCB	1
277	FC-16-1C6D-16_25Sup_Sampled_FCLog10_MAPE_02	0	5	Evo04	1
278	FC-16-1C6D-16_25Sup_Sampled_FCLog10_MAPE_02	1	5	gnd	1
279	FC-16-1C6D-16_25Sup_Sampled_FCLog10_MAPE_02	2	5	sdhCB	1
280	FC-16-1C6D-16_25Sup_Sampled_FCLog10_MAPE_02	3	5	pgi	1
281	FC-16-1C6D-16_25Sup_Sampled_FCLog10_MAPE_02	4	5	ptsHIcrr	1
282	FC-16-1C6D-16_25Sup_Sampled_FCLog10_MAPE_02	5	5	tpiA	1
283	FC-16-1C6D-16_10Sup_Sampled_FCLog10_MSE_01	0	3	Evo04	0.515625
284	FC-16-1C6D-16_10Sup_Sampled_FCLog10_MSE_01	2	0	sdhCB	1
285	FC-16-1C6D-16_10Sup_Sampled_FCLog10_MSE_01	3	3	pgi	1
286	FC-16-1C6D-16_10Sup_Sampled_FCLog10_MSE_01	4	2	ptsHIcrr	0.9375
287	FC-16-1C6D-16_10Sup_Sampled_FCLog10_MSE_01	5	0	tpiA	1
288	FC-16-1C6D-16_10Sup_Sampled_FCLog10_MSE_01	5	3	tpiA	1
289	FC-16-1C6D-16_10Sup_Sampled_FCLog10_MAPE_01	0	4	Evo04	1
290	FC-16-1C6D-16_10Sup_Sampled_FCLog10_MAPE_01	1	4	gnd	1
291	FC-16-1C6D-16_10Sup_Sampled_FCLog10_MAPE_01	2	4	sdhCB	1
292	FC-16-1C6D-16_10Sup_Sampled_FCLog10_MAPE_01	3	4	pgi	1
293	FC-16-1C6D-16_10Sup_Sampled_FCLog10_MAPE_01	4	4	ptsHIcrr	1
294	FC-16-1C6D-16_10Sup_Sampled_FCLog10_MAPE_01	5	4	tpiA	0.984375
295	FC-16-1C6D-16_10Sup_Sampled_FCLog10_MSE_02	0	4	Evo04	0.796875
296	FC-16-1C6D-16_10Sup_Sampled_FCLog10_MSE_02	2	4	sdhCB	1
297	FC-16-1C6D-16_10Sup_Sampled_FCLog10_MSE_02	3	4	pgi	1
298	FC-16-1C6D-16_10Sup_Sampled_FCLog10_MSE_02	5	4	tpiA	1
299	FC-16-1C6D-16_10Sup_Sampled_FCLog10_MAPE_02	0	5	Evo04	1
300	FC-16-1C6D-16_10Sup_Sampled_FCLog10_MAPE_02	1	5	gnd	1
301	FC-16-1C6D-16_10Sup_Sampled_FCLog10_MAPE_02	2	5	sdhCB	1
302	FC-16-1C6D-16_10Sup_Sampled_FCLog10_MAPE_02	3	5	pgi	1
303	FC-16-1C6D-16_10Sup_Sampled_FCLog10_MAPE_02	4	5	ptsHIcrr	1
304	FC-16-1C6D-16_10Sup_Sampled_FCLog10_MAPE_02	5	5	tpiA	1
305	FC-16-1C6D-16_5Sup_Sampled_FCLog10_MSE_01	0	4	Evo04	0.515625
306	FC-16-1C6D-16_5Sup_Sampled_FCLog10_MSE_01	1	4	gnd	0.859375
307	FC-16-1C6D-16_5Sup_Sampled_FCLog10_MSE_01	2	2	sdhCB	1
308	FC-16-1C6D-16_5Sup_Sampled_FCLog10_MSE_01	3	4	pgi	0.921875
309	FC-16-1C6D-16_5Sup_Sampled_FCLog10_MSE_01	4	4	ptsHIcrr	0.9375
310	FC-16-1C6D-16_5Sup_Sampled_FCLog10_MSE_01	5	2	tpiA	0.703125
311	FC-16-1C6D-16_5Sup_Sampled_FCLog10_MAPE_01	1	1	gnd	1
312	FC-16-1C6D-16_5Sup_Sampled_FCLog10_MAPE_01	2	1	sdhCB	1
313	FC-16-1C6D-16_5Sup_Sampled_FCLog10_MAPE_01	3	1	pgi	1
314	FC-16-1C6D-16_5Sup_Sampled_FCLog10_MAPE_01	4	1	ptsHIcrr	1
315	FC-16-1C6D-16_5Sup_Sampled_FCLog10_MAPE_01	5	1	tpiA	1
316	FC-16-1C6D-16_5Sup_Sampled_FCLog10_MSE_02	0	5	Evo04	1
317	FC-16-1C6D-16_5Sup_Sampled_FCLog10_MSE_02	1	1	gnd	1
318	FC-16-1C6D-16_5Sup_Sampled_FCLog10_MSE_02	1	5	gnd	1
319	FC-16-1C6D-16_5Sup_Sampled_FCLog10_MSE_02	3	1	pgi	0.9375
320	FC-16-1C6D-16_5Sup_Sampled_FCLog10_MSE_02	3	5	pgi	0.671875
321	FC-16-1C6D-16_5Sup_Sampled_FCLog10_MSE_02	4	5	ptsHIcrr	1
322	FC-16-1C6D-16_5Sup_Sampled_FCLog10_MAPE_02	0	4	Evo04	1
323	FC-16-1C6D-16_5Sup_Sampled_FCLog10_MAPE_02	1	4	gnd	1
324	FC-16-1C6D-16_5Sup_Sampled_FCLog10_MAPE_02	2	4	sdhCB	1
325	FC-16-1C6D-16_5Sup_Sampled_FCLog10_MAPE_02	3	4	pgi	1
326	FC-16-1C6D-16_5Sup_Sampled_FCLog10_MAPE_02	4	4	ptsHIcrr	1
327	FC-16-1C6D-16_5Sup_Sampled_FCLog10_MAPE_02	5	4	tpiA	1
328	FC-16-1C6D-16_1Sup_Sampled_FCLog10_MSE_01	0	5	Evo04	0.8125
329	FC-16-1C6D-16_1Sup_Sampled_FCLog10_MSE_01	1	5	gnd	0.8125
330	FC-16-1C6D-16_1Sup_Sampled_FCLog10_MSE_01	2	5	sdhCB	0.65625
331	FC-16-1C6D-16_1Sup_Sampled_FCLog10_MSE_01	3	1	pgi	0.71875
332	FC-16-1C6D-16_1Sup_Sampled_FCLog10_MSE_01	3	5	pgi	1
333	FC-16-1C6D-16_1Sup_Sampled_FCLog10_MSE_01	4	0	ptsHIcrr	0.703125
334	FC-16-1C6D-16_1Sup_Sampled_FCLog10_MSE_01	4	5	ptsHIcrr	0.921875
335	FC-16-1C6D-16_1Sup_Sampled_FCLog10_MSE_01	5	5	tpiA	0.609375
336	FC-16-1C6D-16_1Sup_Sampled_FCLog10_MAPE_01	1	3	gnd	1
337	FC-16-1C6D-16_1Sup_Sampled_FCLog10_MAPE_01	2	5	sdhCB	1
338	FC-16-1C6D-16_1Sup_Sampled_FCLog10_MAPE_01	3	3	pgi	1
339	FC-16-1C6D-16_1Sup_Sampled_FCLog10_MAPE_01	4	3	ptsHIcrr	1
340	FC-16-1C6D-16_1Sup_Sampled_FCLog10_MAPE_01	5	3	tpiA	0.828125
341	FC-16-1C6D-16_1Sup_Sampled_FCLog10_MAPE_01	5	5	tpiA	1
342	FC-16-1C6D-16_1Sup_Sampled_FCLog10_MSE_02	0	5	Evo04	0.5625
343	FC-16-1C6D-16_1Sup_Sampled_FCLog10_MSE_02	1	4	gnd	0.984375
344	FC-16-1C6D-16_1Sup_Sampled_FCLog10_MSE_02	2	2	sdhCB	1
345	FC-16-1C6D-16_1Sup_Sampled_FCLog10_MSE_02	3	4	pgi	0.8125
346	FC-16-1C6D-16_1Sup_Sampled_FCLog10_MAPE_02	0	0	Evo04	0.515625
347	FC-16-1C6D-16_1Sup_Sampled_FCLog10_MAPE_02	1	0	gnd	1
348	FC-16-1C6D-16_1Sup_Sampled_FCLog10_MAPE_02	2	0	sdhCB	1
349	FC-16-1C6D-16_1Sup_Sampled_FCLog10_MAPE_02	3	0	pgi	1
350	FC-16-1C6D-16_1Sup_Sampled_FCLog10_MAPE_02	4	0	ptsHIcrr	1
351	FC-16-1C6D-16_1Sup_Sampled_FCLog10_MAPE_02	5	0	tpiA	1
