# Supplementary material for: A Comprehensive Evaluation of Metabolomics Data Preprocessing Methods for Deep Learning
Source: Metabolites. 2022 Feb 24;12(3):202. doi: 10.3390/metabo12030202 (PMC8948616; doi:10.3390/metabo12030202)
Supplement: Supplementary file 1 [file metabolites-12-00202-s001.zip › Tables/TableS12.xlsx]

## Sheet: Data
	label	step	gaussian_node	categorical_node	input	index	metric_value	metric_name
28	IndustrialStrains0103_ConcsBN_FC-16-1C7D-16_Unsupervised_Sampled_FCLog10_MAPE_01	3	0	0	BL21	3	2.77266	Training_EuclideanDist-Mean
29	IndustrialStrains0103_ConcsBN_FC-16-1C7D-16_Unsupervised_Sampled_FCLog10_MAPE_01	0	0	5	C	192	2.77811	Training_EuclideanDist-Mean
30	IndustrialStrains0103_ConcsBN_FC-16-1C7D-16_Unsupervised_Sampled_FCLog10_MAPE_01	14	0	1	Crooks	254	2.78315	Training_EuclideanDist-Mean
31	IndustrialStrains0103_ConcsBN_FC-16-1C7D-16_Unsupervised_Sampled_FCLog10_MAPE_01	11	0	4	DH5a	411	2.74081	Training_EuclideanDist-Mean
32	IndustrialStrains0103_ConcsBN_FC-16-1C7D-16_Unsupervised_Sampled_FCLog10_MAPE_01	6	0	1	MG1655	470	2.75758	Training_EuclideanDist-Mean
33	IndustrialStrains0103_ConcsBN_FC-16-1C7D-16_Unsupervised_Sampled_FCLog10_MAPE_01	10	0	4	W	634	2.81234	Training_EuclideanDist-Mean
34	IndustrialStrains0103_ConcsBN_FC-16-1C7D-16_Unsupervised_Sampled_FCLog10_MAPE_01	0	0	6	W3110	768	2.81078	Training_EuclideanDist-Mean
35	IndustrialStrains0103_ConcsBN_FC-16-1C7D-16_Unsupervised_Sampled_FCLog10_MAPE_01	5	0	6	BL21	101	84.7381	Training_PercentDifference-Mean
36	IndustrialStrains0103_ConcsBN_FC-16-1C7D-16_Unsupervised_Sampled_FCLog10_MAPE_01	4	0	6	C	212	84.8615	Training_PercentDifference-Mean
37	IndustrialStrains0103_ConcsBN_FC-16-1C7D-16_Unsupervised_Sampled_FCLog10_MAPE_01	4	0	5	Crooks	308	84.871	Training_PercentDifference-Mean
38	IndustrialStrains0103_ConcsBN_FC-16-1C7D-16_Unsupervised_Sampled_FCLog10_MAPE_01	15	0	4	DH5a	415	84.0185	Training_PercentDifference-Mean
39	IndustrialStrains0103_ConcsBN_FC-16-1C7D-16_Unsupervised_Sampled_FCLog10_MAPE_01	3	0	3	MG1655	499	83.8947	Training_PercentDifference-Mean
40	IndustrialStrains0103_ConcsBN_FC-16-1C7D-16_Unsupervised_Sampled_FCLog10_MAPE_01	0	0	2	W	592	83.719	Training_PercentDifference-Mean
41	IndustrialStrains0103_ConcsBN_FC-16-1C7D-16_Unsupervised_Sampled_FCLog10_MAPE_01	1	0	0	W3110	673	84.9847	Training_PercentDifference-Mean
42	IndustrialStrains0103_ConcsBN_FC-16-1C7D-16_Unsupervised_Sampled_FCLog10_MAPE_01	13	0	4	BL21	77	3.02007	Validation_EuclideanDist-Mean
43	IndustrialStrains0103_ConcsBN_FC-16-1C7D-16_Unsupervised_Sampled_FCLog10_MAPE_01	0	0	5	C	192	3.0292	Validation_EuclideanDist-Mean
44	IndustrialStrains0103_ConcsBN_FC-16-1C7D-16_Unsupervised_Sampled_FCLog10_MAPE_01	4	0	0	Crooks	228	3.04075	Validation_EuclideanDist-Mean
45	IndustrialStrains0103_ConcsBN_FC-16-1C7D-16_Unsupervised_Sampled_FCLog10_MAPE_01	11	0	4	DH5a	411	2.96853	Validation_EuclideanDist-Mean
46	IndustrialStrains0103_ConcsBN_FC-16-1C7D-16_Unsupervised_Sampled_FCLog10_MAPE_01	14	0	4	MG1655	526	3.00968	Validation_EuclideanDist-Mean
47	IndustrialStrains0103_ConcsBN_FC-16-1C7D-16_Unsupervised_Sampled_FCLog10_MAPE_01	10	0	4	W	634	3.03682	Validation_EuclideanDist-Mean
48	IndustrialStrains0103_ConcsBN_FC-16-1C7D-16_Unsupervised_Sampled_FCLog10_MAPE_01	0	0	6	W3110	768	3.03137	Validation_EuclideanDist-Mean
49	IndustrialStrains0103_ConcsBN_FC-16-1C7D-16_Unsupervised_Sampled_FCLog10_MAPE_01	1	0	2	BL21	33	84.6826	Validation_PercentDifference-Mean
50	IndustrialStrains0103_ConcsBN_FC-16-1C7D-16_Unsupervised_Sampled_FCLog10_MAPE_01	14	0	6	C	222	85.4486	Validation_PercentDifference-Mean
51	IndustrialStrains0103_ConcsBN_FC-16-1C7D-16_Unsupervised_Sampled_FCLog10_MAPE_01	4	0	3	Crooks	276	84.639	Validation_PercentDifference-Mean
52	IndustrialStrains0103_ConcsBN_FC-16-1C7D-16_Unsupervised_Sampled_FCLog10_MAPE_01	10	0	4	DH5a	410	84.7463	Validation_PercentDifference-Mean
53	IndustrialStrains0103_ConcsBN_FC-16-1C7D-16_Unsupervised_Sampled_FCLog10_MAPE_01	10	0	3	MG1655	506	84.0302	Validation_PercentDifference-Mean
54	IndustrialStrains0103_ConcsBN_FC-16-1C7D-16_Unsupervised_Sampled_FCLog10_MAPE_01	8	0	4	W	632	84.626	Validation_PercentDifference-Mean
55	IndustrialStrains0103_ConcsBN_FC-16-1C7D-16_Unsupervised_Sampled_FCLog10_MAPE_01	12	0	2	W3110	716	82.9956	Validation_PercentDifference-Mean
84	IndustrialStrains0103_ConcsBN_FC-16-1C7D-16_Unsupervised_Sampled_FCLog10_MAPE_02	0	0	6	BL21	96	2.781	Training_EuclideanDist-Mean
85	IndustrialStrains0103_ConcsBN_FC-16-1C7D-16_Unsupervised_Sampled_FCLog10_MAPE_02	0	0	5	C	192	2.76071	Training_EuclideanDist-Mean
86	IndustrialStrains0103_ConcsBN_FC-16-1C7D-16_Unsupervised_Sampled_FCLog10_MAPE_02	14	0	1	Crooks	254	2.79765	Training_EuclideanDist-Mean
87	IndustrialStrains0103_ConcsBN_FC-16-1C7D-16_Unsupervised_Sampled_FCLog10_MAPE_02	14	0	0	DH5a	350	2.79276	Training_EuclideanDist-Mean
88	IndustrialStrains0103_ConcsBN_FC-16-1C7D-16_Unsupervised_Sampled_FCLog10_MAPE_02	14	0	4	MG1655	526	2.76147	Training_EuclideanDist-Mean
89	IndustrialStrains0103_ConcsBN_FC-16-1C7D-16_Unsupervised_Sampled_FCLog10_MAPE_02	10	0	4	W	634	2.73596	Training_EuclideanDist-Mean
90	IndustrialStrains0103_ConcsBN_FC-16-1C7D-16_Unsupervised_Sampled_FCLog10_MAPE_02	12	0	2	W3110	716	2.82112	Training_EuclideanDist-Mean
91	IndustrialStrains0103_ConcsBN_FC-16-1C7D-16_Unsupervised_Sampled_FCLog10_MAPE_02	2	0	3	BL21	50	85.9218	Training_PercentDifference-Mean
92	IndustrialStrains0103_ConcsBN_FC-16-1C7D-16_Unsupervised_Sampled_FCLog10_MAPE_02	15	0	2	C	159	86.0798	Training_PercentDifference-Mean
93	IndustrialStrains0103_ConcsBN_FC-16-1C7D-16_Unsupervised_Sampled_FCLog10_MAPE_02	4	0	3	Crooks	276	85.3872	Training_PercentDifference-Mean
94	IndustrialStrains0103_ConcsBN_FC-16-1C7D-16_Unsupervised_Sampled_FCLog10_MAPE_02	2	0	3	DH5a	386	86.1994	Training_PercentDifference-Mean
95	IndustrialStrains0103_ConcsBN_FC-16-1C7D-16_Unsupervised_Sampled_FCLog10_MAPE_02	15	0	5	MG1655	543	85.8233	Training_PercentDifference-Mean
96	IndustrialStrains0103_ConcsBN_FC-16-1C7D-16_Unsupervised_Sampled_FCLog10_MAPE_02	12	0	5	W	652	85.3675	Training_PercentDifference-Mean
97	IndustrialStrains0103_ConcsBN_FC-16-1C7D-16_Unsupervised_Sampled_FCLog10_MAPE_02	14	0	6	W3110	782	85.6915	Training_PercentDifference-Mean
98	IndustrialStrains0103_ConcsBN_FC-16-1C7D-16_Unsupervised_Sampled_FCLog10_MAPE_02	13	0	4	BL21	77	3.01242	Validation_EuclideanDist-Mean
99	IndustrialStrains0103_ConcsBN_FC-16-1C7D-16_Unsupervised_Sampled_FCLog10_MAPE_02	9	0	0	C	121	3.00747	Validation_EuclideanDist-Mean
100	IndustrialStrains0103_ConcsBN_FC-16-1C7D-16_Unsupervised_Sampled_FCLog10_MAPE_02	14	0	1	Crooks	254	3.0336	Validation_EuclideanDist-Mean
101	IndustrialStrains0103_ConcsBN_FC-16-1C7D-16_Unsupervised_Sampled_FCLog10_MAPE_02	15	0	4	DH5a	415	3.00801	Validation_EuclideanDist-Mean
102	IndustrialStrains0103_ConcsBN_FC-16-1C7D-16_Unsupervised_Sampled_FCLog10_MAPE_02	6	0	1	MG1655	470	2.96502	Validation_EuclideanDist-Mean
103	IndustrialStrains0103_ConcsBN_FC-16-1C7D-16_Unsupervised_Sampled_FCLog10_MAPE_02	14	0	4	W	638	3.03511	Validation_EuclideanDist-Mean
104	IndustrialStrains0103_ConcsBN_FC-16-1C7D-16_Unsupervised_Sampled_FCLog10_MAPE_02	0	0	6	W3110	768	3.02208	Validation_EuclideanDist-Mean
105	IndustrialStrains0103_ConcsBN_FC-16-1C7D-16_Unsupervised_Sampled_FCLog10_MAPE_02	0	0	6	BL21	96	86.4676	Validation_PercentDifference-Mean
106	IndustrialStrains0103_ConcsBN_FC-16-1C7D-16_Unsupervised_Sampled_FCLog10_MAPE_02	1	0	3	C	161	86.0077	Validation_PercentDifference-Mean
107	IndustrialStrains0103_ConcsBN_FC-16-1C7D-16_Unsupervised_Sampled_FCLog10_MAPE_02	9	0	6	Crooks	329	86.1	Validation_PercentDifference-Mean
108	IndustrialStrains0103_ConcsBN_FC-16-1C7D-16_Unsupervised_Sampled_FCLog10_MAPE_02	4	0	1	DH5a	356	85.8136	Validation_PercentDifference-Mean
109	IndustrialStrains0103_ConcsBN_FC-16-1C7D-16_Unsupervised_Sampled_FCLog10_MAPE_02	12	0	2	MG1655	492	86.4956	Validation_PercentDifference-Mean
110	IndustrialStrains0103_ConcsBN_FC-16-1C7D-16_Unsupervised_Sampled_FCLog10_MAPE_02	4	0	5	W	644	85.9028	Validation_PercentDifference-Mean
111	IndustrialStrains0103_ConcsBN_FC-16-1C7D-16_Unsupervised_Sampled_FCLog10_MAPE_02	6	0	4	W3110	742	85.839	Validation_PercentDifference-Mean
140	IndustrialStrains0103_ConcsBN_FC-16-1C7D-16_Unsupervised_Sampled_FCLog10_MAPE_03	3	0	0	BL21	3	2.78393	Training_EuclideanDist-Mean
141	IndustrialStrains0103_ConcsBN_FC-16-1C7D-16_Unsupervised_Sampled_FCLog10_MAPE_03	0	0	5	C	192	2.77549	Training_EuclideanDist-Mean
142	IndustrialStrains0103_ConcsBN_FC-16-1C7D-16_Unsupervised_Sampled_FCLog10_MAPE_03	14	0	1	Crooks	254	2.7769	Training_EuclideanDist-Mean
143	IndustrialStrains0103_ConcsBN_FC-16-1C7D-16_Unsupervised_Sampled_FCLog10_MAPE_03	15	0	4	DH5a	415	2.78384	Training_EuclideanDist-Mean
144	IndustrialStrains0103_ConcsBN_FC-16-1C7D-16_Unsupervised_Sampled_FCLog10_MAPE_03	14	0	4	MG1655	526	2.76418	Training_EuclideanDist-Mean
145	IndustrialStrains0103_ConcsBN_FC-16-1C7D-16_Unsupervised_Sampled_FCLog10_MAPE_03	10	0	4	W	634	2.76034	Training_EuclideanDist-Mean
146	IndustrialStrains0103_ConcsBN_FC-16-1C7D-16_Unsupervised_Sampled_FCLog10_MAPE_03	2	0	6	W3110	770	2.81098	Training_EuclideanDist-Mean
147	IndustrialStrains0103_ConcsBN_FC-16-1C7D-16_Unsupervised_Sampled_FCLog10_MAPE_03	2	0	1	BL21	18	85.5773	Training_PercentDifference-Mean
148	IndustrialStrains0103_ConcsBN_FC-16-1C7D-16_Unsupervised_Sampled_FCLog10_MAPE_03	6	0	3	C	166	85.7817	Training_PercentDifference-Mean
149	IndustrialStrains0103_ConcsBN_FC-16-1C7D-16_Unsupervised_Sampled_FCLog10_MAPE_03	5	0	2	Crooks	261	85.8172	Training_PercentDifference-Mean
150	IndustrialStrains0103_ConcsBN_FC-16-1C7D-16_Unsupervised_Sampled_FCLog10_MAPE_03	2	0	4	DH5a	402	84.3262	Training_PercentDifference-Mean
151	IndustrialStrains0103_ConcsBN_FC-16-1C7D-16_Unsupervised_Sampled_FCLog10_MAPE_03	10	0	3	MG1655	506	85.5241	Training_PercentDifference-Mean
152	IndustrialStrains0103_ConcsBN_FC-16-1C7D-16_Unsupervised_Sampled_FCLog10_MAPE_03	4	0	3	W	612	85.879	Training_PercentDifference-Mean
153	IndustrialStrains0103_ConcsBN_FC-16-1C7D-16_Unsupervised_Sampled_FCLog10_MAPE_03	1	0	2	W3110	705	85.6154	Training_PercentDifference-Mean
154	IndustrialStrains0103_ConcsBN_FC-16-1C7D-16_Unsupervised_Sampled_FCLog10_MAPE_03	13	0	4	BL21	77	2.99431	Validation_EuclideanDist-Mean
155	IndustrialStrains0103_ConcsBN_FC-16-1C7D-16_Unsupervised_Sampled_FCLog10_MAPE_03	3	0	5	C	195	2.99156	Validation_EuclideanDist-Mean
156	IndustrialStrains0103_ConcsBN_FC-16-1C7D-16_Unsupervised_Sampled_FCLog10_MAPE_03	14	0	1	Crooks	254	3.0104	Validation_EuclideanDist-Mean
157	IndustrialStrains0103_ConcsBN_FC-16-1C7D-16_Unsupervised_Sampled_FCLog10_MAPE_03	11	0	4	DH5a	411	3.01699	Validation_EuclideanDist-Mean
158	IndustrialStrains0103_ConcsBN_FC-16-1C7D-16_Unsupervised_Sampled_FCLog10_MAPE_03	14	0	4	MG1655	526	2.97898	Validation_EuclideanDist-Mean
159	IndustrialStrains0103_ConcsBN_FC-16-1C7D-16_Unsupervised_Sampled_FCLog10_MAPE_03	10	0	4	W	634	3.05389	Validation_EuclideanDist-Mean
160	IndustrialStrains0103_ConcsBN_FC-16-1C7D-16_Unsupervised_Sampled_FCLog10_MAPE_03	12	0	2	W3110	716	3.0473	Validation_EuclideanDist-Mean
161	IndustrialStrains0103_ConcsBN_FC-16-1C7D-16_Unsupervised_Sampled_FCLog10_MAPE_03	13	0	1	BL21	29	87.4388	Validation_PercentDifference-Mean
162	IndustrialStrains0103_ConcsBN_FC-16-1C7D-16_Unsupervised_Sampled_FCLog10_MAPE_03	5	0	2	C	149	87.1166	Validation_PercentDifference-Mean
163	IndustrialStrains0103_ConcsBN_FC-16-1C7D-16_Unsupervised_Sampled_FCLog10_MAPE_03	10	0	4	Crooks	298	86.3944	Validation_PercentDifference-Mean
164	IndustrialStrains0103_ConcsBN_FC-16-1C7D-16_Unsupervised_Sampled_FCLog10_MAPE_03	15	0	4	DH5a	415	84.706	Validation_PercentDifference-Mean
165	IndustrialStrains0103_ConcsBN_FC-16-1C7D-16_Unsupervised_Sampled_FCLog10_MAPE_03	10	0	3	MG1655	506	84.916	Validation_PercentDifference-Mean
166	IndustrialStrains0103_ConcsBN_FC-16-1C7D-16_Unsupervised_Sampled_FCLog10_MAPE_03	6	0	4	W	630	84.8567	Validation_PercentDifference-Mean
167	IndustrialStrains0103_ConcsBN_FC-16-1C7D-16_Unsupervised_Sampled_FCLog10_MAPE_03	5	0	1	W3110	693	86.4196	Validation_PercentDifference-Mean
196	IndustrialStrains0103_ConcsBN_FC-16-1C7D-16_Unsupervised_Sampled_FCLog10_MAPE_04	1	0	2	BL21	33	2.74841	Training_EuclideanDist-Mean
197	IndustrialStrains0103_ConcsBN_FC-16-1C7D-16_Unsupervised_Sampled_FCLog10_MAPE_04	3	0	5	C	195	2.78091	Training_EuclideanDist-Mean
198	IndustrialStrains0103_ConcsBN_FC-16-1C7D-16_Unsupervised_Sampled_FCLog10_MAPE_04	14	0	1	Crooks	254	2.79412	Training_EuclideanDist-Mean
199	IndustrialStrains0103_ConcsBN_FC-16-1C7D-16_Unsupervised_Sampled_FCLog10_MAPE_04	11	0	4	DH5a	411	2.7363	Training_EuclideanDist-Mean
200	IndustrialStrains0103_ConcsBN_FC-16-1C7D-16_Unsupervised_Sampled_FCLog10_MAPE_04	6	0	1	MG1655	470	2.75479	Training_EuclideanDist-Mean
201	IndustrialStrains0103_ConcsBN_FC-16-1C7D-16_Unsupervised_Sampled_FCLog10_MAPE_04	10	0	4	W	634	2.79507	Training_EuclideanDist-Mean
202	IndustrialStrains0103_ConcsBN_FC-16-1C7D-16_Unsupervised_Sampled_FCLog10_MAPE_04	0	0	6	W3110	768	2.79117	Training_EuclideanDist-Mean
203	IndustrialStrains0103_ConcsBN_FC-16-1C7D-16_Unsupervised_Sampled_FCLog10_MAPE_04	3	0	1	BL21	19	85.7493	Training_PercentDifference-Mean
204	IndustrialStrains0103_ConcsBN_FC-16-1C7D-16_Unsupervised_Sampled_FCLog10_MAPE_04	6	0	1	C	134	86.0952	Training_PercentDifference-Mean
205	IndustrialStrains0103_ConcsBN_FC-16-1C7D-16_Unsupervised_Sampled_FCLog10_MAPE_04	2	0	5	Crooks	306	85.6214	Training_PercentDifference-Mean
206	IndustrialStrains0103_ConcsBN_FC-16-1C7D-16_Unsupervised_Sampled_FCLog10_MAPE_04	11	0	0	DH5a	347	86.3439	Training_PercentDifference-Mean
207	IndustrialStrains0103_ConcsBN_FC-16-1C7D-16_Unsupervised_Sampled_FCLog10_MAPE_04	9	0	0	MG1655	457	85.7679	Training_PercentDifference-Mean
208	IndustrialStrains0103_ConcsBN_FC-16-1C7D-16_Unsupervised_Sampled_FCLog10_MAPE_04	13	0	4	W	637	85.396	Training_PercentDifference-Mean
209	IndustrialStrains0103_ConcsBN_FC-16-1C7D-16_Unsupervised_Sampled_FCLog10_MAPE_04	13	0	2	W3110	717	85.7555	Training_PercentDifference-Mean
210	IndustrialStrains0103_ConcsBN_FC-16-1C7D-16_Unsupervised_Sampled_FCLog10_MAPE_04	13	0	4	BL21	77	2.97126	Validation_EuclideanDist-Mean
211	IndustrialStrains0103_ConcsBN_FC-16-1C7D-16_Unsupervised_Sampled_FCLog10_MAPE_04	9	0	0	C	121	3.02465	Validation_EuclideanDist-Mean
212	IndustrialStrains0103_ConcsBN_FC-16-1C7D-16_Unsupervised_Sampled_FCLog10_MAPE_04	4	0	0	Crooks	228	3.02737	Validation_EuclideanDist-Mean
213	IndustrialStrains0103_ConcsBN_FC-16-1C7D-16_Unsupervised_Sampled_FCLog10_MAPE_04	15	0	4	DH5a	415	3.01794	Validation_EuclideanDist-Mean
214	IndustrialStrains0103_ConcsBN_FC-16-1C7D-16_Unsupervised_Sampled_FCLog10_MAPE_04	14	0	4	MG1655	526	2.96907	Validation_EuclideanDist-Mean
215	IndustrialStrains0103_ConcsBN_FC-16-1C7D-16_Unsupervised_Sampled_FCLog10_MAPE_04	7	0	3	W	615	3.04339	Validation_EuclideanDist-Mean
216	IndustrialStrains0103_ConcsBN_FC-16-1C7D-16_Unsupervised_Sampled_FCLog10_MAPE_04	7	0	3	W3110	727	3.05348	Validation_EuclideanDist-Mean
217	IndustrialStrains0103_ConcsBN_FC-16-1C7D-16_Unsupervised_Sampled_FCLog10_MAPE_04	7	0	3	BL21	55	86.3416	Validation_PercentDifference-Mean
218	IndustrialStrains0103_ConcsBN_FC-16-1C7D-16_Unsupervised_Sampled_FCLog10_MAPE_04	6	0	1	C	134	86.0062	Validation_PercentDifference-Mean
219	IndustrialStrains0103_ConcsBN_FC-16-1C7D-16_Unsupervised_Sampled_FCLog10_MAPE_04	10	0	6	Crooks	330	87.1748	Validation_PercentDifference-Mean
220	IndustrialStrains0103_ConcsBN_FC-16-1C7D-16_Unsupervised_Sampled_FCLog10_MAPE_04	1	0	1	DH5a	353	86.1617	Validation_PercentDifference-Mean
221	IndustrialStrains0103_ConcsBN_FC-16-1C7D-16_Unsupervised_Sampled_FCLog10_MAPE_04	14	0	4	MG1655	526	85.3803	Validation_PercentDifference-Mean
222	IndustrialStrains0103_ConcsBN_FC-16-1C7D-16_Unsupervised_Sampled_FCLog10_MAPE_04	12	0	4	W	636	85.5149	Validation_PercentDifference-Mean
223	IndustrialStrains0103_ConcsBN_FC-16-1C7D-16_Unsupervised_Sampled_FCLog10_MAPE_04	12	0	2	W3110	716	84.795	Validation_PercentDifference-Mean
252	IndustrialStrains0103_ConcsBN_FC-16-1C7D-16_Unsupervised_Sampled_FCLog10_MAPE_05	5	0	3	BL21	53	2.77316	Training_EuclideanDist-Mean
253	IndustrialStrains0103_ConcsBN_FC-16-1C7D-16_Unsupervised_Sampled_FCLog10_MAPE_05	12	0	5	C	204	2.77618	Training_EuclideanDist-Mean
254	IndustrialStrains0103_ConcsBN_FC-16-1C7D-16_Unsupervised_Sampled_FCLog10_MAPE_05	14	0	1	Crooks	254	2.77381	Training_EuclideanDist-Mean
255	IndustrialStrains0103_ConcsBN_FC-16-1C7D-16_Unsupervised_Sampled_FCLog10_MAPE_05	11	0	4	DH5a	411	2.78894	Training_EuclideanDist-Mean
256	IndustrialStrains0103_ConcsBN_FC-16-1C7D-16_Unsupervised_Sampled_FCLog10_MAPE_05	6	0	1	MG1655	470	2.73536	Training_EuclideanDist-Mean
257	IndustrialStrains0103_ConcsBN_FC-16-1C7D-16_Unsupervised_Sampled_FCLog10_MAPE_05	7	0	3	W	615	2.82499	Training_EuclideanDist-Mean
258	IndustrialStrains0103_ConcsBN_FC-16-1C7D-16_Unsupervised_Sampled_FCLog10_MAPE_05	12	0	2	W3110	716	2.81544	Training_EuclideanDist-Mean
259	IndustrialStrains0103_ConcsBN_FC-16-1C7D-16_Unsupervised_Sampled_FCLog10_MAPE_05	6	0	2	BL21	38	86.9153	Training_PercentDifference-Mean
260	IndustrialStrains0103_ConcsBN_FC-16-1C7D-16_Unsupervised_Sampled_FCLog10_MAPE_05	7	0	3	C	167	87.5351	Training_PercentDifference-Mean
261	IndustrialStrains0103_ConcsBN_FC-16-1C7D-16_Unsupervised_Sampled_FCLog10_MAPE_05	4	0	4	Crooks	292	87.0055	Training_PercentDifference-Mean
262	IndustrialStrains0103_ConcsBN_FC-16-1C7D-16_Unsupervised_Sampled_FCLog10_MAPE_05	1	0	0	DH5a	337	87.7591	Training_PercentDifference-Mean
263	IndustrialStrains0103_ConcsBN_FC-16-1C7D-16_Unsupervised_Sampled_FCLog10_MAPE_05	3	0	3	MG1655	499	86.8768	Training_PercentDifference-Mean
264	IndustrialStrains0103_ConcsBN_FC-16-1C7D-16_Unsupervised_Sampled_FCLog10_MAPE_05	5	0	0	W	565	87.8375	Training_PercentDifference-Mean
265	IndustrialStrains0103_ConcsBN_FC-16-1C7D-16_Unsupervised_Sampled_FCLog10_MAPE_05	14	0	1	W3110	702	87.5264	Training_PercentDifference-Mean
266	IndustrialStrains0103_ConcsBN_FC-16-1C7D-16_Unsupervised_Sampled_FCLog10_MAPE_05	13	0	4	BL21	77	3.01597	Validation_EuclideanDist-Mean
267	IndustrialStrains0103_ConcsBN_FC-16-1C7D-16_Unsupervised_Sampled_FCLog10_MAPE_05	9	0	0	C	121	3.01704	Validation_EuclideanDist-Mean
268	IndustrialStrains0103_ConcsBN_FC-16-1C7D-16_Unsupervised_Sampled_FCLog10_MAPE_05	14	0	1	Crooks	254	3.01853	Validation_EuclideanDist-Mean
269	IndustrialStrains0103_ConcsBN_FC-16-1C7D-16_Unsupervised_Sampled_FCLog10_MAPE_05	15	0	4	DH5a	415	2.97806	Validation_EuclideanDist-Mean
270	IndustrialStrains0103_ConcsBN_FC-16-1C7D-16_Unsupervised_Sampled_FCLog10_MAPE_05	14	0	4	MG1655	526	2.94915	Validation_EuclideanDist-Mean
271	IndustrialStrains0103_ConcsBN_FC-16-1C7D-16_Unsupervised_Sampled_FCLog10_MAPE_05	8	0	4	W	632	3.01327	Validation_EuclideanDist-Mean
272	IndustrialStrains0103_ConcsBN_FC-16-1C7D-16_Unsupervised_Sampled_FCLog10_MAPE_05	2	0	6	W3110	770	3.0343	Validation_EuclideanDist-Mean
273	IndustrialStrains0103_ConcsBN_FC-16-1C7D-16_Unsupervised_Sampled_FCLog10_MAPE_05	1	0	6	BL21	97	89.5484	Validation_PercentDifference-Mean
274	IndustrialStrains0103_ConcsBN_FC-16-1C7D-16_Unsupervised_Sampled_FCLog10_MAPE_05	1	0	5	C	193	88.4423	Validation_PercentDifference-Mean
275	IndustrialStrains0103_ConcsBN_FC-16-1C7D-16_Unsupervised_Sampled_FCLog10_MAPE_05	9	0	0	Crooks	233	90.8478	Validation_PercentDifference-Mean
276	IndustrialStrains0103_ConcsBN_FC-16-1C7D-16_Unsupervised_Sampled_FCLog10_MAPE_05	14	0	4	DH5a	414	89.973	Validation_PercentDifference-Mean
277	IndustrialStrains0103_ConcsBN_FC-16-1C7D-16_Unsupervised_Sampled_FCLog10_MAPE_05	13	0	0	MG1655	461	88.704	Validation_PercentDifference-Mean
278	IndustrialStrains0103_ConcsBN_FC-16-1C7D-16_Unsupervised_Sampled_FCLog10_MAPE_05	8	0	4	W	632	88.2168	Validation_PercentDifference-Mean
279	IndustrialStrains0103_ConcsBN_FC-16-1C7D-16_Unsupervised_Sampled_FCLog10_MAPE_05	14	0	1	W3110	702	89.6525	Validation_PercentDifference-Mean
308	IndustrialStrains0103_ConcsBN_FC-16-1C7D-16_Unsupervised_Sampled_FCLog10_MAPE_06	5	0	3	BL21	53	2.77162	Training_EuclideanDist-Mean
309	IndustrialStrains0103_ConcsBN_FC-16-1C7D-16_Unsupervised_Sampled_FCLog10_MAPE_06	13	0	2	C	157	2.77034	Training_EuclideanDist-Mean
310	IndustrialStrains0103_ConcsBN_FC-16-1C7D-16_Unsupervised_Sampled_FCLog10_MAPE_06	12	0	0	Crooks	236	2.78665	Training_EuclideanDist-Mean
311	IndustrialStrains0103_ConcsBN_FC-16-1C7D-16_Unsupervised_Sampled_FCLog10_MAPE_06	15	0	4	DH5a	415	2.78217	Training_EuclideanDist-Mean
312	IndustrialStrains0103_ConcsBN_FC-16-1C7D-16_Unsupervised_Sampled_FCLog10_MAPE_06	14	0	4	MG1655	526	2.7496	Training_EuclideanDist-Mean
313	IndustrialStrains0103_ConcsBN_FC-16-1C7D-16_Unsupervised_Sampled_FCLog10_MAPE_06	10	0	4	W	634	2.76233	Training_EuclideanDist-Mean
314	IndustrialStrains0103_ConcsBN_FC-16-1C7D-16_Unsupervised_Sampled_FCLog10_MAPE_06	0	0	6	W3110	768	2.79374	Training_EuclideanDist-Mean
315	IndustrialStrains0103_ConcsBN_FC-16-1C7D-16_Unsupervised_Sampled_FCLog10_MAPE_06	1	0	2	BL21	33	84.4271	Training_PercentDifference-Mean
316	IndustrialStrains0103_ConcsBN_FC-16-1C7D-16_Unsupervised_Sampled_FCLog10_MAPE_06	8	0	6	C	216	84.3869	Training_PercentDifference-Mean
317	IndustrialStrains0103_ConcsBN_FC-16-1C7D-16_Unsupervised_Sampled_FCLog10_MAPE_06	5	0	2	Crooks	261	85.0118	Training_PercentDifference-Mean
318	IndustrialStrains0103_ConcsBN_FC-16-1C7D-16_Unsupervised_Sampled_FCLog10_MAPE_06	2	0	4	DH5a	402	84.326	Training_PercentDifference-Mean
319	IndustrialStrains0103_ConcsBN_FC-16-1C7D-16_Unsupervised_Sampled_FCLog10_MAPE_06	8	0	6	MG1655	552	84.5848	Training_PercentDifference-Mean
320	IndustrialStrains0103_ConcsBN_FC-16-1C7D-16_Unsupervised_Sampled_FCLog10_MAPE_06	11	0	2	W	603	85.1744	Training_PercentDifference-Mean
321	IndustrialStrains0103_ConcsBN_FC-16-1C7D-16_Unsupervised_Sampled_FCLog10_MAPE_06	14	0	0	W3110	686	85.0845	Training_PercentDifference-Mean
322	IndustrialStrains0103_ConcsBN_FC-16-1C7D-16_Unsupervised_Sampled_FCLog10_MAPE_06	13	0	4	BL21	77	2.98955	Validation_EuclideanDist-Mean
323	IndustrialStrains0103_ConcsBN_FC-16-1C7D-16_Unsupervised_Sampled_FCLog10_MAPE_06	2	0	2	C	146	2.9965	Validation_EuclideanDist-Mean
324	IndustrialStrains0103_ConcsBN_FC-16-1C7D-16_Unsupervised_Sampled_FCLog10_MAPE_06	14	0	1	Crooks	254	3.03476	Validation_EuclideanDist-Mean
325	IndustrialStrains0103_ConcsBN_FC-16-1C7D-16_Unsupervised_Sampled_FCLog10_MAPE_06	3	0	5	DH5a	419	3.00578	Validation_EuclideanDist-Mean
326	IndustrialStrains0103_ConcsBN_FC-16-1C7D-16_Unsupervised_Sampled_FCLog10_MAPE_06	6	0	1	MG1655	470	2.99206	Validation_EuclideanDist-Mean
327	IndustrialStrains0103_ConcsBN_FC-16-1C7D-16_Unsupervised_Sampled_FCLog10_MAPE_06	8	0	4	W	632	3.0123	Validation_EuclideanDist-Mean
328	IndustrialStrains0103_ConcsBN_FC-16-1C7D-16_Unsupervised_Sampled_FCLog10_MAPE_06	0	0	6	W3110	768	3.00315	Validation_EuclideanDist-Mean
329	IndustrialStrains0103_ConcsBN_FC-16-1C7D-16_Unsupervised_Sampled_FCLog10_MAPE_06	3	0	3	BL21	51	84.6527	Validation_PercentDifference-Mean
330	IndustrialStrains0103_ConcsBN_FC-16-1C7D-16_Unsupervised_Sampled_FCLog10_MAPE_06	6	0	4	C	182	84.5848	Validation_PercentDifference-Mean
331	IndustrialStrains0103_ConcsBN_FC-16-1C7D-16_Unsupervised_Sampled_FCLog10_MAPE_06	14	0	1	Crooks	254	84.7128	Validation_PercentDifference-Mean
332	IndustrialStrains0103_ConcsBN_FC-16-1C7D-16_Unsupervised_Sampled_FCLog10_MAPE_06	3	0	1	DH5a	355	84.6309	Validation_PercentDifference-Mean
333	IndustrialStrains0103_ConcsBN_FC-16-1C7D-16_Unsupervised_Sampled_FCLog10_MAPE_06	6	0	6	MG1655	550	84.0199	Validation_PercentDifference-Mean
334	IndustrialStrains0103_ConcsBN_FC-16-1C7D-16_Unsupervised_Sampled_FCLog10_MAPE_06	0	0	5	W	640	84.2983	Validation_PercentDifference-Mean
335	IndustrialStrains0103_ConcsBN_FC-16-1C7D-16_Unsupervised_Sampled_FCLog10_MAPE_06	7	0	3	W3110	727	83.999	Validation_PercentDifference-Mean
364	IndustrialStrains0103_ConcsBN_FC-16-1C7D-16_Unsupervised_Sampled_FCLog10_MAPE_07	13	0	4	BL21	77	2.77746	Training_EuclideanDist-Mean
365	IndustrialStrains0103_ConcsBN_FC-16-1C7D-16_Unsupervised_Sampled_FCLog10_MAPE_07	0	0	5	C	192	2.77326	Training_EuclideanDist-Mean
366	IndustrialStrains0103_ConcsBN_FC-16-1C7D-16_Unsupervised_Sampled_FCLog10_MAPE_07	14	0	1	Crooks	254	2.76494	Training_EuclideanDist-Mean
367	IndustrialStrains0103_ConcsBN_FC-16-1C7D-16_Unsupervised_Sampled_FCLog10_MAPE_07	11	0	4	DH5a	411	2.78478	Training_EuclideanDist-Mean
368	IndustrialStrains0103_ConcsBN_FC-16-1C7D-16_Unsupervised_Sampled_FCLog10_MAPE_07	6	0	1	MG1655	470	2.74438	Training_EuclideanDist-Mean
369	IndustrialStrains0103_ConcsBN_FC-16-1C7D-16_Unsupervised_Sampled_FCLog10_MAPE_07	10	0	4	W	634	2.81106	Training_EuclideanDist-Mean
370	IndustrialStrains0103_ConcsBN_FC-16-1C7D-16_Unsupervised_Sampled_FCLog10_MAPE_07	12	0	2	W3110	716	2.79426	Training_EuclideanDist-Mean
371	IndustrialStrains0103_ConcsBN_FC-16-1C7D-16_Unsupervised_Sampled_FCLog10_MAPE_07	0	0	1	BL21	16	84.7407	Training_PercentDifference-Mean
372	IndustrialStrains0103_ConcsBN_FC-16-1C7D-16_Unsupervised_Sampled_FCLog10_MAPE_07	2	0	2	C	146	85.0187	Training_PercentDifference-Mean
373	IndustrialStrains0103_ConcsBN_FC-16-1C7D-16_Unsupervised_Sampled_FCLog10_MAPE_07	10	0	4	Crooks	298	84.6263	Training_PercentDifference-Mean
374	IndustrialStrains0103_ConcsBN_FC-16-1C7D-16_Unsupervised_Sampled_FCLog10_MAPE_07	11	0	4	DH5a	411	84.2662	Training_PercentDifference-Mean
375	IndustrialStrains0103_ConcsBN_FC-16-1C7D-16_Unsupervised_Sampled_FCLog10_MAPE_07	14	0	4	MG1655	526	84.2839	Training_PercentDifference-Mean
376	IndustrialStrains0103_ConcsBN_FC-16-1C7D-16_Unsupervised_Sampled_FCLog10_MAPE_07	7	0	5	W	647	84.6327	Training_PercentDifference-Mean
377	IndustrialStrains0103_ConcsBN_FC-16-1C7D-16_Unsupervised_Sampled_FCLog10_MAPE_07	2	0	6	W3110	770	84.6036	Training_PercentDifference-Mean
378	IndustrialStrains0103_ConcsBN_FC-16-1C7D-16_Unsupervised_Sampled_FCLog10_MAPE_07	13	0	4	BL21	77	3.00819	Validation_EuclideanDist-Mean
379	IndustrialStrains0103_ConcsBN_FC-16-1C7D-16_Unsupervised_Sampled_FCLog10_MAPE_07	0	0	5	C	192	3.00799	Validation_EuclideanDist-Mean
380	IndustrialStrains0103_ConcsBN_FC-16-1C7D-16_Unsupervised_Sampled_FCLog10_MAPE_07	4	0	3	Crooks	276	3.02418	Validation_EuclideanDist-Mean
381	IndustrialStrains0103_ConcsBN_FC-16-1C7D-16_Unsupervised_Sampled_FCLog10_MAPE_07	15	0	4	DH5a	415	2.94072	Validation_EuclideanDist-Mean
382	IndustrialStrains0103_ConcsBN_FC-16-1C7D-16_Unsupervised_Sampled_FCLog10_MAPE_07	14	0	4	MG1655	526	3.02389	Validation_EuclideanDist-Mean
383	IndustrialStrains0103_ConcsBN_FC-16-1C7D-16_Unsupervised_Sampled_FCLog10_MAPE_07	14	0	4	W	638	3.0482	Validation_EuclideanDist-Mean
384	IndustrialStrains0103_ConcsBN_FC-16-1C7D-16_Unsupervised_Sampled_FCLog10_MAPE_07	0	0	6	W3110	768	3.03159	Validation_EuclideanDist-Mean
385	IndustrialStrains0103_ConcsBN_FC-16-1C7D-16_Unsupervised_Sampled_FCLog10_MAPE_07	7	0	3	BL21	55	83.4029	Validation_PercentDifference-Mean
386	IndustrialStrains0103_ConcsBN_FC-16-1C7D-16_Unsupervised_Sampled_FCLog10_MAPE_07	4	0	3	C	164	84.1	Validation_PercentDifference-Mean
387	IndustrialStrains0103_ConcsBN_FC-16-1C7D-16_Unsupervised_Sampled_FCLog10_MAPE_07	4	0	0	Crooks	228	84.2544	Validation_PercentDifference-Mean
388	IndustrialStrains0103_ConcsBN_FC-16-1C7D-16_Unsupervised_Sampled_FCLog10_MAPE_07	1	0	3	DH5a	385	84.8928	Validation_PercentDifference-Mean
389	IndustrialStrains0103_ConcsBN_FC-16-1C7D-16_Unsupervised_Sampled_FCLog10_MAPE_07	14	0	4	MG1655	526	83.6791	Validation_PercentDifference-Mean
390	IndustrialStrains0103_ConcsBN_FC-16-1C7D-16_Unsupervised_Sampled_FCLog10_MAPE_07	13	0	4	W	637	84.8344	Validation_PercentDifference-Mean
391	IndustrialStrains0103_ConcsBN_FC-16-1C7D-16_Unsupervised_Sampled_FCLog10_MAPE_07	2	0	4	W3110	738	84.7361	Validation_PercentDifference-Mean
420	IndustrialStrains0103_ConcsBN_FC-16-1C7D-16_Unsupervised_Sampled_FCLog10_MAPE_08	5	0	3	BL21	53	2.75064	Training_EuclideanDist-Mean
421	IndustrialStrains0103_ConcsBN_FC-16-1C7D-16_Unsupervised_Sampled_FCLog10_MAPE_08	3	0	5	C	195	2.75889	Training_EuclideanDist-Mean
422	IndustrialStrains0103_ConcsBN_FC-16-1C7D-16_Unsupervised_Sampled_FCLog10_MAPE_08	11	0	1	Crooks	251	2.78775	Training_EuclideanDist-Mean
423	IndustrialStrains0103_ConcsBN_FC-16-1C7D-16_Unsupervised_Sampled_FCLog10_MAPE_08	11	0	4	DH5a	411	2.77104	Training_EuclideanDist-Mean
424	IndustrialStrains0103_ConcsBN_FC-16-1C7D-16_Unsupervised_Sampled_FCLog10_MAPE_08	6	0	1	MG1655	470	2.72698	Training_EuclideanDist-Mean
425	IndustrialStrains0103_ConcsBN_FC-16-1C7D-16_Unsupervised_Sampled_FCLog10_MAPE_08	10	0	4	W	634	2.7884	Training_EuclideanDist-Mean
426	IndustrialStrains0103_ConcsBN_FC-16-1C7D-16_Unsupervised_Sampled_FCLog10_MAPE_08	2	0	6	W3110	770	2.77899	Training_EuclideanDist-Mean
427	IndustrialStrains0103_ConcsBN_FC-16-1C7D-16_Unsupervised_Sampled_FCLog10_MAPE_08	0	0	6	BL21	96	86.985	Training_PercentDifference-Mean
428	IndustrialStrains0103_ConcsBN_FC-16-1C7D-16_Unsupervised_Sampled_FCLog10_MAPE_08	15	0	6	C	223	85.8607	Training_PercentDifference-Mean
429	IndustrialStrains0103_ConcsBN_FC-16-1C7D-16_Unsupervised_Sampled_FCLog10_MAPE_08	4	0	4	Crooks	292	86.3574	Training_PercentDifference-Mean
430	IndustrialStrains0103_ConcsBN_FC-16-1C7D-16_Unsupervised_Sampled_FCLog10_MAPE_08	2	0	4	DH5a	402	86.2201	Training_PercentDifference-Mean
431	IndustrialStrains0103_ConcsBN_FC-16-1C7D-16_Unsupervised_Sampled_FCLog10_MAPE_08	9	0	5	MG1655	537	86.4255	Training_PercentDifference-Mean
432	IndustrialStrains0103_ConcsBN_FC-16-1C7D-16_Unsupervised_Sampled_FCLog10_MAPE_08	3	0	1	W	579	85.9372	Training_PercentDifference-Mean
433	IndustrialStrains0103_ConcsBN_FC-16-1C7D-16_Unsupervised_Sampled_FCLog10_MAPE_08	14	0	5	W3110	766	86.156	Training_PercentDifference-Mean
434	IndustrialStrains0103_ConcsBN_FC-16-1C7D-16_Unsupervised_Sampled_FCLog10_MAPE_08	1	0	2	BL21	33	2.97758	Validation_EuclideanDist-Mean
435	IndustrialStrains0103_ConcsBN_FC-16-1C7D-16_Unsupervised_Sampled_FCLog10_MAPE_08	9	0	0	C	121	2.99413	Validation_EuclideanDist-Mean
436	IndustrialStrains0103_ConcsBN_FC-16-1C7D-16_Unsupervised_Sampled_FCLog10_MAPE_08	4	0	3	Crooks	276	2.99779	Validation_EuclideanDist-Mean
437	IndustrialStrains0103_ConcsBN_FC-16-1C7D-16_Unsupervised_Sampled_FCLog10_MAPE_08	15	0	4	DH5a	415	2.99107	Validation_EuclideanDist-Mean
438	IndustrialStrains0103_ConcsBN_FC-16-1C7D-16_Unsupervised_Sampled_FCLog10_MAPE_08	14	0	4	MG1655	526	2.99277	Validation_EuclideanDist-Mean
439	IndustrialStrains0103_ConcsBN_FC-16-1C7D-16_Unsupervised_Sampled_FCLog10_MAPE_08	8	0	1	W	584	3.03401	Validation_EuclideanDist-Mean
440	IndustrialStrains0103_ConcsBN_FC-16-1C7D-16_Unsupervised_Sampled_FCLog10_MAPE_08	0	0	6	W3110	768	2.98729	Validation_EuclideanDist-Mean
441	IndustrialStrains0103_ConcsBN_FC-16-1C7D-16_Unsupervised_Sampled_FCLog10_MAPE_08	9	0	5	BL21	89	87.1046	Validation_PercentDifference-Mean
442	IndustrialStrains0103_ConcsBN_FC-16-1C7D-16_Unsupervised_Sampled_FCLog10_MAPE_08	15	0	2	C	159	86.3214	Validation_PercentDifference-Mean
443	IndustrialStrains0103_ConcsBN_FC-16-1C7D-16_Unsupervised_Sampled_FCLog10_MAPE_08	4	0	0	Crooks	228	85.1004	Validation_PercentDifference-Mean
444	IndustrialStrains0103_ConcsBN_FC-16-1C7D-16_Unsupervised_Sampled_FCLog10_MAPE_08	12	0	0	DH5a	348	86.1631	Validation_PercentDifference-Mean
445	IndustrialStrains0103_ConcsBN_FC-16-1C7D-16_Unsupervised_Sampled_FCLog10_MAPE_08	10	0	3	MG1655	506	85.6831	Validation_PercentDifference-Mean
446	IndustrialStrains0103_ConcsBN_FC-16-1C7D-16_Unsupervised_Sampled_FCLog10_MAPE_08	4	0	4	W	628	85.1167	Validation_PercentDifference-Mean
447	IndustrialStrains0103_ConcsBN_FC-16-1C7D-16_Unsupervised_Sampled_FCLog10_MAPE_08	7	0	4	W3110	743	85.7055	Validation_PercentDifference-Mean
476	IndustrialStrains0103_ConcsBN_FC-16-1C7D-16_Unsupervised_Sampled_FCLog10_MAPE_09	0	0	6	BL21	96	2.79745	Training_EuclideanDist-Mean
477	IndustrialStrains0103_ConcsBN_FC-16-1C7D-16_Unsupervised_Sampled_FCLog10_MAPE_09	9	0	0	C	121	2.75885	Training_EuclideanDist-Mean
478	IndustrialStrains0103_ConcsBN_FC-16-1C7D-16_Unsupervised_Sampled_FCLog10_MAPE_09	14	0	1	Crooks	254	2.80575	Training_EuclideanDist-Mean
479	IndustrialStrains0103_ConcsBN_FC-16-1C7D-16_Unsupervised_Sampled_FCLog10_MAPE_09	11	0	0	DH5a	347	2.79621	Training_EuclideanDist-Mean
480	IndustrialStrains0103_ConcsBN_FC-16-1C7D-16_Unsupervised_Sampled_FCLog10_MAPE_09	14	0	4	MG1655	526	2.75821	Training_EuclideanDist-Mean
481	IndustrialStrains0103_ConcsBN_FC-16-1C7D-16_Unsupervised_Sampled_FCLog10_MAPE_09	10	0	4	W	634	2.79468	Training_EuclideanDist-Mean
482	IndustrialStrains0103_ConcsBN_FC-16-1C7D-16_Unsupervised_Sampled_FCLog10_MAPE_09	0	0	6	W3110	768	2.80802	Training_EuclideanDist-Mean
483	IndustrialStrains0103_ConcsBN_FC-16-1C7D-16_Unsupervised_Sampled_FCLog10_MAPE_09	13	0	4	BL21	77	86.1128	Training_PercentDifference-Mean
484	IndustrialStrains0103_ConcsBN_FC-16-1C7D-16_Unsupervised_Sampled_FCLog10_MAPE_09	14	0	6	C	222	86.1343	Training_PercentDifference-Mean
485	IndustrialStrains0103_ConcsBN_FC-16-1C7D-16_Unsupervised_Sampled_FCLog10_MAPE_09	4	0	0	Crooks	228	85.8169	Training_PercentDifference-Mean
486	IndustrialStrains0103_ConcsBN_FC-16-1C7D-16_Unsupervised_Sampled_FCLog10_MAPE_09	9	0	0	DH5a	345	86.3783	Training_PercentDifference-Mean
487	IndustrialStrains0103_ConcsBN_FC-16-1C7D-16_Unsupervised_Sampled_FCLog10_MAPE_09	3	0	3	MG1655	499	86.0786	Training_PercentDifference-Mean
488	IndustrialStrains0103_ConcsBN_FC-16-1C7D-16_Unsupervised_Sampled_FCLog10_MAPE_09	4	0	0	W	564	85.5801	Training_PercentDifference-Mean
489	IndustrialStrains0103_ConcsBN_FC-16-1C7D-16_Unsupervised_Sampled_FCLog10_MAPE_09	12	0	2	W3110	716	86.2733	Training_PercentDifference-Mean
490	IndustrialStrains0103_ConcsBN_FC-16-1C7D-16_Unsupervised_Sampled_FCLog10_MAPE_09	13	0	4	BL21	77	2.9749	Validation_EuclideanDist-Mean
491	IndustrialStrains0103_ConcsBN_FC-16-1C7D-16_Unsupervised_Sampled_FCLog10_MAPE_09	0	0	5	C	192	3.03697	Validation_EuclideanDist-Mean
492	IndustrialStrains0103_ConcsBN_FC-16-1C7D-16_Unsupervised_Sampled_FCLog10_MAPE_09	14	0	1	Crooks	254	3.02017	Validation_EuclideanDist-Mean
493	IndustrialStrains0103_ConcsBN_FC-16-1C7D-16_Unsupervised_Sampled_FCLog10_MAPE_09	15	0	4	DH5a	415	3.0198	Validation_EuclideanDist-Mean
494	IndustrialStrains0103_ConcsBN_FC-16-1C7D-16_Unsupervised_Sampled_FCLog10_MAPE_09	6	0	1	MG1655	470	2.987	Validation_EuclideanDist-Mean
495	IndustrialStrains0103_ConcsBN_FC-16-1C7D-16_Unsupervised_Sampled_FCLog10_MAPE_09	0	0	2	W	592	3.0469	Validation_EuclideanDist-Mean
496	IndustrialStrains0103_ConcsBN_FC-16-1C7D-16_Unsupervised_Sampled_FCLog10_MAPE_09	1	0	6	W3110	769	3.02566	Validation_EuclideanDist-Mean
497	IndustrialStrains0103_ConcsBN_FC-16-1C7D-16_Unsupervised_Sampled_FCLog10_MAPE_09	8	0	3	BL21	56	86.844	Validation_PercentDifference-Mean
498	IndustrialStrains0103_ConcsBN_FC-16-1C7D-16_Unsupervised_Sampled_FCLog10_MAPE_09	4	0	3	C	164	87.0788	Validation_PercentDifference-Mean
499	IndustrialStrains0103_ConcsBN_FC-16-1C7D-16_Unsupervised_Sampled_FCLog10_MAPE_09	4	0	3	Crooks	276	86.9442	Validation_PercentDifference-Mean
500	IndustrialStrains0103_ConcsBN_FC-16-1C7D-16_Unsupervised_Sampled_FCLog10_MAPE_09	6	0	6	DH5a	438	86.5232	Validation_PercentDifference-Mean
501	IndustrialStrains0103_ConcsBN_FC-16-1C7D-16_Unsupervised_Sampled_FCLog10_MAPE_09	6	0	1	MG1655	470	85.9581	Validation_PercentDifference-Mean
502	IndustrialStrains0103_ConcsBN_FC-16-1C7D-16_Unsupervised_Sampled_FCLog10_MAPE_09	5	0	5	W	645	86.6181	Validation_PercentDifference-Mean
503	IndustrialStrains0103_ConcsBN_FC-16-1C7D-16_Unsupervised_Sampled_FCLog10_MAPE_09	0	0	5	W3110	752	86.2326	Validation_PercentDifference-Mean
532	IndustrialStrains0103_ConcsBN_FC-16-1C7D-16_Unsupervised_Sampled_FCLog10_MAPE_10	5	0	3	BL21	53	2.78117	Training_EuclideanDist-Mean
533	IndustrialStrains0103_ConcsBN_FC-16-1C7D-16_Unsupervised_Sampled_FCLog10_MAPE_10	12	0	5	C	204	2.78132	Training_EuclideanDist-Mean
534	IndustrialStrains0103_ConcsBN_FC-16-1C7D-16_Unsupervised_Sampled_FCLog10_MAPE_10	14	0	1	Crooks	254	2.7989	Training_EuclideanDist-Mean
535	IndustrialStrains0103_ConcsBN_FC-16-1C7D-16_Unsupervised_Sampled_FCLog10_MAPE_10	11	0	4	DH5a	411	2.76239	Training_EuclideanDist-Mean
536	IndustrialStrains0103_ConcsBN_FC-16-1C7D-16_Unsupervised_Sampled_FCLog10_MAPE_10	14	0	4	MG1655	526	2.75667	Training_EuclideanDist-Mean
537	IndustrialStrains0103_ConcsBN_FC-16-1C7D-16_Unsupervised_Sampled_FCLog10_MAPE_10	10	0	4	W	634	2.79347	Training_EuclideanDist-Mean
538	IndustrialStrains0103_ConcsBN_FC-16-1C7D-16_Unsupervised_Sampled_FCLog10_MAPE_10	0	0	6	W3110	768	2.78707	Training_EuclideanDist-Mean
539	IndustrialStrains0103_ConcsBN_FC-16-1C7D-16_Unsupervised_Sampled_FCLog10_MAPE_10	5	0	1	BL21	21	87.779	Training_PercentDifference-Mean
540	IndustrialStrains0103_ConcsBN_FC-16-1C7D-16_Unsupervised_Sampled_FCLog10_MAPE_10	10	0	4	C	186	86.661	Training_PercentDifference-Mean
541	IndustrialStrains0103_ConcsBN_FC-16-1C7D-16_Unsupervised_Sampled_FCLog10_MAPE_10	9	0	6	Crooks	329	85.6835	Training_PercentDifference-Mean
542	IndustrialStrains0103_ConcsBN_FC-16-1C7D-16_Unsupervised_Sampled_FCLog10_MAPE_10	4	0	0	DH5a	340	86.362	Training_PercentDifference-Mean
543	IndustrialStrains0103_ConcsBN_FC-16-1C7D-16_Unsupervised_Sampled_FCLog10_MAPE_10	3	0	5	MG1655	531	86.0332	Training_PercentDifference-Mean
544	IndustrialStrains0103_ConcsBN_FC-16-1C7D-16_Unsupervised_Sampled_FCLog10_MAPE_10	5	0	0	W	565	86.5878	Training_PercentDifference-Mean
545	IndustrialStrains0103_ConcsBN_FC-16-1C7D-16_Unsupervised_Sampled_FCLog10_MAPE_10	7	0	3	W3110	727	85.8089	Training_PercentDifference-Mean
546	IndustrialStrains0103_ConcsBN_FC-16-1C7D-16_Unsupervised_Sampled_FCLog10_MAPE_10	5	0	4	BL21	69	2.97868	Validation_EuclideanDist-Mean
547	IndustrialStrains0103_ConcsBN_FC-16-1C7D-16_Unsupervised_Sampled_FCLog10_MAPE_10	6	0	1	C	134	3.02988	Validation_EuclideanDist-Mean
548	IndustrialStrains0103_ConcsBN_FC-16-1C7D-16_Unsupervised_Sampled_FCLog10_MAPE_10	11	0	1	Crooks	251	3.04201	Validation_EuclideanDist-Mean
549	IndustrialStrains0103_ConcsBN_FC-16-1C7D-16_Unsupervised_Sampled_FCLog10_MAPE_10	11	0	4	DH5a	411	3.02041	Validation_EuclideanDist-Mean
550	IndustrialStrains0103_ConcsBN_FC-16-1C7D-16_Unsupervised_Sampled_FCLog10_MAPE_10	14	0	4	MG1655	526	3.00714	Validation_EuclideanDist-Mean
551	IndustrialStrains0103_ConcsBN_FC-16-1C7D-16_Unsupervised_Sampled_FCLog10_MAPE_10	10	0	4	W	634	3.06042	Validation_EuclideanDist-Mean
552	IndustrialStrains0103_ConcsBN_FC-16-1C7D-16_Unsupervised_Sampled_FCLog10_MAPE_10	12	0	2	W3110	716	3.04207	Validation_EuclideanDist-Mean
553	IndustrialStrains0103_ConcsBN_FC-16-1C7D-16_Unsupervised_Sampled_FCLog10_MAPE_10	6	0	2	BL21	38	87.7458	Validation_PercentDifference-Mean
554	IndustrialStrains0103_ConcsBN_FC-16-1C7D-16_Unsupervised_Sampled_FCLog10_MAPE_10	6	0	1	C	134	86.9394	Validation_PercentDifference-Mean
555	IndustrialStrains0103_ConcsBN_FC-16-1C7D-16_Unsupervised_Sampled_FCLog10_MAPE_10	4	0	5	Crooks	308	87.1352	Validation_PercentDifference-Mean
556	IndustrialStrains0103_ConcsBN_FC-16-1C7D-16_Unsupervised_Sampled_FCLog10_MAPE_10	2	0	4	DH5a	402	87.0833	Validation_PercentDifference-Mean
557	IndustrialStrains0103_ConcsBN_FC-16-1C7D-16_Unsupervised_Sampled_FCLog10_MAPE_10	13	0	5	MG1655	541	86.8969	Validation_PercentDifference-Mean
558	IndustrialStrains0103_ConcsBN_FC-16-1C7D-16_Unsupervised_Sampled_FCLog10_MAPE_10	11	0	5	W	651	85.7515	Validation_PercentDifference-Mean
559	IndustrialStrains0103_ConcsBN_FC-16-1C7D-16_Unsupervised_Sampled_FCLog10_MAPE_10	13	0	3	W3110	733	88.0475	Validation_PercentDifference-Mean
588	IndustrialStrains0103_ConcsBN_FC-16-1C7D-16_Unsupervised_Sampled_FCLog10_MAPE_11	5	0	3	BL21	53	2.79411	Training_EuclideanDist-Mean
589	IndustrialStrains0103_ConcsBN_FC-16-1C7D-16_Unsupervised_Sampled_FCLog10_MAPE_11	6	0	3	C	166	2.77544	Training_EuclideanDist-Mean
590	IndustrialStrains0103_ConcsBN_FC-16-1C7D-16_Unsupervised_Sampled_FCLog10_MAPE_11	14	0	1	Crooks	254	2.80248	Training_EuclideanDist-Mean
591	IndustrialStrains0103_ConcsBN_FC-16-1C7D-16_Unsupervised_Sampled_FCLog10_MAPE_11	14	0	0	DH5a	350	2.79617	Training_EuclideanDist-Mean
592	IndustrialStrains0103_ConcsBN_FC-16-1C7D-16_Unsupervised_Sampled_FCLog10_MAPE_11	14	0	4	MG1655	526	2.76083	Training_EuclideanDist-Mean
593	IndustrialStrains0103_ConcsBN_FC-16-1C7D-16_Unsupervised_Sampled_FCLog10_MAPE_11	10	0	4	W	634	2.80403	Training_EuclideanDist-Mean
594	IndustrialStrains0103_ConcsBN_FC-16-1C7D-16_Unsupervised_Sampled_FCLog10_MAPE_11	2	0	6	W3110	770	2.78781	Training_EuclideanDist-Mean
595	IndustrialStrains0103_ConcsBN_FC-16-1C7D-16_Unsupervised_Sampled_FCLog10_MAPE_11	11	0	0	BL21	11	86.4523	Training_PercentDifference-Mean
596	IndustrialStrains0103_ConcsBN_FC-16-1C7D-16_Unsupervised_Sampled_FCLog10_MAPE_11	7	0	6	C	215	87.3731	Training_PercentDifference-Mean
597	IndustrialStrains0103_ConcsBN_FC-16-1C7D-16_Unsupervised_Sampled_FCLog10_MAPE_11	12	0	4	Crooks	300	87.4498	Training_PercentDifference-Mean
598	IndustrialStrains0103_ConcsBN_FC-16-1C7D-16_Unsupervised_Sampled_FCLog10_MAPE_11	7	0	4	DH5a	407	87.1068	Training_PercentDifference-Mean
599	IndustrialStrains0103_ConcsBN_FC-16-1C7D-16_Unsupervised_Sampled_FCLog10_MAPE_11	7	0	1	MG1655	471	86.1633	Training_PercentDifference-Mean
600	IndustrialStrains0103_ConcsBN_FC-16-1C7D-16_Unsupervised_Sampled_FCLog10_MAPE_11	7	0	5	W	647	85.428	Training_PercentDifference-Mean
601	IndustrialStrains0103_ConcsBN_FC-16-1C7D-16_Unsupervised_Sampled_FCLog10_MAPE_11	13	0	6	W3110	781	87.1741	Training_PercentDifference-Mean
602	IndustrialStrains0103_ConcsBN_FC-16-1C7D-16_Unsupervised_Sampled_FCLog10_MAPE_11	1	0	2	BL21	33	2.99615	Validation_EuclideanDist-Mean
603	IndustrialStrains0103_ConcsBN_FC-16-1C7D-16_Unsupervised_Sampled_FCLog10_MAPE_11	9	0	0	C	121	3.01304	Validation_EuclideanDist-Mean
604	IndustrialStrains0103_ConcsBN_FC-16-1C7D-16_Unsupervised_Sampled_FCLog10_MAPE_11	14	0	1	Crooks	254	3.05644	Validation_EuclideanDist-Mean
605	IndustrialStrains0103_ConcsBN_FC-16-1C7D-16_Unsupervised_Sampled_FCLog10_MAPE_11	3	0	5	DH5a	419	3.01041	Validation_EuclideanDist-Mean
606	IndustrialStrains0103_ConcsBN_FC-16-1C7D-16_Unsupervised_Sampled_FCLog10_MAPE_11	14	0	4	MG1655	526	3.01628	Validation_EuclideanDist-Mean
607	IndustrialStrains0103_ConcsBN_FC-16-1C7D-16_Unsupervised_Sampled_FCLog10_MAPE_11	10	0	4	W	634	3.03175	Validation_EuclideanDist-Mean
608	IndustrialStrains0103_ConcsBN_FC-16-1C7D-16_Unsupervised_Sampled_FCLog10_MAPE_11	7	0	3	W3110	727	3.03448	Validation_EuclideanDist-Mean
609	IndustrialStrains0103_ConcsBN_FC-16-1C7D-16_Unsupervised_Sampled_FCLog10_MAPE_11	0	0	5	BL21	80	88.5346	Validation_PercentDifference-Mean
610	IndustrialStrains0103_ConcsBN_FC-16-1C7D-16_Unsupervised_Sampled_FCLog10_MAPE_11	1	0	1	C	129	88.306	Validation_PercentDifference-Mean
611	IndustrialStrains0103_ConcsBN_FC-16-1C7D-16_Unsupervised_Sampled_FCLog10_MAPE_11	13	0	6	Crooks	333	87.6252	Validation_PercentDifference-Mean
612	IndustrialStrains0103_ConcsBN_FC-16-1C7D-16_Unsupervised_Sampled_FCLog10_MAPE_11	9	0	5	DH5a	425	88.7033	Validation_PercentDifference-Mean
613	IndustrialStrains0103_ConcsBN_FC-16-1C7D-16_Unsupervised_Sampled_FCLog10_MAPE_11	12	0	6	MG1655	556	86.8191	Validation_PercentDifference-Mean
614	IndustrialStrains0103_ConcsBN_FC-16-1C7D-16_Unsupervised_Sampled_FCLog10_MAPE_11	8	0	1	W	584	88.2061	Validation_PercentDifference-Mean
615	IndustrialStrains0103_ConcsBN_FC-16-1C7D-16_Unsupervised_Sampled_FCLog10_MAPE_11	12	0	5	W3110	764	88.0593	Validation_PercentDifference-Mean
644	IndustrialStrains0103_ConcsBN_FC-16-1C7D-16_Unsupervised_Sampled_FCLog10_MAPE_12	3	0	0	BL21	3	2.77007	Training_EuclideanDist-Mean
645	IndustrialStrains0103_ConcsBN_FC-16-1C7D-16_Unsupervised_Sampled_FCLog10_MAPE_12	12	0	5	C	204	2.76839	Training_EuclideanDist-Mean
646	IndustrialStrains0103_ConcsBN_FC-16-1C7D-16_Unsupervised_Sampled_FCLog10_MAPE_12	14	0	1	Crooks	254	2.76997	Training_EuclideanDist-Mean
647	IndustrialStrains0103_ConcsBN_FC-16-1C7D-16_Unsupervised_Sampled_FCLog10_MAPE_12	15	0	4	DH5a	415	2.78008	Training_EuclideanDist-Mean
648	IndustrialStrains0103_ConcsBN_FC-16-1C7D-16_Unsupervised_Sampled_FCLog10_MAPE_12	14	0	4	MG1655	526	2.78612	Training_EuclideanDist-Mean
649	IndustrialStrains0103_ConcsBN_FC-16-1C7D-16_Unsupervised_Sampled_FCLog10_MAPE_12	10	0	4	W	634	2.7542	Training_EuclideanDist-Mean
650	IndustrialStrains0103_ConcsBN_FC-16-1C7D-16_Unsupervised_Sampled_FCLog10_MAPE_12	0	0	6	W3110	768	2.82407	Training_EuclideanDist-Mean
651	IndustrialStrains0103_ConcsBN_FC-16-1C7D-16_Unsupervised_Sampled_FCLog10_MAPE_12	8	0	3	BL21	56	87.5304	Training_PercentDifference-Mean
652	IndustrialStrains0103_ConcsBN_FC-16-1C7D-16_Unsupervised_Sampled_FCLog10_MAPE_12	15	0	3	C	175	87.5192	Training_PercentDifference-Mean
653	IndustrialStrains0103_ConcsBN_FC-16-1C7D-16_Unsupervised_Sampled_FCLog10_MAPE_12	12	0	3	Crooks	284	86.8906	Training_PercentDifference-Mean
654	IndustrialStrains0103_ConcsBN_FC-16-1C7D-16_Unsupervised_Sampled_FCLog10_MAPE_12	3	0	6	DH5a	435	86.5111	Training_PercentDifference-Mean
655	IndustrialStrains0103_ConcsBN_FC-16-1C7D-16_Unsupervised_Sampled_FCLog10_MAPE_12	11	0	4	MG1655	523	86.8947	Training_PercentDifference-Mean
656	IndustrialStrains0103_ConcsBN_FC-16-1C7D-16_Unsupervised_Sampled_FCLog10_MAPE_12	5	0	0	W	565	86.545	Training_PercentDifference-Mean
657	IndustrialStrains0103_ConcsBN_FC-16-1C7D-16_Unsupervised_Sampled_FCLog10_MAPE_12	7	0	3	W3110	727	85.6076	Training_PercentDifference-Mean
658	IndustrialStrains0103_ConcsBN_FC-16-1C7D-16_Unsupervised_Sampled_FCLog10_MAPE_12	1	0	2	BL21	33	3.00022	Validation_EuclideanDist-Mean
659	IndustrialStrains0103_ConcsBN_FC-16-1C7D-16_Unsupervised_Sampled_FCLog10_MAPE_12	6	0	3	C	166	3.01591	Validation_EuclideanDist-Mean
660	IndustrialStrains0103_ConcsBN_FC-16-1C7D-16_Unsupervised_Sampled_FCLog10_MAPE_12	5	0	2	Crooks	261	3.03772	Validation_EuclideanDist-Mean
661	IndustrialStrains0103_ConcsBN_FC-16-1C7D-16_Unsupervised_Sampled_FCLog10_MAPE_12	14	0	0	DH5a	350	2.99952	Validation_EuclideanDist-Mean
662	IndustrialStrains0103_ConcsBN_FC-16-1C7D-16_Unsupervised_Sampled_FCLog10_MAPE_12	14	0	4	MG1655	526	2.97076	Validation_EuclideanDist-Mean
663	IndustrialStrains0103_ConcsBN_FC-16-1C7D-16_Unsupervised_Sampled_FCLog10_MAPE_12	12	0	5	W	652	3.04505	Validation_EuclideanDist-Mean
664	IndustrialStrains0103_ConcsBN_FC-16-1C7D-16_Unsupervised_Sampled_FCLog10_MAPE_12	7	0	3	W3110	727	3.04969	Validation_EuclideanDist-Mean
665	IndustrialStrains0103_ConcsBN_FC-16-1C7D-16_Unsupervised_Sampled_FCLog10_MAPE_12	10	0	2	BL21	42	88.2718	Validation_PercentDifference-Mean
666	IndustrialStrains0103_ConcsBN_FC-16-1C7D-16_Unsupervised_Sampled_FCLog10_MAPE_12	8	0	6	C	216	87.7841	Validation_PercentDifference-Mean
667	IndustrialStrains0103_ConcsBN_FC-16-1C7D-16_Unsupervised_Sampled_FCLog10_MAPE_12	4	0	3	Crooks	276	86.6083	Validation_PercentDifference-Mean
668	IndustrialStrains0103_ConcsBN_FC-16-1C7D-16_Unsupervised_Sampled_FCLog10_MAPE_12	3	0	0	DH5a	339	87.6085	Validation_PercentDifference-Mean
669	IndustrialStrains0103_ConcsBN_FC-16-1C7D-16_Unsupervised_Sampled_FCLog10_MAPE_12	3	0	3	MG1655	499	86.1702	Validation_PercentDifference-Mean
670	IndustrialStrains0103_ConcsBN_FC-16-1C7D-16_Unsupervised_Sampled_FCLog10_MAPE_12	14	0	3	W	622	88.2567	Validation_PercentDifference-Mean
671	IndustrialStrains0103_ConcsBN_FC-16-1C7D-16_Unsupervised_Sampled_FCLog10_MAPE_12	2	0	4	W3110	738	86.2237	Validation_PercentDifference-Mean
0	IndustrialStrains0103_ConcsBN_FC-16-1C7D-16_Unsupervised_Sampled_FCLog10_MSE_01	14	0	2	BL21	46	2.39715	Training_EuclideanDist-Mean
1	IndustrialStrains0103_ConcsBN_FC-16-1C7D-16_Unsupervised_Sampled_FCLog10_MSE_01	6	0	2	C	150	2.39819	Training_EuclideanDist-Mean
2	IndustrialStrains0103_ConcsBN_FC-16-1C7D-16_Unsupervised_Sampled_FCLog10_MSE_01	4	0	2	Crooks	260	2.36225	Training_EuclideanDist-Mean
3	IndustrialStrains0103_ConcsBN_FC-16-1C7D-16_Unsupervised_Sampled_FCLog10_MSE_01	0	0	2	DH5a	368	2.40204	Training_EuclideanDist-Mean
4	IndustrialStrains0103_ConcsBN_FC-16-1C7D-16_Unsupervised_Sampled_FCLog10_MSE_01	7	0	3	MG1655	503	2.37395	Training_EuclideanDist-Mean
5	IndustrialStrains0103_ConcsBN_FC-16-1C7D-16_Unsupervised_Sampled_FCLog10_MSE_01	0	0	3	W	608	2.39875	Training_EuclideanDist-Mean
6	IndustrialStrains0103_ConcsBN_FC-16-1C7D-16_Unsupervised_Sampled_FCLog10_MSE_01	5	0	3	W3110	725	2.40784	Training_EuclideanDist-Mean
7	IndustrialStrains0103_ConcsBN_FC-16-1C7D-16_Unsupervised_Sampled_FCLog10_MSE_01	9	0	3	BL21	57	185.754	Training_PercentDifference-Mean
8	IndustrialStrains0103_ConcsBN_FC-16-1C7D-16_Unsupervised_Sampled_FCLog10_MSE_01	14	0	0	C	126	174.066	Training_PercentDifference-Mean
9	IndustrialStrains0103_ConcsBN_FC-16-1C7D-16_Unsupervised_Sampled_FCLog10_MSE_01	11	0	1	Crooks	251	174.709	Training_PercentDifference-Mean
10	IndustrialStrains0103_ConcsBN_FC-16-1C7D-16_Unsupervised_Sampled_FCLog10_MSE_01	11	0	0	DH5a	347	167.142	Training_PercentDifference-Mean
11	IndustrialStrains0103_ConcsBN_FC-16-1C7D-16_Unsupervised_Sampled_FCLog10_MSE_01	12	0	2	MG1655	492	177.726	Training_PercentDifference-Mean
12	IndustrialStrains0103_ConcsBN_FC-16-1C7D-16_Unsupervised_Sampled_FCLog10_MSE_01	0	0	6	W	656	177.119	Training_PercentDifference-Mean
13	IndustrialStrains0103_ConcsBN_FC-16-1C7D-16_Unsupervised_Sampled_FCLog10_MSE_01	4	0	2	W3110	708	173.958	Training_PercentDifference-Mean
14	IndustrialStrains0103_ConcsBN_FC-16-1C7D-16_Unsupervised_Sampled_FCLog10_MSE_01	1	0	5	BL21	81	2.88853	Validation_EuclideanDist-Mean
15	IndustrialStrains0103_ConcsBN_FC-16-1C7D-16_Unsupervised_Sampled_FCLog10_MSE_01	6	0	0	C	118	2.93777	Validation_EuclideanDist-Mean
16	IndustrialStrains0103_ConcsBN_FC-16-1C7D-16_Unsupervised_Sampled_FCLog10_MSE_01	6	0	1	Crooks	246	2.94024	Validation_EuclideanDist-Mean
17	IndustrialStrains0103_ConcsBN_FC-16-1C7D-16_Unsupervised_Sampled_FCLog10_MSE_01	10	0	6	DH5a	442	2.92689	Validation_EuclideanDist-Mean
18	IndustrialStrains0103_ConcsBN_FC-16-1C7D-16_Unsupervised_Sampled_FCLog10_MSE_01	3	0	2	MG1655	483	2.91783	Validation_EuclideanDist-Mean
19	IndustrialStrains0103_ConcsBN_FC-16-1C7D-16_Unsupervised_Sampled_FCLog10_MSE_01	6	0	1	W	582	2.9037	Validation_EuclideanDist-Mean
20	IndustrialStrains0103_ConcsBN_FC-16-1C7D-16_Unsupervised_Sampled_FCLog10_MSE_01	15	0	6	W3110	783	2.93957	Validation_EuclideanDist-Mean
21	IndustrialStrains0103_ConcsBN_FC-16-1C7D-16_Unsupervised_Sampled_FCLog10_MSE_01	10	0	0	BL21	10	222.204	Validation_PercentDifference-Mean
22	IndustrialStrains0103_ConcsBN_FC-16-1C7D-16_Unsupervised_Sampled_FCLog10_MSE_01	5	0	5	C	197	227.558	Validation_PercentDifference-Mean
23	IndustrialStrains0103_ConcsBN_FC-16-1C7D-16_Unsupervised_Sampled_FCLog10_MSE_01	1	0	3	Crooks	273	206.711	Validation_PercentDifference-Mean
24	IndustrialStrains0103_ConcsBN_FC-16-1C7D-16_Unsupervised_Sampled_FCLog10_MSE_01	7	0	0	DH5a	343	203.229	Validation_PercentDifference-Mean
25	IndustrialStrains0103_ConcsBN_FC-16-1C7D-16_Unsupervised_Sampled_FCLog10_MSE_01	5	0	6	MG1655	549	202.322	Validation_PercentDifference-Mean
26	IndustrialStrains0103_ConcsBN_FC-16-1C7D-16_Unsupervised_Sampled_FCLog10_MSE_01	2	0	2	W	594	206.93	Validation_PercentDifference-Mean
27	IndustrialStrains0103_ConcsBN_FC-16-1C7D-16_Unsupervised_Sampled_FCLog10_MSE_01	11	0	0	W3110	683	202.985	Validation_PercentDifference-Mean
56	IndustrialStrains0103_ConcsBN_FC-16-1C7D-16_Unsupervised_Sampled_FCLog10_MSE_02	10	0	3	BL21	58	2.4981	Training_EuclideanDist-Mean
57	IndustrialStrains0103_ConcsBN_FC-16-1C7D-16_Unsupervised_Sampled_FCLog10_MSE_02	15	0	5	C	207	2.50676	Training_EuclideanDist-Mean
58	IndustrialStrains0103_ConcsBN_FC-16-1C7D-16_Unsupervised_Sampled_FCLog10_MSE_02	14	0	0	Crooks	238	2.49918	Training_EuclideanDist-Mean
59	IndustrialStrains0103_ConcsBN_FC-16-1C7D-16_Unsupervised_Sampled_FCLog10_MSE_02	14	0	3	DH5a	398	2.49971	Training_EuclideanDist-Mean
60	IndustrialStrains0103_ConcsBN_FC-16-1C7D-16_Unsupervised_Sampled_FCLog10_MSE_02	15	0	0	MG1655	463	2.47234	Training_EuclideanDist-Mean
61	IndustrialStrains0103_ConcsBN_FC-16-1C7D-16_Unsupervised_Sampled_FCLog10_MSE_02	6	0	5	W	646	2.48191	Training_EuclideanDist-Mean
62	IndustrialStrains0103_ConcsBN_FC-16-1C7D-16_Unsupervised_Sampled_FCLog10_MSE_02	11	0	4	W3110	747	2.5076	Training_EuclideanDist-Mean
63	IndustrialStrains0103_ConcsBN_FC-16-1C7D-16_Unsupervised_Sampled_FCLog10_MSE_02	10	0	6	BL21	106	171.793	Training_PercentDifference-Mean
64	IndustrialStrains0103_ConcsBN_FC-16-1C7D-16_Unsupervised_Sampled_FCLog10_MSE_02	15	0	5	C	207	179.258	Training_PercentDifference-Mean
65	IndustrialStrains0103_ConcsBN_FC-16-1C7D-16_Unsupervised_Sampled_FCLog10_MSE_02	14	0	5	Crooks	318	159.854	Training_PercentDifference-Mean
66	IndustrialStrains0103_ConcsBN_FC-16-1C7D-16_Unsupervised_Sampled_FCLog10_MSE_02	10	0	1	DH5a	362	173.944	Training_PercentDifference-Mean
67	IndustrialStrains0103_ConcsBN_FC-16-1C7D-16_Unsupervised_Sampled_FCLog10_MSE_02	7	0	4	MG1655	519	181.161	Training_PercentDifference-Mean
68	IndustrialStrains0103_ConcsBN_FC-16-1C7D-16_Unsupervised_Sampled_FCLog10_MSE_02	9	0	6	W	665	164.155	Training_PercentDifference-Mean
69	IndustrialStrains0103_ConcsBN_FC-16-1C7D-16_Unsupervised_Sampled_FCLog10_MSE_02	4	0	1	W3110	692	178.05	Training_PercentDifference-Mean
70	IndustrialStrains0103_ConcsBN_FC-16-1C7D-16_Unsupervised_Sampled_FCLog10_MSE_02	13	0	4	BL21	77	2.9531	Validation_EuclideanDist-Mean
71	IndustrialStrains0103_ConcsBN_FC-16-1C7D-16_Unsupervised_Sampled_FCLog10_MSE_02	14	0	3	C	174	2.94531	Validation_EuclideanDist-Mean
72	IndustrialStrains0103_ConcsBN_FC-16-1C7D-16_Unsupervised_Sampled_FCLog10_MSE_02	3	0	3	Crooks	275	2.92708	Validation_EuclideanDist-Mean
73	IndustrialStrains0103_ConcsBN_FC-16-1C7D-16_Unsupervised_Sampled_FCLog10_MSE_02	3	0	6	DH5a	435	2.92435	Validation_EuclideanDist-Mean
74	IndustrialStrains0103_ConcsBN_FC-16-1C7D-16_Unsupervised_Sampled_FCLog10_MSE_02	9	0	0	MG1655	457	2.94737	Validation_EuclideanDist-Mean
75	IndustrialStrains0103_ConcsBN_FC-16-1C7D-16_Unsupervised_Sampled_FCLog10_MSE_02	6	0	4	W	630	2.92118	Validation_EuclideanDist-Mean
76	IndustrialStrains0103_ConcsBN_FC-16-1C7D-16_Unsupervised_Sampled_FCLog10_MSE_02	1	0	2	W3110	705	2.95276	Validation_EuclideanDist-Mean
77	IndustrialStrains0103_ConcsBN_FC-16-1C7D-16_Unsupervised_Sampled_FCLog10_MSE_02	7	0	4	BL21	71	243.314	Validation_PercentDifference-Mean
78	IndustrialStrains0103_ConcsBN_FC-16-1C7D-16_Unsupervised_Sampled_FCLog10_MSE_02	5	0	6	C	213	253.054	Validation_PercentDifference-Mean
79	IndustrialStrains0103_ConcsBN_FC-16-1C7D-16_Unsupervised_Sampled_FCLog10_MSE_02	10	0	6	Crooks	330	235.88	Validation_PercentDifference-Mean
80	IndustrialStrains0103_ConcsBN_FC-16-1C7D-16_Unsupervised_Sampled_FCLog10_MSE_02	6	0	6	DH5a	438	221.63	Validation_PercentDifference-Mean
81	IndustrialStrains0103_ConcsBN_FC-16-1C7D-16_Unsupervised_Sampled_FCLog10_MSE_02	4	0	2	MG1655	484	228.966	Validation_PercentDifference-Mean
82	IndustrialStrains0103_ConcsBN_FC-16-1C7D-16_Unsupervised_Sampled_FCLog10_MSE_02	8	0	3	W	616	234.673	Validation_PercentDifference-Mean
83	IndustrialStrains0103_ConcsBN_FC-16-1C7D-16_Unsupervised_Sampled_FCLog10_MSE_02	4	0	2	W3110	708	233.267	Validation_PercentDifference-Mean
112	IndustrialStrains0103_ConcsBN_FC-16-1C7D-16_Unsupervised_Sampled_FCLog10_MSE_03	11	0	4	BL21	75	2.51849	Training_EuclideanDist-Mean
113	IndustrialStrains0103_ConcsBN_FC-16-1C7D-16_Unsupervised_Sampled_FCLog10_MSE_03	9	0	5	C	201	2.50354	Training_EuclideanDist-Mean
114	IndustrialStrains0103_ConcsBN_FC-16-1C7D-16_Unsupervised_Sampled_FCLog10_MSE_03	12	0	4	Crooks	300	2.51999	Training_EuclideanDist-Mean
115	IndustrialStrains0103_ConcsBN_FC-16-1C7D-16_Unsupervised_Sampled_FCLog10_MSE_03	2	0	5	DH5a	418	2.50326	Training_EuclideanDist-Mean
116	IndustrialStrains0103_ConcsBN_FC-16-1C7D-16_Unsupervised_Sampled_FCLog10_MSE_03	0	0	1	MG1655	464	2.46607	Training_EuclideanDist-Mean
117	IndustrialStrains0103_ConcsBN_FC-16-1C7D-16_Unsupervised_Sampled_FCLog10_MSE_03	3	0	3	W	611	2.50748	Training_EuclideanDist-Mean
118	IndustrialStrains0103_ConcsBN_FC-16-1C7D-16_Unsupervised_Sampled_FCLog10_MSE_03	13	0	6	W3110	781	2.51725	Training_EuclideanDist-Mean
119	IndustrialStrains0103_ConcsBN_FC-16-1C7D-16_Unsupervised_Sampled_FCLog10_MSE_03	14	0	0	BL21	14	175.947	Training_PercentDifference-Mean
120	IndustrialStrains0103_ConcsBN_FC-16-1C7D-16_Unsupervised_Sampled_FCLog10_MSE_03	10	0	0	C	122	168.008	Training_PercentDifference-Mean
121	IndustrialStrains0103_ConcsBN_FC-16-1C7D-16_Unsupervised_Sampled_FCLog10_MSE_03	2	0	5	Crooks	306	172.663	Training_PercentDifference-Mean
122	IndustrialStrains0103_ConcsBN_FC-16-1C7D-16_Unsupervised_Sampled_FCLog10_MSE_03	12	0	1	DH5a	364	167.163	Training_PercentDifference-Mean
123	IndustrialStrains0103_ConcsBN_FC-16-1C7D-16_Unsupervised_Sampled_FCLog10_MSE_03	0	0	0	MG1655	448	161.764	Training_PercentDifference-Mean
124	IndustrialStrains0103_ConcsBN_FC-16-1C7D-16_Unsupervised_Sampled_FCLog10_MSE_03	5	0	2	W	597	166.438	Training_PercentDifference-Mean
125	IndustrialStrains0103_ConcsBN_FC-16-1C7D-16_Unsupervised_Sampled_FCLog10_MSE_03	11	0	2	W3110	715	162.457	Training_PercentDifference-Mean
126	IndustrialStrains0103_ConcsBN_FC-16-1C7D-16_Unsupervised_Sampled_FCLog10_MSE_03	13	0	4	BL21	77	2.9968	Validation_EuclideanDist-Mean
127	IndustrialStrains0103_ConcsBN_FC-16-1C7D-16_Unsupervised_Sampled_FCLog10_MSE_03	0	0	5	C	192	3.02536	Validation_EuclideanDist-Mean
128	IndustrialStrains0103_ConcsBN_FC-16-1C7D-16_Unsupervised_Sampled_FCLog10_MSE_03	10	0	1	Crooks	250	3.03405	Validation_EuclideanDist-Mean
129	IndustrialStrains0103_ConcsBN_FC-16-1C7D-16_Unsupervised_Sampled_FCLog10_MSE_03	12	0	1	DH5a	364	3.00337	Validation_EuclideanDist-Mean
130	IndustrialStrains0103_ConcsBN_FC-16-1C7D-16_Unsupervised_Sampled_FCLog10_MSE_03	9	0	0	MG1655	457	2.9835	Validation_EuclideanDist-Mean
131	IndustrialStrains0103_ConcsBN_FC-16-1C7D-16_Unsupervised_Sampled_FCLog10_MSE_03	5	0	0	W	565	2.9787	Validation_EuclideanDist-Mean
132	IndustrialStrains0103_ConcsBN_FC-16-1C7D-16_Unsupervised_Sampled_FCLog10_MSE_03	14	0	1	W3110	702	2.99922	Validation_EuclideanDist-Mean
133	IndustrialStrains0103_ConcsBN_FC-16-1C7D-16_Unsupervised_Sampled_FCLog10_MSE_03	12	0	6	BL21	108	241.953	Validation_PercentDifference-Mean
134	IndustrialStrains0103_ConcsBN_FC-16-1C7D-16_Unsupervised_Sampled_FCLog10_MSE_03	2	0	0	C	114	247.871	Validation_PercentDifference-Mean
135	IndustrialStrains0103_ConcsBN_FC-16-1C7D-16_Unsupervised_Sampled_FCLog10_MSE_03	8	0	1	Crooks	248	242.759	Validation_PercentDifference-Mean
136	IndustrialStrains0103_ConcsBN_FC-16-1C7D-16_Unsupervised_Sampled_FCLog10_MSE_03	5	0	0	DH5a	341	239.747	Validation_PercentDifference-Mean
137	IndustrialStrains0103_ConcsBN_FC-16-1C7D-16_Unsupervised_Sampled_FCLog10_MSE_03	8	0	3	MG1655	504	251.457	Validation_PercentDifference-Mean
138	IndustrialStrains0103_ConcsBN_FC-16-1C7D-16_Unsupervised_Sampled_FCLog10_MSE_03	9	0	6	W	665	250.472	Validation_PercentDifference-Mean
139	IndustrialStrains0103_ConcsBN_FC-16-1C7D-16_Unsupervised_Sampled_FCLog10_MSE_03	13	0	6	W3110	781	229.057	Validation_PercentDifference-Mean
168	IndustrialStrains0103_ConcsBN_FC-16-1C7D-16_Unsupervised_Sampled_FCLog10_MSE_04	9	0	3	BL21	57	2.41786	Training_EuclideanDist-Mean
169	IndustrialStrains0103_ConcsBN_FC-16-1C7D-16_Unsupervised_Sampled_FCLog10_MSE_04	12	0	0	C	124	2.39441	Training_EuclideanDist-Mean
170	IndustrialStrains0103_ConcsBN_FC-16-1C7D-16_Unsupervised_Sampled_FCLog10_MSE_04	10	0	5	Crooks	314	2.38918	Training_EuclideanDist-Mean
171	IndustrialStrains0103_ConcsBN_FC-16-1C7D-16_Unsupervised_Sampled_FCLog10_MSE_04	11	0	0	DH5a	347	2.41272	Training_EuclideanDist-Mean
172	IndustrialStrains0103_ConcsBN_FC-16-1C7D-16_Unsupervised_Sampled_FCLog10_MSE_04	4	0	5	MG1655	532	2.40859	Training_EuclideanDist-Mean
173	IndustrialStrains0103_ConcsBN_FC-16-1C7D-16_Unsupervised_Sampled_FCLog10_MSE_04	13	0	5	W	653	2.41454	Training_EuclideanDist-Mean
174	IndustrialStrains0103_ConcsBN_FC-16-1C7D-16_Unsupervised_Sampled_FCLog10_MSE_04	11	0	0	W3110	683	2.41986	Training_EuclideanDist-Mean
175	IndustrialStrains0103_ConcsBN_FC-16-1C7D-16_Unsupervised_Sampled_FCLog10_MSE_04	13	0	1	BL21	29	169.066	Training_PercentDifference-Mean
176	IndustrialStrains0103_ConcsBN_FC-16-1C7D-16_Unsupervised_Sampled_FCLog10_MSE_04	4	0	6	C	212	160.738	Training_PercentDifference-Mean
177	IndustrialStrains0103_ConcsBN_FC-16-1C7D-16_Unsupervised_Sampled_FCLog10_MSE_04	2	0	2	Crooks	258	175.95	Training_PercentDifference-Mean
178	IndustrialStrains0103_ConcsBN_FC-16-1C7D-16_Unsupervised_Sampled_FCLog10_MSE_04	7	0	6	DH5a	439	155.911	Training_PercentDifference-Mean
179	IndustrialStrains0103_ConcsBN_FC-16-1C7D-16_Unsupervised_Sampled_FCLog10_MSE_04	14	0	0	MG1655	462	163.415	Training_PercentDifference-Mean
180	IndustrialStrains0103_ConcsBN_FC-16-1C7D-16_Unsupervised_Sampled_FCLog10_MSE_04	13	0	5	W	653	170.083	Training_PercentDifference-Mean
181	IndustrialStrains0103_ConcsBN_FC-16-1C7D-16_Unsupervised_Sampled_FCLog10_MSE_04	5	0	6	W3110	773	163.469	Training_PercentDifference-Mean
182	IndustrialStrains0103_ConcsBN_FC-16-1C7D-16_Unsupervised_Sampled_FCLog10_MSE_04	7	0	3	BL21	55	2.91097	Validation_EuclideanDist-Mean
183	IndustrialStrains0103_ConcsBN_FC-16-1C7D-16_Unsupervised_Sampled_FCLog10_MSE_04	10	0	2	C	154	2.9484	Validation_EuclideanDist-Mean
184	IndustrialStrains0103_ConcsBN_FC-16-1C7D-16_Unsupervised_Sampled_FCLog10_MSE_04	11	0	4	Crooks	299	2.95326	Validation_EuclideanDist-Mean
185	IndustrialStrains0103_ConcsBN_FC-16-1C7D-16_Unsupervised_Sampled_FCLog10_MSE_04	11	0	4	DH5a	411	2.92181	Validation_EuclideanDist-Mean
186	IndustrialStrains0103_ConcsBN_FC-16-1C7D-16_Unsupervised_Sampled_FCLog10_MSE_04	7	0	4	MG1655	519	2.94691	Validation_EuclideanDist-Mean
187	IndustrialStrains0103_ConcsBN_FC-16-1C7D-16_Unsupervised_Sampled_FCLog10_MSE_04	15	0	4	W	639	2.91518	Validation_EuclideanDist-Mean
188	IndustrialStrains0103_ConcsBN_FC-16-1C7D-16_Unsupervised_Sampled_FCLog10_MSE_04	3	0	4	W3110	739	2.92909	Validation_EuclideanDist-Mean
189	IndustrialStrains0103_ConcsBN_FC-16-1C7D-16_Unsupervised_Sampled_FCLog10_MSE_04	14	0	4	BL21	78	234.873	Validation_PercentDifference-Mean
190	IndustrialStrains0103_ConcsBN_FC-16-1C7D-16_Unsupervised_Sampled_FCLog10_MSE_04	2	0	5	C	194	237.695	Validation_PercentDifference-Mean
191	IndustrialStrains0103_ConcsBN_FC-16-1C7D-16_Unsupervised_Sampled_FCLog10_MSE_04	5	0	2	Crooks	261	230.099	Validation_PercentDifference-Mean
192	IndustrialStrains0103_ConcsBN_FC-16-1C7D-16_Unsupervised_Sampled_FCLog10_MSE_04	0	0	3	DH5a	384	201.218	Validation_PercentDifference-Mean
193	IndustrialStrains0103_ConcsBN_FC-16-1C7D-16_Unsupervised_Sampled_FCLog10_MSE_04	0	0	0	MG1655	448	238.025	Validation_PercentDifference-Mean
194	IndustrialStrains0103_ConcsBN_FC-16-1C7D-16_Unsupervised_Sampled_FCLog10_MSE_04	9	0	6	W	665	223.58	Validation_PercentDifference-Mean
195	IndustrialStrains0103_ConcsBN_FC-16-1C7D-16_Unsupervised_Sampled_FCLog10_MSE_04	11	0	6	W3110	779	212.993	Validation_PercentDifference-Mean
224	IndustrialStrains0103_ConcsBN_FC-16-1C7D-16_Unsupervised_Sampled_FCLog10_MSE_05	1	0	0	BL21	1	2.39158	Training_EuclideanDist-Mean
225	IndustrialStrains0103_ConcsBN_FC-16-1C7D-16_Unsupervised_Sampled_FCLog10_MSE_05	3	0	6	C	211	2.38125	Training_EuclideanDist-Mean
226	IndustrialStrains0103_ConcsBN_FC-16-1C7D-16_Unsupervised_Sampled_FCLog10_MSE_05	1	0	5	Crooks	305	2.36339	Training_EuclideanDist-Mean
227	IndustrialStrains0103_ConcsBN_FC-16-1C7D-16_Unsupervised_Sampled_FCLog10_MSE_05	1	0	2	DH5a	369	2.36292	Training_EuclideanDist-Mean
228	IndustrialStrains0103_ConcsBN_FC-16-1C7D-16_Unsupervised_Sampled_FCLog10_MSE_05	0	0	1	MG1655	464	2.37756	Training_EuclideanDist-Mean
229	IndustrialStrains0103_ConcsBN_FC-16-1C7D-16_Unsupervised_Sampled_FCLog10_MSE_05	14	0	6	W	670	2.35039	Training_EuclideanDist-Mean
230	IndustrialStrains0103_ConcsBN_FC-16-1C7D-16_Unsupervised_Sampled_FCLog10_MSE_05	3	0	0	W3110	675	2.3769	Training_EuclideanDist-Mean
231	IndustrialStrains0103_ConcsBN_FC-16-1C7D-16_Unsupervised_Sampled_FCLog10_MSE_05	2	0	2	BL21	34	171.296	Training_PercentDifference-Mean
232	IndustrialStrains0103_ConcsBN_FC-16-1C7D-16_Unsupervised_Sampled_FCLog10_MSE_05	10	0	5	C	202	163.893	Training_PercentDifference-Mean
233	IndustrialStrains0103_ConcsBN_FC-16-1C7D-16_Unsupervised_Sampled_FCLog10_MSE_05	13	0	3	Crooks	285	162.836	Training_PercentDifference-Mean
234	IndustrialStrains0103_ConcsBN_FC-16-1C7D-16_Unsupervised_Sampled_FCLog10_MSE_05	2	0	3	DH5a	386	165.244	Training_PercentDifference-Mean
235	IndustrialStrains0103_ConcsBN_FC-16-1C7D-16_Unsupervised_Sampled_FCLog10_MSE_05	6	0	0	MG1655	454	171.543	Training_PercentDifference-Mean
236	IndustrialStrains0103_ConcsBN_FC-16-1C7D-16_Unsupervised_Sampled_FCLog10_MSE_05	7	0	2	W	599	174.581	Training_PercentDifference-Mean
237	IndustrialStrains0103_ConcsBN_FC-16-1C7D-16_Unsupervised_Sampled_FCLog10_MSE_05	1	0	4	W3110	737	174.061	Training_PercentDifference-Mean
238	IndustrialStrains0103_ConcsBN_FC-16-1C7D-16_Unsupervised_Sampled_FCLog10_MSE_05	8	0	3	BL21	56	2.92858	Validation_EuclideanDist-Mean
239	IndustrialStrains0103_ConcsBN_FC-16-1C7D-16_Unsupervised_Sampled_FCLog10_MSE_05	6	0	6	C	214	2.91828	Validation_EuclideanDist-Mean
240	IndustrialStrains0103_ConcsBN_FC-16-1C7D-16_Unsupervised_Sampled_FCLog10_MSE_05	0	0	2	Crooks	256	2.90835	Validation_EuclideanDist-Mean
241	IndustrialStrains0103_ConcsBN_FC-16-1C7D-16_Unsupervised_Sampled_FCLog10_MSE_05	8	0	4	DH5a	408	2.87705	Validation_EuclideanDist-Mean
242	IndustrialStrains0103_ConcsBN_FC-16-1C7D-16_Unsupervised_Sampled_FCLog10_MSE_05	14	0	1	MG1655	478	2.86814	Validation_EuclideanDist-Mean
243	IndustrialStrains0103_ConcsBN_FC-16-1C7D-16_Unsupervised_Sampled_FCLog10_MSE_05	3	0	2	W	595	2.89142	Validation_EuclideanDist-Mean
244	IndustrialStrains0103_ConcsBN_FC-16-1C7D-16_Unsupervised_Sampled_FCLog10_MSE_05	4	0	0	W3110	676	2.9137	Validation_EuclideanDist-Mean
245	IndustrialStrains0103_ConcsBN_FC-16-1C7D-16_Unsupervised_Sampled_FCLog10_MSE_05	12	0	1	BL21	28	223.813	Validation_PercentDifference-Mean
246	IndustrialStrains0103_ConcsBN_FC-16-1C7D-16_Unsupervised_Sampled_FCLog10_MSE_05	11	0	0	C	123	215.53	Validation_PercentDifference-Mean
247	IndustrialStrains0103_ConcsBN_FC-16-1C7D-16_Unsupervised_Sampled_FCLog10_MSE_05	13	0	4	Crooks	301	211.893	Validation_PercentDifference-Mean
248	IndustrialStrains0103_ConcsBN_FC-16-1C7D-16_Unsupervised_Sampled_FCLog10_MSE_05	4	0	5	DH5a	420	202.672	Validation_PercentDifference-Mean
249	IndustrialStrains0103_ConcsBN_FC-16-1C7D-16_Unsupervised_Sampled_FCLog10_MSE_05	12	0	1	MG1655	476	220.584	Validation_PercentDifference-Mean
250	IndustrialStrains0103_ConcsBN_FC-16-1C7D-16_Unsupervised_Sampled_FCLog10_MSE_05	11	0	5	W	651	228.219	Validation_PercentDifference-Mean
251	IndustrialStrains0103_ConcsBN_FC-16-1C7D-16_Unsupervised_Sampled_FCLog10_MSE_05	2	0	1	W3110	690	212.999	Validation_PercentDifference-Mean
280	IndustrialStrains0103_ConcsBN_FC-16-1C7D-16_Unsupervised_Sampled_FCLog10_MSE_06	6	0	6	BL21	102	2.49678	Training_EuclideanDist-Mean
281	IndustrialStrains0103_ConcsBN_FC-16-1C7D-16_Unsupervised_Sampled_FCLog10_MSE_06	15	0	3	C	175	2.51993	Training_EuclideanDist-Mean
282	IndustrialStrains0103_ConcsBN_FC-16-1C7D-16_Unsupervised_Sampled_FCLog10_MSE_06	14	0	3	Crooks	286	2.4934	Training_EuclideanDist-Mean
283	IndustrialStrains0103_ConcsBN_FC-16-1C7D-16_Unsupervised_Sampled_FCLog10_MSE_06	1	0	2	DH5a	369	2.47487	Training_EuclideanDist-Mean
284	IndustrialStrains0103_ConcsBN_FC-16-1C7D-16_Unsupervised_Sampled_FCLog10_MSE_06	8	0	2	MG1655	488	2.44391	Training_EuclideanDist-Mean
285	IndustrialStrains0103_ConcsBN_FC-16-1C7D-16_Unsupervised_Sampled_FCLog10_MSE_06	7	0	1	W	583	2.46574	Training_EuclideanDist-Mean
286	IndustrialStrains0103_ConcsBN_FC-16-1C7D-16_Unsupervised_Sampled_FCLog10_MSE_06	4	0	0	W3110	676	2.48941	Training_EuclideanDist-Mean
287	IndustrialStrains0103_ConcsBN_FC-16-1C7D-16_Unsupervised_Sampled_FCLog10_MSE_06	12	0	3	BL21	60	162.585	Training_PercentDifference-Mean
288	IndustrialStrains0103_ConcsBN_FC-16-1C7D-16_Unsupervised_Sampled_FCLog10_MSE_06	3	0	6	C	211	158.466	Training_PercentDifference-Mean
289	IndustrialStrains0103_ConcsBN_FC-16-1C7D-16_Unsupervised_Sampled_FCLog10_MSE_06	10	0	6	Crooks	330	159.295	Training_PercentDifference-Mean
290	IndustrialStrains0103_ConcsBN_FC-16-1C7D-16_Unsupervised_Sampled_FCLog10_MSE_06	10	0	1	DH5a	362	158.893	Training_PercentDifference-Mean
291	IndustrialStrains0103_ConcsBN_FC-16-1C7D-16_Unsupervised_Sampled_FCLog10_MSE_06	12	0	2	MG1655	492	158.008	Training_PercentDifference-Mean
292	IndustrialStrains0103_ConcsBN_FC-16-1C7D-16_Unsupervised_Sampled_FCLog10_MSE_06	6	0	6	W	662	159.145	Training_PercentDifference-Mean
293	IndustrialStrains0103_ConcsBN_FC-16-1C7D-16_Unsupervised_Sampled_FCLog10_MSE_06	15	0	1	W3110	703	164.562	Training_PercentDifference-Mean
294	IndustrialStrains0103_ConcsBN_FC-16-1C7D-16_Unsupervised_Sampled_FCLog10_MSE_06	13	0	4	BL21	77	2.97205	Validation_EuclideanDist-Mean
295	IndustrialStrains0103_ConcsBN_FC-16-1C7D-16_Unsupervised_Sampled_FCLog10_MSE_06	2	0	0	C	114	2.97289	Validation_EuclideanDist-Mean
296	IndustrialStrains0103_ConcsBN_FC-16-1C7D-16_Unsupervised_Sampled_FCLog10_MSE_06	4	0	3	Crooks	276	2.97399	Validation_EuclideanDist-Mean
297	IndustrialStrains0103_ConcsBN_FC-16-1C7D-16_Unsupervised_Sampled_FCLog10_MSE_06	6	0	5	DH5a	422	2.96146	Validation_EuclideanDist-Mean
298	IndustrialStrains0103_ConcsBN_FC-16-1C7D-16_Unsupervised_Sampled_FCLog10_MSE_06	12	0	6	MG1655	556	2.96916	Validation_EuclideanDist-Mean
299	IndustrialStrains0103_ConcsBN_FC-16-1C7D-16_Unsupervised_Sampled_FCLog10_MSE_06	15	0	4	W	639	2.96492	Validation_EuclideanDist-Mean
300	IndustrialStrains0103_ConcsBN_FC-16-1C7D-16_Unsupervised_Sampled_FCLog10_MSE_06	15	0	5	W3110	767	2.98734	Validation_EuclideanDist-Mean
301	IndustrialStrains0103_ConcsBN_FC-16-1C7D-16_Unsupervised_Sampled_FCLog10_MSE_06	11	0	2	BL21	43	195.949	Validation_PercentDifference-Mean
302	IndustrialStrains0103_ConcsBN_FC-16-1C7D-16_Unsupervised_Sampled_FCLog10_MSE_06	14	0	0	C	126	223.57	Validation_PercentDifference-Mean
303	IndustrialStrains0103_ConcsBN_FC-16-1C7D-16_Unsupervised_Sampled_FCLog10_MSE_06	11	0	6	Crooks	331	241.371	Validation_PercentDifference-Mean
304	IndustrialStrains0103_ConcsBN_FC-16-1C7D-16_Unsupervised_Sampled_FCLog10_MSE_06	1	0	0	DH5a	337	215.427	Validation_PercentDifference-Mean
305	IndustrialStrains0103_ConcsBN_FC-16-1C7D-16_Unsupervised_Sampled_FCLog10_MSE_06	7	0	3	MG1655	503	213.434	Validation_PercentDifference-Mean
306	IndustrialStrains0103_ConcsBN_FC-16-1C7D-16_Unsupervised_Sampled_FCLog10_MSE_06	2	0	2	W	594	227.995	Validation_PercentDifference-Mean
307	IndustrialStrains0103_ConcsBN_FC-16-1C7D-16_Unsupervised_Sampled_FCLog10_MSE_06	11	0	4	W3110	747	201.809	Validation_PercentDifference-Mean
336	IndustrialStrains0103_ConcsBN_FC-16-1C7D-16_Unsupervised_Sampled_FCLog10_MSE_07	8	0	5	BL21	88	2.48278	Training_EuclideanDist-Mean
337	IndustrialStrains0103_ConcsBN_FC-16-1C7D-16_Unsupervised_Sampled_FCLog10_MSE_07	5	0	1	C	133	2.48384	Training_EuclideanDist-Mean
338	IndustrialStrains0103_ConcsBN_FC-16-1C7D-16_Unsupervised_Sampled_FCLog10_MSE_07	4	0	2	Crooks	260	2.45021	Training_EuclideanDist-Mean
339	IndustrialStrains0103_ConcsBN_FC-16-1C7D-16_Unsupervised_Sampled_FCLog10_MSE_07	4	0	3	DH5a	388	2.46035	Training_EuclideanDist-Mean
340	IndustrialStrains0103_ConcsBN_FC-16-1C7D-16_Unsupervised_Sampled_FCLog10_MSE_07	4	0	5	MG1655	532	2.4661	Training_EuclideanDist-Mean
341	IndustrialStrains0103_ConcsBN_FC-16-1C7D-16_Unsupervised_Sampled_FCLog10_MSE_07	2	0	2	W	594	2.47851	Training_EuclideanDist-Mean
342	IndustrialStrains0103_ConcsBN_FC-16-1C7D-16_Unsupervised_Sampled_FCLog10_MSE_07	14	0	1	W3110	702	2.47945	Training_EuclideanDist-Mean
343	IndustrialStrains0103_ConcsBN_FC-16-1C7D-16_Unsupervised_Sampled_FCLog10_MSE_07	0	0	5	BL21	80	156.589	Training_PercentDifference-Mean
344	IndustrialStrains0103_ConcsBN_FC-16-1C7D-16_Unsupervised_Sampled_FCLog10_MSE_07	6	0	2	C	150	153.824	Training_PercentDifference-Mean
345	IndustrialStrains0103_ConcsBN_FC-16-1C7D-16_Unsupervised_Sampled_FCLog10_MSE_07	8	0	4	Crooks	296	174.54	Training_PercentDifference-Mean
346	IndustrialStrains0103_ConcsBN_FC-16-1C7D-16_Unsupervised_Sampled_FCLog10_MSE_07	0	0	1	DH5a	352	169.674	Training_PercentDifference-Mean
347	IndustrialStrains0103_ConcsBN_FC-16-1C7D-16_Unsupervised_Sampled_FCLog10_MSE_07	6	0	4	MG1655	518	166.392	Training_PercentDifference-Mean
348	IndustrialStrains0103_ConcsBN_FC-16-1C7D-16_Unsupervised_Sampled_FCLog10_MSE_07	5	0	3	W	613	159.259	Training_PercentDifference-Mean
349	IndustrialStrains0103_ConcsBN_FC-16-1C7D-16_Unsupervised_Sampled_FCLog10_MSE_07	6	0	3	W3110	726	165.053	Training_PercentDifference-Mean
350	IndustrialStrains0103_ConcsBN_FC-16-1C7D-16_Unsupervised_Sampled_FCLog10_MSE_07	3	0	1	BL21	19	2.932	Validation_EuclideanDist-Mean
351	IndustrialStrains0103_ConcsBN_FC-16-1C7D-16_Unsupervised_Sampled_FCLog10_MSE_07	9	0	4	C	185	2.94313	Validation_EuclideanDist-Mean
352	IndustrialStrains0103_ConcsBN_FC-16-1C7D-16_Unsupervised_Sampled_FCLog10_MSE_07	10	0	4	Crooks	298	2.96309	Validation_EuclideanDist-Mean
353	IndustrialStrains0103_ConcsBN_FC-16-1C7D-16_Unsupervised_Sampled_FCLog10_MSE_07	4	0	0	DH5a	340	2.92962	Validation_EuclideanDist-Mean
354	IndustrialStrains0103_ConcsBN_FC-16-1C7D-16_Unsupervised_Sampled_FCLog10_MSE_07	10	0	2	MG1655	490	2.96257	Validation_EuclideanDist-Mean
355	IndustrialStrains0103_ConcsBN_FC-16-1C7D-16_Unsupervised_Sampled_FCLog10_MSE_07	15	0	4	W	639	2.96223	Validation_EuclideanDist-Mean
356	IndustrialStrains0103_ConcsBN_FC-16-1C7D-16_Unsupervised_Sampled_FCLog10_MSE_07	7	0	3	W3110	727	2.98001	Validation_EuclideanDist-Mean
357	IndustrialStrains0103_ConcsBN_FC-16-1C7D-16_Unsupervised_Sampled_FCLog10_MSE_07	12	0	0	BL21	12	205.926	Validation_PercentDifference-Mean
358	IndustrialStrains0103_ConcsBN_FC-16-1C7D-16_Unsupervised_Sampled_FCLog10_MSE_07	10	0	5	C	202	225.3	Validation_PercentDifference-Mean
359	IndustrialStrains0103_ConcsBN_FC-16-1C7D-16_Unsupervised_Sampled_FCLog10_MSE_07	9	0	5	Crooks	313	217.78	Validation_PercentDifference-Mean
360	IndustrialStrains0103_ConcsBN_FC-16-1C7D-16_Unsupervised_Sampled_FCLog10_MSE_07	13	0	1	DH5a	365	222.015	Validation_PercentDifference-Mean
361	IndustrialStrains0103_ConcsBN_FC-16-1C7D-16_Unsupervised_Sampled_FCLog10_MSE_07	3	0	6	MG1655	547	200.263	Validation_PercentDifference-Mean
362	IndustrialStrains0103_ConcsBN_FC-16-1C7D-16_Unsupervised_Sampled_FCLog10_MSE_07	0	0	4	W	624	214.707	Validation_PercentDifference-Mean
363	IndustrialStrains0103_ConcsBN_FC-16-1C7D-16_Unsupervised_Sampled_FCLog10_MSE_07	1	0	1	W3110	689	223.178	Validation_PercentDifference-Mean
392	IndustrialStrains0103_ConcsBN_FC-16-1C7D-16_Unsupervised_Sampled_FCLog10_MSE_08	8	0	6	BL21	104	2.47714	Training_EuclideanDist-Mean
393	IndustrialStrains0103_ConcsBN_FC-16-1C7D-16_Unsupervised_Sampled_FCLog10_MSE_08	13	0	4	C	189	2.48801	Training_EuclideanDist-Mean
394	IndustrialStrains0103_ConcsBN_FC-16-1C7D-16_Unsupervised_Sampled_FCLog10_MSE_08	15	0	2	Crooks	271	2.49327	Training_EuclideanDist-Mean
395	IndustrialStrains0103_ConcsBN_FC-16-1C7D-16_Unsupervised_Sampled_FCLog10_MSE_08	12	0	1	DH5a	364	2.47314	Training_EuclideanDist-Mean
396	IndustrialStrains0103_ConcsBN_FC-16-1C7D-16_Unsupervised_Sampled_FCLog10_MSE_08	4	0	0	MG1655	452	2.48326	Training_EuclideanDist-Mean
397	IndustrialStrains0103_ConcsBN_FC-16-1C7D-16_Unsupervised_Sampled_FCLog10_MSE_08	12	0	3	W	620	2.49629	Training_EuclideanDist-Mean
398	IndustrialStrains0103_ConcsBN_FC-16-1C7D-16_Unsupervised_Sampled_FCLog10_MSE_08	5	0	3	W3110	725	2.47848	Training_EuclideanDist-Mean
399	IndustrialStrains0103_ConcsBN_FC-16-1C7D-16_Unsupervised_Sampled_FCLog10_MSE_08	12	0	5	BL21	92	162.401	Training_PercentDifference-Mean
400	IndustrialStrains0103_ConcsBN_FC-16-1C7D-16_Unsupervised_Sampled_FCLog10_MSE_08	10	0	5	C	202	175.479	Training_PercentDifference-Mean
401	IndustrialStrains0103_ConcsBN_FC-16-1C7D-16_Unsupervised_Sampled_FCLog10_MSE_08	1	0	3	Crooks	273	169.996	Training_PercentDifference-Mean
402	IndustrialStrains0103_ConcsBN_FC-16-1C7D-16_Unsupervised_Sampled_FCLog10_MSE_08	1	0	6	DH5a	433	169.211	Training_PercentDifference-Mean
403	IndustrialStrains0103_ConcsBN_FC-16-1C7D-16_Unsupervised_Sampled_FCLog10_MSE_08	3	0	1	MG1655	467	174.26	Training_PercentDifference-Mean
404	IndustrialStrains0103_ConcsBN_FC-16-1C7D-16_Unsupervised_Sampled_FCLog10_MSE_08	14	0	6	W	670	171.358	Training_PercentDifference-Mean
405	IndustrialStrains0103_ConcsBN_FC-16-1C7D-16_Unsupervised_Sampled_FCLog10_MSE_08	11	0	3	W3110	731	160.305	Training_PercentDifference-Mean
406	IndustrialStrains0103_ConcsBN_FC-16-1C7D-16_Unsupervised_Sampled_FCLog10_MSE_08	8	0	3	BL21	56	2.97116	Validation_EuclideanDist-Mean
407	IndustrialStrains0103_ConcsBN_FC-16-1C7D-16_Unsupervised_Sampled_FCLog10_MSE_08	6	0	6	C	214	2.9664	Validation_EuclideanDist-Mean
408	IndustrialStrains0103_ConcsBN_FC-16-1C7D-16_Unsupervised_Sampled_FCLog10_MSE_08	4	0	0	Crooks	228	2.98425	Validation_EuclideanDist-Mean
409	IndustrialStrains0103_ConcsBN_FC-16-1C7D-16_Unsupervised_Sampled_FCLog10_MSE_08	3	0	5	DH5a	419	2.98396	Validation_EuclideanDist-Mean
410	IndustrialStrains0103_ConcsBN_FC-16-1C7D-16_Unsupervised_Sampled_FCLog10_MSE_08	3	0	3	MG1655	499	2.96995	Validation_EuclideanDist-Mean
411	IndustrialStrains0103_ConcsBN_FC-16-1C7D-16_Unsupervised_Sampled_FCLog10_MSE_08	13	0	4	W	637	2.97352	Validation_EuclideanDist-Mean
412	IndustrialStrains0103_ConcsBN_FC-16-1C7D-16_Unsupervised_Sampled_FCLog10_MSE_08	6	0	5	W3110	758	2.94918	Validation_EuclideanDist-Mean
413	IndustrialStrains0103_ConcsBN_FC-16-1C7D-16_Unsupervised_Sampled_FCLog10_MSE_08	14	0	3	BL21	62	233.661	Validation_PercentDifference-Mean
414	IndustrialStrains0103_ConcsBN_FC-16-1C7D-16_Unsupervised_Sampled_FCLog10_MSE_08	2	0	0	C	114	236.874	Validation_PercentDifference-Mean
415	IndustrialStrains0103_ConcsBN_FC-16-1C7D-16_Unsupervised_Sampled_FCLog10_MSE_08	1	0	5	Crooks	305	235.096	Validation_PercentDifference-Mean
416	IndustrialStrains0103_ConcsBN_FC-16-1C7D-16_Unsupervised_Sampled_FCLog10_MSE_08	13	0	4	DH5a	413	255.006	Validation_PercentDifference-Mean
417	IndustrialStrains0103_ConcsBN_FC-16-1C7D-16_Unsupervised_Sampled_FCLog10_MSE_08	10	0	0	MG1655	458	241.566	Validation_PercentDifference-Mean
418	IndustrialStrains0103_ConcsBN_FC-16-1C7D-16_Unsupervised_Sampled_FCLog10_MSE_08	4	0	3	W	612	248.439	Validation_PercentDifference-Mean
419	IndustrialStrains0103_ConcsBN_FC-16-1C7D-16_Unsupervised_Sampled_FCLog10_MSE_08	2	0	3	W3110	722	243.21	Validation_PercentDifference-Mean
448	IndustrialStrains0103_ConcsBN_FC-16-1C7D-16_Unsupervised_Sampled_FCLog10_MSE_09	8	0	6	BL21	104	2.43769	Training_EuclideanDist-Mean
449	IndustrialStrains0103_ConcsBN_FC-16-1C7D-16_Unsupervised_Sampled_FCLog10_MSE_09	8	0	3	C	168	2.42011	Training_EuclideanDist-Mean
450	IndustrialStrains0103_ConcsBN_FC-16-1C7D-16_Unsupervised_Sampled_FCLog10_MSE_09	11	0	6	Crooks	331	2.42849	Training_EuclideanDist-Mean
451	IndustrialStrains0103_ConcsBN_FC-16-1C7D-16_Unsupervised_Sampled_FCLog10_MSE_09	12	0	1	DH5a	364	2.45879	Training_EuclideanDist-Mean
452	IndustrialStrains0103_ConcsBN_FC-16-1C7D-16_Unsupervised_Sampled_FCLog10_MSE_09	14	0	3	MG1655	510	2.46131	Training_EuclideanDist-Mean
453	IndustrialStrains0103_ConcsBN_FC-16-1C7D-16_Unsupervised_Sampled_FCLog10_MSE_09	12	0	3	W	620	2.43884	Training_EuclideanDist-Mean
454	IndustrialStrains0103_ConcsBN_FC-16-1C7D-16_Unsupervised_Sampled_FCLog10_MSE_09	7	0	4	W3110	743	2.41875	Training_EuclideanDist-Mean
455	IndustrialStrains0103_ConcsBN_FC-16-1C7D-16_Unsupervised_Sampled_FCLog10_MSE_09	6	0	4	BL21	70	167.563	Training_PercentDifference-Mean
456	IndustrialStrains0103_ConcsBN_FC-16-1C7D-16_Unsupervised_Sampled_FCLog10_MSE_09	7	0	6	C	215	162.169	Training_PercentDifference-Mean
457	IndustrialStrains0103_ConcsBN_FC-16-1C7D-16_Unsupervised_Sampled_FCLog10_MSE_09	4	0	6	Crooks	324	170.073	Training_PercentDifference-Mean
458	IndustrialStrains0103_ConcsBN_FC-16-1C7D-16_Unsupervised_Sampled_FCLog10_MSE_09	11	0	1	DH5a	363	160.586	Training_PercentDifference-Mean
459	IndustrialStrains0103_ConcsBN_FC-16-1C7D-16_Unsupervised_Sampled_FCLog10_MSE_09	6	0	4	MG1655	518	175.697	Training_PercentDifference-Mean
460	IndustrialStrains0103_ConcsBN_FC-16-1C7D-16_Unsupervised_Sampled_FCLog10_MSE_09	2	0	2	W	594	166.447	Training_PercentDifference-Mean
461	IndustrialStrains0103_ConcsBN_FC-16-1C7D-16_Unsupervised_Sampled_FCLog10_MSE_09	0	0	3	W3110	720	164.434	Training_PercentDifference-Mean
462	IndustrialStrains0103_ConcsBN_FC-16-1C7D-16_Unsupervised_Sampled_FCLog10_MSE_09	13	0	4	BL21	77	2.9063	Validation_EuclideanDist-Mean
463	IndustrialStrains0103_ConcsBN_FC-16-1C7D-16_Unsupervised_Sampled_FCLog10_MSE_09	5	0	1	C	133	2.92645	Validation_EuclideanDist-Mean
464	IndustrialStrains0103_ConcsBN_FC-16-1C7D-16_Unsupervised_Sampled_FCLog10_MSE_09	14	0	1	Crooks	254	2.93602	Validation_EuclideanDist-Mean
465	IndustrialStrains0103_ConcsBN_FC-16-1C7D-16_Unsupervised_Sampled_FCLog10_MSE_09	15	0	4	DH5a	415	2.88888	Validation_EuclideanDist-Mean
466	IndustrialStrains0103_ConcsBN_FC-16-1C7D-16_Unsupervised_Sampled_FCLog10_MSE_09	14	0	4	MG1655	526	2.93029	Validation_EuclideanDist-Mean
467	IndustrialStrains0103_ConcsBN_FC-16-1C7D-16_Unsupervised_Sampled_FCLog10_MSE_09	3	0	5	W	643	2.91855	Validation_EuclideanDist-Mean
468	IndustrialStrains0103_ConcsBN_FC-16-1C7D-16_Unsupervised_Sampled_FCLog10_MSE_09	14	0	6	W3110	782	2.93231	Validation_EuclideanDist-Mean
469	IndustrialStrains0103_ConcsBN_FC-16-1C7D-16_Unsupervised_Sampled_FCLog10_MSE_09	0	0	4	BL21	64	213.173	Validation_PercentDifference-Mean
470	IndustrialStrains0103_ConcsBN_FC-16-1C7D-16_Unsupervised_Sampled_FCLog10_MSE_09	4	0	6	C	212	193.749	Validation_PercentDifference-Mean
471	IndustrialStrains0103_ConcsBN_FC-16-1C7D-16_Unsupervised_Sampled_FCLog10_MSE_09	12	0	2	Crooks	268	203.183	Validation_PercentDifference-Mean
472	IndustrialStrains0103_ConcsBN_FC-16-1C7D-16_Unsupervised_Sampled_FCLog10_MSE_09	9	0	6	DH5a	441	211.943	Validation_PercentDifference-Mean
473	IndustrialStrains0103_ConcsBN_FC-16-1C7D-16_Unsupervised_Sampled_FCLog10_MSE_09	15	0	6	MG1655	559	210.624	Validation_PercentDifference-Mean
474	IndustrialStrains0103_ConcsBN_FC-16-1C7D-16_Unsupervised_Sampled_FCLog10_MSE_09	11	0	3	W	619	205.836	Validation_PercentDifference-Mean
475	IndustrialStrains0103_ConcsBN_FC-16-1C7D-16_Unsupervised_Sampled_FCLog10_MSE_09	4	0	5	W3110	756	213.494	Validation_PercentDifference-Mean
504	IndustrialStrains0103_ConcsBN_FC-16-1C7D-16_Unsupervised_Sampled_FCLog10_MSE_10	12	0	3	BL21	60	2.42164	Training_EuclideanDist-Mean
505	IndustrialStrains0103_ConcsBN_FC-16-1C7D-16_Unsupervised_Sampled_FCLog10_MSE_10	13	0	5	C	205	2.40788	Training_EuclideanDist-Mean
506	IndustrialStrains0103_ConcsBN_FC-16-1C7D-16_Unsupervised_Sampled_FCLog10_MSE_10	1	0	5	Crooks	305	2.41751	Training_EuclideanDist-Mean
507	IndustrialStrains0103_ConcsBN_FC-16-1C7D-16_Unsupervised_Sampled_FCLog10_MSE_10	9	0	4	DH5a	409	2.39705	Training_EuclideanDist-Mean
508	IndustrialStrains0103_ConcsBN_FC-16-1C7D-16_Unsupervised_Sampled_FCLog10_MSE_10	3	0	0	MG1655	451	2.43342	Training_EuclideanDist-Mean
509	IndustrialStrains0103_ConcsBN_FC-16-1C7D-16_Unsupervised_Sampled_FCLog10_MSE_10	15	0	4	W	639	2.40042	Training_EuclideanDist-Mean
510	IndustrialStrains0103_ConcsBN_FC-16-1C7D-16_Unsupervised_Sampled_FCLog10_MSE_10	14	0	1	W3110	702	2.43049	Training_EuclideanDist-Mean
511	IndustrialStrains0103_ConcsBN_FC-16-1C7D-16_Unsupervised_Sampled_FCLog10_MSE_10	0	0	2	BL21	32	191.366	Training_PercentDifference-Mean
512	IndustrialStrains0103_ConcsBN_FC-16-1C7D-16_Unsupervised_Sampled_FCLog10_MSE_10	9	0	4	C	185	180.456	Training_PercentDifference-Mean
513	IndustrialStrains0103_ConcsBN_FC-16-1C7D-16_Unsupervised_Sampled_FCLog10_MSE_10	2	0	6	Crooks	322	163.228	Training_PercentDifference-Mean
514	IndustrialStrains0103_ConcsBN_FC-16-1C7D-16_Unsupervised_Sampled_FCLog10_MSE_10	13	0	0	DH5a	349	176.112	Training_PercentDifference-Mean
515	IndustrialStrains0103_ConcsBN_FC-16-1C7D-16_Unsupervised_Sampled_FCLog10_MSE_10	2	0	4	MG1655	514	175.209	Training_PercentDifference-Mean
516	IndustrialStrains0103_ConcsBN_FC-16-1C7D-16_Unsupervised_Sampled_FCLog10_MSE_10	2	0	4	W	626	166.586	Training_PercentDifference-Mean
517	IndustrialStrains0103_ConcsBN_FC-16-1C7D-16_Unsupervised_Sampled_FCLog10_MSE_10	14	0	6	W3110	782	185.5	Training_PercentDifference-Mean
518	IndustrialStrains0103_ConcsBN_FC-16-1C7D-16_Unsupervised_Sampled_FCLog10_MSE_10	13	0	4	BL21	77	2.91585	Validation_EuclideanDist-Mean
519	IndustrialStrains0103_ConcsBN_FC-16-1C7D-16_Unsupervised_Sampled_FCLog10_MSE_10	1	0	5	C	193	2.94689	Validation_EuclideanDist-Mean
520	IndustrialStrains0103_ConcsBN_FC-16-1C7D-16_Unsupervised_Sampled_FCLog10_MSE_10	10	0	2	Crooks	266	2.95374	Validation_EuclideanDist-Mean
521	IndustrialStrains0103_ConcsBN_FC-16-1C7D-16_Unsupervised_Sampled_FCLog10_MSE_10	13	0	5	DH5a	429	2.93993	Validation_EuclideanDist-Mean
522	IndustrialStrains0103_ConcsBN_FC-16-1C7D-16_Unsupervised_Sampled_FCLog10_MSE_10	5	0	2	MG1655	485	2.92888	Validation_EuclideanDist-Mean
523	IndustrialStrains0103_ConcsBN_FC-16-1C7D-16_Unsupervised_Sampled_FCLog10_MSE_10	12	0	4	W	636	2.93839	Validation_EuclideanDist-Mean
524	IndustrialStrains0103_ConcsBN_FC-16-1C7D-16_Unsupervised_Sampled_FCLog10_MSE_10	1	0	2	W3110	705	2.93115	Validation_EuclideanDist-Mean
525	IndustrialStrains0103_ConcsBN_FC-16-1C7D-16_Unsupervised_Sampled_FCLog10_MSE_10	11	0	4	BL21	75	238.013	Validation_PercentDifference-Mean
526	IndustrialStrains0103_ConcsBN_FC-16-1C7D-16_Unsupervised_Sampled_FCLog10_MSE_10	4	0	3	C	164	248.113	Validation_PercentDifference-Mean
527	IndustrialStrains0103_ConcsBN_FC-16-1C7D-16_Unsupervised_Sampled_FCLog10_MSE_10	8	0	0	Crooks	232	235.774	Validation_PercentDifference-Mean
528	IndustrialStrains0103_ConcsBN_FC-16-1C7D-16_Unsupervised_Sampled_FCLog10_MSE_10	10	0	4	DH5a	410	238.647	Validation_PercentDifference-Mean
529	IndustrialStrains0103_ConcsBN_FC-16-1C7D-16_Unsupervised_Sampled_FCLog10_MSE_10	11	0	3	MG1655	507	237.789	Validation_PercentDifference-Mean
530	IndustrialStrains0103_ConcsBN_FC-16-1C7D-16_Unsupervised_Sampled_FCLog10_MSE_10	12	0	2	W	604	226.455	Validation_PercentDifference-Mean
531	IndustrialStrains0103_ConcsBN_FC-16-1C7D-16_Unsupervised_Sampled_FCLog10_MSE_10	12	0	1	W3110	700	252.138	Validation_PercentDifference-Mean
560	IndustrialStrains0103_ConcsBN_FC-16-1C7D-16_Unsupervised_Sampled_FCLog10_MSE_11	3	0	5	BL21	83	2.50134	Training_EuclideanDist-Mean
561	IndustrialStrains0103_ConcsBN_FC-16-1C7D-16_Unsupervised_Sampled_FCLog10_MSE_11	13	0	6	C	221	2.4615	Training_EuclideanDist-Mean
562	IndustrialStrains0103_ConcsBN_FC-16-1C7D-16_Unsupervised_Sampled_FCLog10_MSE_11	11	0	6	Crooks	331	2.44827	Training_EuclideanDist-Mean
563	IndustrialStrains0103_ConcsBN_FC-16-1C7D-16_Unsupervised_Sampled_FCLog10_MSE_11	14	0	2	DH5a	382	2.48191	Training_EuclideanDist-Mean
564	IndustrialStrains0103_ConcsBN_FC-16-1C7D-16_Unsupervised_Sampled_FCLog10_MSE_11	7	0	3	MG1655	503	2.48691	Training_EuclideanDist-Mean
565	IndustrialStrains0103_ConcsBN_FC-16-1C7D-16_Unsupervised_Sampled_FCLog10_MSE_11	2	0	4	W	626	2.493	Training_EuclideanDist-Mean
566	IndustrialStrains0103_ConcsBN_FC-16-1C7D-16_Unsupervised_Sampled_FCLog10_MSE_11	7	0	4	W3110	743	2.49101	Training_EuclideanDist-Mean
567	IndustrialStrains0103_ConcsBN_FC-16-1C7D-16_Unsupervised_Sampled_FCLog10_MSE_11	8	0	5	BL21	88	166.074	Training_PercentDifference-Mean
568	IndustrialStrains0103_ConcsBN_FC-16-1C7D-16_Unsupervised_Sampled_FCLog10_MSE_11	11	0	5	C	203	160.407	Training_PercentDifference-Mean
569	IndustrialStrains0103_ConcsBN_FC-16-1C7D-16_Unsupervised_Sampled_FCLog10_MSE_11	6	0	4	Crooks	294	165.044	Training_PercentDifference-Mean
570	IndustrialStrains0103_ConcsBN_FC-16-1C7D-16_Unsupervised_Sampled_FCLog10_MSE_11	3	0	0	DH5a	339	167.95	Training_PercentDifference-Mean
571	IndustrialStrains0103_ConcsBN_FC-16-1C7D-16_Unsupervised_Sampled_FCLog10_MSE_11	4	0	2	MG1655	484	175.478	Training_PercentDifference-Mean
572	IndustrialStrains0103_ConcsBN_FC-16-1C7D-16_Unsupervised_Sampled_FCLog10_MSE_11	10	0	5	W	650	166.729	Training_PercentDifference-Mean
573	IndustrialStrains0103_ConcsBN_FC-16-1C7D-16_Unsupervised_Sampled_FCLog10_MSE_11	13	0	0	W3110	685	159.75	Training_PercentDifference-Mean
574	IndustrialStrains0103_ConcsBN_FC-16-1C7D-16_Unsupervised_Sampled_FCLog10_MSE_11	6	0	3	BL21	54	2.96971	Validation_EuclideanDist-Mean
575	IndustrialStrains0103_ConcsBN_FC-16-1C7D-16_Unsupervised_Sampled_FCLog10_MSE_11	0	0	5	C	192	2.95166	Validation_EuclideanDist-Mean
576	IndustrialStrains0103_ConcsBN_FC-16-1C7D-16_Unsupervised_Sampled_FCLog10_MSE_11	4	0	2	Crooks	260	2.96085	Validation_EuclideanDist-Mean
577	IndustrialStrains0103_ConcsBN_FC-16-1C7D-16_Unsupervised_Sampled_FCLog10_MSE_11	4	0	3	DH5a	388	2.96102	Validation_EuclideanDist-Mean
578	IndustrialStrains0103_ConcsBN_FC-16-1C7D-16_Unsupervised_Sampled_FCLog10_MSE_11	10	0	2	MG1655	490	2.96488	Validation_EuclideanDist-Mean
579	IndustrialStrains0103_ConcsBN_FC-16-1C7D-16_Unsupervised_Sampled_FCLog10_MSE_11	12	0	4	W	636	2.95475	Validation_EuclideanDist-Mean
580	IndustrialStrains0103_ConcsBN_FC-16-1C7D-16_Unsupervised_Sampled_FCLog10_MSE_11	4	0	0	W3110	676	2.94893	Validation_EuclideanDist-Mean
581	IndustrialStrains0103_ConcsBN_FC-16-1C7D-16_Unsupervised_Sampled_FCLog10_MSE_11	9	0	2	BL21	41	200.513	Validation_PercentDifference-Mean
582	IndustrialStrains0103_ConcsBN_FC-16-1C7D-16_Unsupervised_Sampled_FCLog10_MSE_11	5	0	6	C	213	234.662	Validation_PercentDifference-Mean
583	IndustrialStrains0103_ConcsBN_FC-16-1C7D-16_Unsupervised_Sampled_FCLog10_MSE_11	12	0	6	Crooks	332	234.733	Validation_PercentDifference-Mean
584	IndustrialStrains0103_ConcsBN_FC-16-1C7D-16_Unsupervised_Sampled_FCLog10_MSE_11	0	0	4	DH5a	400	213.147	Validation_PercentDifference-Mean
585	IndustrialStrains0103_ConcsBN_FC-16-1C7D-16_Unsupervised_Sampled_FCLog10_MSE_11	13	0	1	MG1655	477	212.204	Validation_PercentDifference-Mean
586	IndustrialStrains0103_ConcsBN_FC-16-1C7D-16_Unsupervised_Sampled_FCLog10_MSE_11	3	0	5	W	643	230.155	Validation_PercentDifference-Mean
587	IndustrialStrains0103_ConcsBN_FC-16-1C7D-16_Unsupervised_Sampled_FCLog10_MSE_11	3	0	3	W3110	723	235.844	Validation_PercentDifference-Mean
616	IndustrialStrains0103_ConcsBN_FC-16-1C7D-16_Unsupervised_Sampled_FCLog10_MSE_12	13	0	4	BL21	77	2.44807	Training_EuclideanDist-Mean
617	IndustrialStrains0103_ConcsBN_FC-16-1C7D-16_Unsupervised_Sampled_FCLog10_MSE_12	2	0	2	C	146	2.49116	Training_EuclideanDist-Mean
618	IndustrialStrains0103_ConcsBN_FC-16-1C7D-16_Unsupervised_Sampled_FCLog10_MSE_12	14	0	4	Crooks	302	2.48537	Training_EuclideanDist-Mean
619	IndustrialStrains0103_ConcsBN_FC-16-1C7D-16_Unsupervised_Sampled_FCLog10_MSE_12	1	0	2	DH5a	369	2.44678	Training_EuclideanDist-Mean
620	IndustrialStrains0103_ConcsBN_FC-16-1C7D-16_Unsupervised_Sampled_FCLog10_MSE_12	6	0	2	MG1655	486	2.47435	Training_EuclideanDist-Mean
621	IndustrialStrains0103_ConcsBN_FC-16-1C7D-16_Unsupervised_Sampled_FCLog10_MSE_12	7	0	3	W	615	2.44194	Training_EuclideanDist-Mean
622	IndustrialStrains0103_ConcsBN_FC-16-1C7D-16_Unsupervised_Sampled_FCLog10_MSE_12	0	0	3	W3110	720	2.46129	Training_EuclideanDist-Mean
623	IndustrialStrains0103_ConcsBN_FC-16-1C7D-16_Unsupervised_Sampled_FCLog10_MSE_12	6	0	6	BL21	102	152.93	Training_PercentDifference-Mean
624	IndustrialStrains0103_ConcsBN_FC-16-1C7D-16_Unsupervised_Sampled_FCLog10_MSE_12	11	0	5	C	203	167.721	Training_PercentDifference-Mean
625	IndustrialStrains0103_ConcsBN_FC-16-1C7D-16_Unsupervised_Sampled_FCLog10_MSE_12	6	0	4	Crooks	294	149.719	Training_PercentDifference-Mean
626	IndustrialStrains0103_ConcsBN_FC-16-1C7D-16_Unsupervised_Sampled_FCLog10_MSE_12	5	0	6	DH5a	437	173.702	Training_PercentDifference-Mean
627	IndustrialStrains0103_ConcsBN_FC-16-1C7D-16_Unsupervised_Sampled_FCLog10_MSE_12	5	0	3	MG1655	501	157.528	Training_PercentDifference-Mean
628	IndustrialStrains0103_ConcsBN_FC-16-1C7D-16_Unsupervised_Sampled_FCLog10_MSE_12	7	0	4	W	631	173.489	Training_PercentDifference-Mean
629	IndustrialStrains0103_ConcsBN_FC-16-1C7D-16_Unsupervised_Sampled_FCLog10_MSE_12	10	0	1	W3110	698	167.677	Training_PercentDifference-Mean
630	IndustrialStrains0103_ConcsBN_FC-16-1C7D-16_Unsupervised_Sampled_FCLog10_MSE_12	13	0	4	BL21	77	2.91497	Validation_EuclideanDist-Mean
631	IndustrialStrains0103_ConcsBN_FC-16-1C7D-16_Unsupervised_Sampled_FCLog10_MSE_12	0	0	5	C	192	2.91138	Validation_EuclideanDist-Mean
632	IndustrialStrains0103_ConcsBN_FC-16-1C7D-16_Unsupervised_Sampled_FCLog10_MSE_12	10	0	4	Crooks	298	2.9429	Validation_EuclideanDist-Mean
633	IndustrialStrains0103_ConcsBN_FC-16-1C7D-16_Unsupervised_Sampled_FCLog10_MSE_12	15	0	4	DH5a	415	2.9194	Validation_EuclideanDist-Mean
634	IndustrialStrains0103_ConcsBN_FC-16-1C7D-16_Unsupervised_Sampled_FCLog10_MSE_12	3	0	2	MG1655	483	2.9343	Validation_EuclideanDist-Mean
635	IndustrialStrains0103_ConcsBN_FC-16-1C7D-16_Unsupervised_Sampled_FCLog10_MSE_12	9	0	5	W	649	2.92763	Validation_EuclideanDist-Mean
636	IndustrialStrains0103_ConcsBN_FC-16-1C7D-16_Unsupervised_Sampled_FCLog10_MSE_12	7	0	4	W3110	743	2.91506	Validation_EuclideanDist-Mean
637	IndustrialStrains0103_ConcsBN_FC-16-1C7D-16_Unsupervised_Sampled_FCLog10_MSE_12	10	0	1	BL21	26	221.356	Validation_PercentDifference-Mean
638	IndustrialStrains0103_ConcsBN_FC-16-1C7D-16_Unsupervised_Sampled_FCLog10_MSE_12	4	0	0	C	116	173.252	Validation_PercentDifference-Mean
639	IndustrialStrains0103_ConcsBN_FC-16-1C7D-16_Unsupervised_Sampled_FCLog10_MSE_12	0	0	2	Crooks	256	230.851	Validation_PercentDifference-Mean
640	IndustrialStrains0103_ConcsBN_FC-16-1C7D-16_Unsupervised_Sampled_FCLog10_MSE_12	15	0	5	DH5a	431	230.204	Validation_PercentDifference-Mean
641	IndustrialStrains0103_ConcsBN_FC-16-1C7D-16_Unsupervised_Sampled_FCLog10_MSE_12	10	0	1	MG1655	474	212.603	Validation_PercentDifference-Mean
642	IndustrialStrains0103_ConcsBN_FC-16-1C7D-16_Unsupervised_Sampled_FCLog10_MSE_12	13	0	5	W	653	211.762	Validation_PercentDifference-Mean
643	IndustrialStrains0103_ConcsBN_FC-16-1C7D-16_Unsupervised_Sampled_FCLog10_MSE_12	15	0	3	W3110	735	217.67	Validation_PercentDifference-Mean
672	IndustrialStrains0103_ConcsBN_FC-16-1C7D-16_100Sup_Sampled_FCLog10_MSE_01	8	0	3	BL21	56	2.13032	Training_EuclideanDist-Mean
673	IndustrialStrains0103_ConcsBN_FC-16-1C7D-16_100Sup_Sampled_FCLog10_MSE_01	9	0	1	C	137	2.36381	Training_EuclideanDist-Mean
674	IndustrialStrains0103_ConcsBN_FC-16-1C7D-16_100Sup_Sampled_FCLog10_MSE_01	11	0	3	Crooks	283	2.13025	Training_EuclideanDist-Mean
675	IndustrialStrains0103_ConcsBN_FC-16-1C7D-16_100Sup_Sampled_FCLog10_MSE_01	7	0	3	DH5a	391	2.21809	Training_EuclideanDist-Mean
676	IndustrialStrains0103_ConcsBN_FC-16-1C7D-16_100Sup_Sampled_FCLog10_MSE_01	15	0	5	MG1655	543	2.35887	Training_EuclideanDist-Mean
677	IndustrialStrains0103_ConcsBN_FC-16-1C7D-16_100Sup_Sampled_FCLog10_MSE_01	10	0	5	W	650	2.15205	Training_EuclideanDist-Mean
678	IndustrialStrains0103_ConcsBN_FC-16-1C7D-16_100Sup_Sampled_FCLog10_MSE_01	15	0	0	W3110	687	2.2441	Training_EuclideanDist-Mean
679	IndustrialStrains0103_ConcsBN_FC-16-1C7D-16_100Sup_Sampled_FCLog10_MSE_01	7	0	5	BL21	87	124.468	Training_PercentDifference-Mean
680	IndustrialStrains0103_ConcsBN_FC-16-1C7D-16_100Sup_Sampled_FCLog10_MSE_01	11	0	4	C	187	121.399	Training_PercentDifference-Mean
681	IndustrialStrains0103_ConcsBN_FC-16-1C7D-16_100Sup_Sampled_FCLog10_MSE_01	15	0	5	Crooks	319	110.564	Training_PercentDifference-Mean
682	IndustrialStrains0103_ConcsBN_FC-16-1C7D-16_100Sup_Sampled_FCLog10_MSE_01	3	0	4	DH5a	403	154.513	Training_PercentDifference-Mean
683	IndustrialStrains0103_ConcsBN_FC-16-1C7D-16_100Sup_Sampled_FCLog10_MSE_01	3	0	5	MG1655	531	246.22	Training_PercentDifference-Mean
684	IndustrialStrains0103_ConcsBN_FC-16-1C7D-16_100Sup_Sampled_FCLog10_MSE_01	15	0	5	W	655	139.43	Training_PercentDifference-Mean
685	IndustrialStrains0103_ConcsBN_FC-16-1C7D-16_100Sup_Sampled_FCLog10_MSE_01	15	0	5	W3110	767	160.621	Training_PercentDifference-Mean
686	IndustrialStrains0103_ConcsBN_FC-16-1C7D-16_100Sup_Sampled_FCLog10_MSE_01	8	0	2	BL21	40	2.73934	Validation_EuclideanDist-Mean
687	IndustrialStrains0103_ConcsBN_FC-16-1C7D-16_100Sup_Sampled_FCLog10_MSE_01	8	0	1	C	136	2.94778	Validation_EuclideanDist-Mean
688	IndustrialStrains0103_ConcsBN_FC-16-1C7D-16_100Sup_Sampled_FCLog10_MSE_01	2	0	6	Crooks	322	2.66108	Validation_EuclideanDist-Mean
689	IndustrialStrains0103_ConcsBN_FC-16-1C7D-16_100Sup_Sampled_FCLog10_MSE_01	9	0	3	DH5a	393	3.05973	Validation_EuclideanDist-Mean
690	IndustrialStrains0103_ConcsBN_FC-16-1C7D-16_100Sup_Sampled_FCLog10_MSE_01	15	0	5	MG1655	543	2.47439	Validation_EuclideanDist-Mean
691	IndustrialStrains0103_ConcsBN_FC-16-1C7D-16_100Sup_Sampled_FCLog10_MSE_01	15	0	5	W	655	2.74045	Validation_EuclideanDist-Mean
692	IndustrialStrains0103_ConcsBN_FC-16-1C7D-16_100Sup_Sampled_FCLog10_MSE_01	0	0	4	W3110	736	3.05109	Validation_EuclideanDist-Mean
693	IndustrialStrains0103_ConcsBN_FC-16-1C7D-16_100Sup_Sampled_FCLog10_MSE_01	11	0	5	BL21	91	137.587	Validation_PercentDifference-Mean
694	IndustrialStrains0103_ConcsBN_FC-16-1C7D-16_100Sup_Sampled_FCLog10_MSE_01	12	0	5	C	204	162.331	Validation_PercentDifference-Mean
695	IndustrialStrains0103_ConcsBN_FC-16-1C7D-16_100Sup_Sampled_FCLog10_MSE_01	1	0	6	Crooks	321	146.489	Validation_PercentDifference-Mean
696	IndustrialStrains0103_ConcsBN_FC-16-1C7D-16_100Sup_Sampled_FCLog10_MSE_01	2	0	4	DH5a	402	184.074	Validation_PercentDifference-Mean
697	IndustrialStrains0103_ConcsBN_FC-16-1C7D-16_100Sup_Sampled_FCLog10_MSE_01	3	0	4	MG1655	515	335.457	Validation_PercentDifference-Mean
698	IndustrialStrains0103_ConcsBN_FC-16-1C7D-16_100Sup_Sampled_FCLog10_MSE_01	0	0	4	W	624	231.783	Validation_PercentDifference-Mean
699	IndustrialStrains0103_ConcsBN_FC-16-1C7D-16_100Sup_Sampled_FCLog10_MSE_01	15	0	5	W3110	767	196.3	Validation_PercentDifference-Mean
700	IndustrialStrains0103_ConcsBN_FC-16-1C7D-16_100Sup_Sampled_FCLog10_MAPE_01	5	0	6	BL21	101	3.22819	Training_EuclideanDist-Mean
701	IndustrialStrains0103_ConcsBN_FC-16-1C7D-16_100Sup_Sampled_FCLog10_MAPE_01	6	0	0	C	118	3.46624	Training_EuclideanDist-Mean
702	IndustrialStrains0103_ConcsBN_FC-16-1C7D-16_100Sup_Sampled_FCLog10_MAPE_01	6	0	3	Crooks	278	3.01435	Training_EuclideanDist-Mean
703	IndustrialStrains0103_ConcsBN_FC-16-1C7D-16_100Sup_Sampled_FCLog10_MAPE_01	15	0	3	DH5a	399	3.38408	Training_EuclideanDist-Mean
704	IndustrialStrains0103_ConcsBN_FC-16-1C7D-16_100Sup_Sampled_FCLog10_MAPE_01	14	0	4	MG1655	526	2.1501	Training_EuclideanDist-Mean
705	IndustrialStrains0103_ConcsBN_FC-16-1C7D-16_100Sup_Sampled_FCLog10_MAPE_01	12	0	5	W	652	2.35659	Training_EuclideanDist-Mean
706	IndustrialStrains0103_ConcsBN_FC-16-1C7D-16_100Sup_Sampled_FCLog10_MAPE_01	12	0	5	W3110	764	2.61046	Training_EuclideanDist-Mean
707	IndustrialStrains0103_ConcsBN_FC-16-1C7D-16_100Sup_Sampled_FCLog10_MAPE_01	4	0	6	BL21	100	86.9093	Training_PercentDifference-Mean
708	IndustrialStrains0103_ConcsBN_FC-16-1C7D-16_100Sup_Sampled_FCLog10_MAPE_01	8	0	4	C	184	86.9538	Training_PercentDifference-Mean
709	IndustrialStrains0103_ConcsBN_FC-16-1C7D-16_100Sup_Sampled_FCLog10_MAPE_01	1	0	5	Crooks	305	86.9178	Training_PercentDifference-Mean
710	IndustrialStrains0103_ConcsBN_FC-16-1C7D-16_100Sup_Sampled_FCLog10_MAPE_01	2	0	5	DH5a	418	86.9195	Training_PercentDifference-Mean
711	IndustrialStrains0103_ConcsBN_FC-16-1C7D-16_100Sup_Sampled_FCLog10_MAPE_01	15	0	4	MG1655	527	71.744	Training_PercentDifference-Mean
712	IndustrialStrains0103_ConcsBN_FC-16-1C7D-16_100Sup_Sampled_FCLog10_MAPE_01	2	0	0	W	562	86.923	Training_PercentDifference-Mean
713	IndustrialStrains0103_ConcsBN_FC-16-1C7D-16_100Sup_Sampled_FCLog10_MAPE_01	2	0	5	W3110	754	86.8651	Training_PercentDifference-Mean
714	IndustrialStrains0103_ConcsBN_FC-16-1C7D-16_100Sup_Sampled_FCLog10_MAPE_01	14	0	6	BL21	110	3.35099	Validation_EuclideanDist-Mean
715	IndustrialStrains0103_ConcsBN_FC-16-1C7D-16_100Sup_Sampled_FCLog10_MAPE_01	10	0	4	C	186	3.42949	Validation_EuclideanDist-Mean
716	IndustrialStrains0103_ConcsBN_FC-16-1C7D-16_100Sup_Sampled_FCLog10_MAPE_01	15	0	0	Crooks	239	3.13325	Validation_EuclideanDist-Mean
717	IndustrialStrains0103_ConcsBN_FC-16-1C7D-16_100Sup_Sampled_FCLog10_MAPE_01	4	0	6	DH5a	436	3.5537	Validation_EuclideanDist-Mean
718	IndustrialStrains0103_ConcsBN_FC-16-1C7D-16_100Sup_Sampled_FCLog10_MAPE_01	7	0	4	MG1655	519	2.20973	Validation_EuclideanDist-Mean
719	IndustrialStrains0103_ConcsBN_FC-16-1C7D-16_100Sup_Sampled_FCLog10_MAPE_01	1	0	5	W	641	2.76406	Validation_EuclideanDist-Mean
720	IndustrialStrains0103_ConcsBN_FC-16-1C7D-16_100Sup_Sampled_FCLog10_MAPE_01	4	0	2	W3110	708	3.19038	Validation_EuclideanDist-Mean
721	IndustrialStrains0103_ConcsBN_FC-16-1C7D-16_100Sup_Sampled_FCLog10_MAPE_01	0	0	3	BL21	48	86.9861	Validation_PercentDifference-Mean
722	IndustrialStrains0103_ConcsBN_FC-16-1C7D-16_100Sup_Sampled_FCLog10_MAPE_01	11	0	4	C	187	86.8868	Validation_PercentDifference-Mean
723	IndustrialStrains0103_ConcsBN_FC-16-1C7D-16_100Sup_Sampled_FCLog10_MAPE_01	11	0	3	Crooks	283	86.8213	Validation_PercentDifference-Mean
724	IndustrialStrains0103_ConcsBN_FC-16-1C7D-16_100Sup_Sampled_FCLog10_MAPE_01	11	0	3	DH5a	395	86.8705	Validation_PercentDifference-Mean
725	IndustrialStrains0103_ConcsBN_FC-16-1C7D-16_100Sup_Sampled_FCLog10_MAPE_01	9	0	4	MG1655	521	68.0307	Validation_PercentDifference-Mean
726	IndustrialStrains0103_ConcsBN_FC-16-1C7D-16_100Sup_Sampled_FCLog10_MAPE_01	10	0	1	W	586	86.8748	Validation_PercentDifference-Mean
727	IndustrialStrains0103_ConcsBN_FC-16-1C7D-16_100Sup_Sampled_FCLog10_MAPE_01	14	0	4	W3110	750	86.9123	Validation_PercentDifference-Mean
728	IndustrialStrains0103_ConcsBN_FC-16-1C7D-16_100Sup_Sampled_FCLog10_MSE_02	7	0	0	BL21	7	2.01174	Training_EuclideanDist-Mean
729	IndustrialStrains0103_ConcsBN_FC-16-1C7D-16_100Sup_Sampled_FCLog10_MSE_02	7	0	1	C	135	2.46107	Training_EuclideanDist-Mean
730	IndustrialStrains0103_ConcsBN_FC-16-1C7D-16_100Sup_Sampled_FCLog10_MSE_02	3	0	0	Crooks	227	1.94751	Training_EuclideanDist-Mean
731	IndustrialStrains0103_ConcsBN_FC-16-1C7D-16_100Sup_Sampled_FCLog10_MSE_02	7	0	0	DH5a	343	2.35831	Training_EuclideanDist-Mean
732	IndustrialStrains0103_ConcsBN_FC-16-1C7D-16_100Sup_Sampled_FCLog10_MSE_02	15	0	4	MG1655	527	2.27122	Training_EuclideanDist-Mean
733	IndustrialStrains0103_ConcsBN_FC-16-1C7D-16_100Sup_Sampled_FCLog10_MSE_02	14	0	6	W	670	2.32084	Training_EuclideanDist-Mean
734	IndustrialStrains0103_ConcsBN_FC-16-1C7D-16_100Sup_Sampled_FCLog10_MSE_02	0	0	2	W3110	704	2.3121	Training_EuclideanDist-Mean
735	IndustrialStrains0103_ConcsBN_FC-16-1C7D-16_100Sup_Sampled_FCLog10_MSE_02	15	0	4	BL21	79	111.353	Training_PercentDifference-Mean
736	IndustrialStrains0103_ConcsBN_FC-16-1C7D-16_100Sup_Sampled_FCLog10_MSE_02	1	0	4	C	177	107.777	Training_PercentDifference-Mean
737	IndustrialStrains0103_ConcsBN_FC-16-1C7D-16_100Sup_Sampled_FCLog10_MSE_02	1	0	4	Crooks	289	108.103	Training_PercentDifference-Mean
738	IndustrialStrains0103_ConcsBN_FC-16-1C7D-16_100Sup_Sampled_FCLog10_MSE_02	2	0	4	DH5a	402	120.706	Training_PercentDifference-Mean
739	IndustrialStrains0103_ConcsBN_FC-16-1C7D-16_100Sup_Sampled_FCLog10_MSE_02	14	0	4	MG1655	526	189.771	Training_PercentDifference-Mean
740	IndustrialStrains0103_ConcsBN_FC-16-1C7D-16_100Sup_Sampled_FCLog10_MSE_02	0	0	4	W	624	136.73	Training_PercentDifference-Mean
741	IndustrialStrains0103_ConcsBN_FC-16-1C7D-16_100Sup_Sampled_FCLog10_MSE_02	0	0	4	W3110	736	112	Training_PercentDifference-Mean
742	IndustrialStrains0103_ConcsBN_FC-16-1C7D-16_100Sup_Sampled_FCLog10_MSE_02	12	0	0	BL21	12	2.72894	Validation_EuclideanDist-Mean
743	IndustrialStrains0103_ConcsBN_FC-16-1C7D-16_100Sup_Sampled_FCLog10_MSE_02	1	0	1	C	129	3.03742	Validation_EuclideanDist-Mean
744	IndustrialStrains0103_ConcsBN_FC-16-1C7D-16_100Sup_Sampled_FCLog10_MSE_02	15	0	0	Crooks	239	2.6189	Validation_EuclideanDist-Mean
745	IndustrialStrains0103_ConcsBN_FC-16-1C7D-16_100Sup_Sampled_FCLog10_MSE_02	10	0	3	DH5a	394	3.03416	Validation_EuclideanDist-Mean
746	IndustrialStrains0103_ConcsBN_FC-16-1C7D-16_100Sup_Sampled_FCLog10_MSE_02	15	0	4	MG1655	527	2.32136	Validation_EuclideanDist-Mean
747	IndustrialStrains0103_ConcsBN_FC-16-1C7D-16_100Sup_Sampled_FCLog10_MSE_02	0	0	6	W	656	2.81919	Validation_EuclideanDist-Mean
748	IndustrialStrains0103_ConcsBN_FC-16-1C7D-16_100Sup_Sampled_FCLog10_MSE_02	0	0	6	W3110	768	3.0873	Validation_EuclideanDist-Mean
749	IndustrialStrains0103_ConcsBN_FC-16-1C7D-16_100Sup_Sampled_FCLog10_MSE_02	13	0	4	BL21	77	132.201	Validation_PercentDifference-Mean
750	IndustrialStrains0103_ConcsBN_FC-16-1C7D-16_100Sup_Sampled_FCLog10_MSE_02	0	0	4	C	176	138.192	Validation_PercentDifference-Mean
751	IndustrialStrains0103_ConcsBN_FC-16-1C7D-16_100Sup_Sampled_FCLog10_MSE_02	15	0	4	Crooks	303	144.165	Validation_PercentDifference-Mean
752	IndustrialStrains0103_ConcsBN_FC-16-1C7D-16_100Sup_Sampled_FCLog10_MSE_02	13	0	4	DH5a	413	136.889	Validation_PercentDifference-Mean
753	IndustrialStrains0103_ConcsBN_FC-16-1C7D-16_100Sup_Sampled_FCLog10_MSE_02	15	0	4	MG1655	527	266.894	Validation_PercentDifference-Mean
754	IndustrialStrains0103_ConcsBN_FC-16-1C7D-16_100Sup_Sampled_FCLog10_MSE_02	0	0	4	W	624	185.52	Validation_PercentDifference-Mean
755	IndustrialStrains0103_ConcsBN_FC-16-1C7D-16_100Sup_Sampled_FCLog10_MSE_02	15	0	4	W3110	751	135.052	Validation_PercentDifference-Mean
756	IndustrialStrains0103_ConcsBN_FC-16-1C7D-16_100Sup_Sampled_FCLog10_MAPE_02	0	0	5	BL21	80	3.24228	Training_EuclideanDist-Mean
757	IndustrialStrains0103_ConcsBN_FC-16-1C7D-16_100Sup_Sampled_FCLog10_MAPE_02	14	0	4	C	190	3.44991	Training_EuclideanDist-Mean
758	IndustrialStrains0103_ConcsBN_FC-16-1C7D-16_100Sup_Sampled_FCLog10_MAPE_02	12	0	4	Crooks	300	3.01575	Training_EuclideanDist-Mean
759	IndustrialStrains0103_ConcsBN_FC-16-1C7D-16_100Sup_Sampled_FCLog10_MAPE_02	2	0	3	DH5a	386	3.35781	Training_EuclideanDist-Mean
760	IndustrialStrains0103_ConcsBN_FC-16-1C7D-16_100Sup_Sampled_FCLog10_MAPE_02	1	0	1	MG1655	465	2.14312	Training_EuclideanDist-Mean
761	IndustrialStrains0103_ConcsBN_FC-16-1C7D-16_100Sup_Sampled_FCLog10_MAPE_02	7	0	5	W	647	2.36986	Training_EuclideanDist-Mean
762	IndustrialStrains0103_ConcsBN_FC-16-1C7D-16_100Sup_Sampled_FCLog10_MAPE_02	13	0	3	W3110	733	2.60893	Training_EuclideanDist-Mean
763	IndustrialStrains0103_ConcsBN_FC-16-1C7D-16_100Sup_Sampled_FCLog10_MAPE_02	14	0	4	BL21	78	86.7016	Training_PercentDifference-Mean
764	IndustrialStrains0103_ConcsBN_FC-16-1C7D-16_100Sup_Sampled_FCLog10_MAPE_02	8	0	6	C	216	86.732	Training_PercentDifference-Mean
765	IndustrialStrains0103_ConcsBN_FC-16-1C7D-16_100Sup_Sampled_FCLog10_MAPE_02	14	0	3	Crooks	286	86.8891	Training_PercentDifference-Mean
766	IndustrialStrains0103_ConcsBN_FC-16-1C7D-16_100Sup_Sampled_FCLog10_MAPE_02	11	0	0	DH5a	347	86.8437	Training_PercentDifference-Mean
767	IndustrialStrains0103_ConcsBN_FC-16-1C7D-16_100Sup_Sampled_FCLog10_MAPE_02	2	0	4	MG1655	514	71.6934	Training_PercentDifference-Mean
768	IndustrialStrains0103_ConcsBN_FC-16-1C7D-16_100Sup_Sampled_FCLog10_MAPE_02	9	0	3	W	617	86.8412	Training_PercentDifference-Mean
769	IndustrialStrains0103_ConcsBN_FC-16-1C7D-16_100Sup_Sampled_FCLog10_MAPE_02	8	0	0	W3110	680	86.8723	Training_PercentDifference-Mean
770	IndustrialStrains0103_ConcsBN_FC-16-1C7D-16_100Sup_Sampled_FCLog10_MAPE_02	10	0	0	BL21	10	3.34527	Validation_EuclideanDist-Mean
771	IndustrialStrains0103_ConcsBN_FC-16-1C7D-16_100Sup_Sampled_FCLog10_MAPE_02	7	0	2	C	151	3.43846	Validation_EuclideanDist-Mean
772	IndustrialStrains0103_ConcsBN_FC-16-1C7D-16_100Sup_Sampled_FCLog10_MAPE_02	4	0	1	Crooks	244	3.14685	Validation_EuclideanDist-Mean
773	IndustrialStrains0103_ConcsBN_FC-16-1C7D-16_100Sup_Sampled_FCLog10_MAPE_02	15	0	6	DH5a	447	3.52121	Validation_EuclideanDist-Mean
774	IndustrialStrains0103_ConcsBN_FC-16-1C7D-16_100Sup_Sampled_FCLog10_MAPE_02	0	0	0	MG1655	448	2.22882	Validation_EuclideanDist-Mean
775	IndustrialStrains0103_ConcsBN_FC-16-1C7D-16_100Sup_Sampled_FCLog10_MAPE_02	11	0	4	W	635	2.77784	Validation_EuclideanDist-Mean
776	IndustrialStrains0103_ConcsBN_FC-16-1C7D-16_100Sup_Sampled_FCLog10_MAPE_02	8	0	5	W3110	760	3.18118	Validation_EuclideanDist-Mean
777	IndustrialStrains0103_ConcsBN_FC-16-1C7D-16_100Sup_Sampled_FCLog10_MAPE_02	14	0	3	BL21	62	86.86	Validation_PercentDifference-Mean
778	IndustrialStrains0103_ConcsBN_FC-16-1C7D-16_100Sup_Sampled_FCLog10_MAPE_02	13	0	0	C	125	86.8811	Validation_PercentDifference-Mean
779	IndustrialStrains0103_ConcsBN_FC-16-1C7D-16_100Sup_Sampled_FCLog10_MAPE_02	13	0	5	Crooks	317	86.8722	Validation_PercentDifference-Mean
780	IndustrialStrains0103_ConcsBN_FC-16-1C7D-16_100Sup_Sampled_FCLog10_MAPE_02	5	0	4	DH5a	405	86.9604	Validation_PercentDifference-Mean
781	IndustrialStrains0103_ConcsBN_FC-16-1C7D-16_100Sup_Sampled_FCLog10_MAPE_02	12	0	1	MG1655	476	68.178	Validation_PercentDifference-Mean
782	IndustrialStrains0103_ConcsBN_FC-16-1C7D-16_100Sup_Sampled_FCLog10_MAPE_02	6	0	4	W	630	86.9263	Validation_PercentDifference-Mean
783	IndustrialStrains0103_ConcsBN_FC-16-1C7D-16_100Sup_Sampled_FCLog10_MAPE_02	0	0	1	W3110	688	86.7983	Validation_PercentDifference-Mean
784	IndustrialStrains0103_ConcsBN_FC-16-1C7D-16_50Sup_Sampled_FCLog10_MSE_01	8	0	4	BL21	72	2.16515	Training_EuclideanDist-Mean
785	IndustrialStrains0103_ConcsBN_FC-16-1C7D-16_50Sup_Sampled_FCLog10_MSE_01	9	0	1	C	137	2.69087	Training_EuclideanDist-Mean
786	IndustrialStrains0103_ConcsBN_FC-16-1C7D-16_50Sup_Sampled_FCLog10_MSE_01	8	0	2	Crooks	264	2.10334	Training_EuclideanDist-Mean
787	IndustrialStrains0103_ConcsBN_FC-16-1C7D-16_50Sup_Sampled_FCLog10_MSE_01	8	0	1	DH5a	360	2.39086	Training_EuclideanDist-Mean
788	IndustrialStrains0103_ConcsBN_FC-16-1C7D-16_50Sup_Sampled_FCLog10_MSE_01	14	0	6	MG1655	558	2.38965	Training_EuclideanDist-Mean
789	IndustrialStrains0103_ConcsBN_FC-16-1C7D-16_50Sup_Sampled_FCLog10_MSE_01	12	0	6	W	668	2.3131	Training_EuclideanDist-Mean
790	IndustrialStrains0103_ConcsBN_FC-16-1C7D-16_50Sup_Sampled_FCLog10_MSE_01	0	0	6	W3110	768	2.11383	Training_EuclideanDist-Mean
791	IndustrialStrains0103_ConcsBN_FC-16-1C7D-16_50Sup_Sampled_FCLog10_MSE_01	12	0	0	BL21	12	114.327	Training_PercentDifference-Mean
792	IndustrialStrains0103_ConcsBN_FC-16-1C7D-16_50Sup_Sampled_FCLog10_MSE_01	10	0	6	C	218	129.064	Training_PercentDifference-Mean
793	IndustrialStrains0103_ConcsBN_FC-16-1C7D-16_50Sup_Sampled_FCLog10_MSE_01	12	0	0	Crooks	236	123.962	Training_PercentDifference-Mean
794	IndustrialStrains0103_ConcsBN_FC-16-1C7D-16_50Sup_Sampled_FCLog10_MSE_01	11	0	6	DH5a	443	145.501	Training_PercentDifference-Mean
795	IndustrialStrains0103_ConcsBN_FC-16-1C7D-16_50Sup_Sampled_FCLog10_MSE_01	15	0	2	MG1655	495	232.488	Training_PercentDifference-Mean
796	IndustrialStrains0103_ConcsBN_FC-16-1C7D-16_50Sup_Sampled_FCLog10_MSE_01	2	0	6	W	658	167.994	Training_PercentDifference-Mean
797	IndustrialStrains0103_ConcsBN_FC-16-1C7D-16_50Sup_Sampled_FCLog10_MSE_01	14	0	6	W3110	782	148.428	Training_PercentDifference-Mean
798	IndustrialStrains0103_ConcsBN_FC-16-1C7D-16_50Sup_Sampled_FCLog10_MSE_01	8	0	1	BL21	24	2.78485	Validation_EuclideanDist-Mean
799	IndustrialStrains0103_ConcsBN_FC-16-1C7D-16_50Sup_Sampled_FCLog10_MSE_01	0	0	1	C	128	3.16089	Validation_EuclideanDist-Mean
800	IndustrialStrains0103_ConcsBN_FC-16-1C7D-16_50Sup_Sampled_FCLog10_MSE_01	10	0	2	Crooks	266	2.68542	Validation_EuclideanDist-Mean
801	IndustrialStrains0103_ConcsBN_FC-16-1C7D-16_50Sup_Sampled_FCLog10_MSE_01	8	0	3	DH5a	392	3.0489	Validation_EuclideanDist-Mean
802	IndustrialStrains0103_ConcsBN_FC-16-1C7D-16_50Sup_Sampled_FCLog10_MSE_01	14	0	6	MG1655	558	2.45018	Validation_EuclideanDist-Mean
803	IndustrialStrains0103_ConcsBN_FC-16-1C7D-16_50Sup_Sampled_FCLog10_MSE_01	11	0	6	W	667	2.82857	Validation_EuclideanDist-Mean
804	IndustrialStrains0103_ConcsBN_FC-16-1C7D-16_50Sup_Sampled_FCLog10_MSE_01	0	0	0	W3110	672	2.97615	Validation_EuclideanDist-Mean
805	IndustrialStrains0103_ConcsBN_FC-16-1C7D-16_50Sup_Sampled_FCLog10_MSE_01	12	0	6	BL21	108	129.368	Validation_PercentDifference-Mean
806	IndustrialStrains0103_ConcsBN_FC-16-1C7D-16_50Sup_Sampled_FCLog10_MSE_01	14	0	6	C	222	173.393	Validation_PercentDifference-Mean
807	IndustrialStrains0103_ConcsBN_FC-16-1C7D-16_50Sup_Sampled_FCLog10_MSE_01	10	0	6	Crooks	330	173.808	Validation_PercentDifference-Mean
808	IndustrialStrains0103_ConcsBN_FC-16-1C7D-16_50Sup_Sampled_FCLog10_MSE_01	7	0	6	DH5a	439	159.81	Validation_PercentDifference-Mean
809	IndustrialStrains0103_ConcsBN_FC-16-1C7D-16_50Sup_Sampled_FCLog10_MSE_01	15	0	6	MG1655	559	392.368	Validation_PercentDifference-Mean
810	IndustrialStrains0103_ConcsBN_FC-16-1C7D-16_50Sup_Sampled_FCLog10_MSE_01	1	0	6	W	657	212.524	Validation_PercentDifference-Mean
811	IndustrialStrains0103_ConcsBN_FC-16-1C7D-16_50Sup_Sampled_FCLog10_MSE_01	0	0	3	W3110	720	203.524	Validation_PercentDifference-Mean
812	IndustrialStrains0103_ConcsBN_FC-16-1C7D-16_50Sup_Sampled_FCLog10_MAPE_01	12	0	4	BL21	76	3.23634	Training_EuclideanDist-Mean
813	IndustrialStrains0103_ConcsBN_FC-16-1C7D-16_50Sup_Sampled_FCLog10_MAPE_01	15	0	6	C	223	3.43964	Training_EuclideanDist-Mean
814	IndustrialStrains0103_ConcsBN_FC-16-1C7D-16_50Sup_Sampled_FCLog10_MAPE_01	9	0	5	Crooks	313	3.00958	Training_EuclideanDist-Mean
815	IndustrialStrains0103_ConcsBN_FC-16-1C7D-16_50Sup_Sampled_FCLog10_MAPE_01	0	0	3	DH5a	384	3.39652	Training_EuclideanDist-Mean
816	IndustrialStrains0103_ConcsBN_FC-16-1C7D-16_50Sup_Sampled_FCLog10_MAPE_01	3	0	5	MG1655	531	2.15129	Training_EuclideanDist-Mean
817	IndustrialStrains0103_ConcsBN_FC-16-1C7D-16_50Sup_Sampled_FCLog10_MAPE_01	13	0	0	W	573	2.33418	Training_EuclideanDist-Mean
818	IndustrialStrains0103_ConcsBN_FC-16-1C7D-16_50Sup_Sampled_FCLog10_MAPE_01	12	0	3	W3110	732	2.61355	Training_EuclideanDist-Mean
819	IndustrialStrains0103_ConcsBN_FC-16-1C7D-16_50Sup_Sampled_FCLog10_MAPE_01	5	0	1	BL21	21	86.9278	Training_PercentDifference-Mean
820	IndustrialStrains0103_ConcsBN_FC-16-1C7D-16_50Sup_Sampled_FCLog10_MAPE_01	0	0	6	C	208	86.762	Training_PercentDifference-Mean
821	IndustrialStrains0103_ConcsBN_FC-16-1C7D-16_50Sup_Sampled_FCLog10_MAPE_01	12	0	1	Crooks	252	86.8126	Training_PercentDifference-Mean
822	IndustrialStrains0103_ConcsBN_FC-16-1C7D-16_50Sup_Sampled_FCLog10_MAPE_01	2	0	6	DH5a	434	86.9827	Training_PercentDifference-Mean
823	IndustrialStrains0103_ConcsBN_FC-16-1C7D-16_50Sup_Sampled_FCLog10_MAPE_01	6	0	4	MG1655	518	71.6092	Training_PercentDifference-Mean
824	IndustrialStrains0103_ConcsBN_FC-16-1C7D-16_50Sup_Sampled_FCLog10_MAPE_01	14	0	6	W	670	86.8195	Training_PercentDifference-Mean
825	IndustrialStrains0103_ConcsBN_FC-16-1C7D-16_50Sup_Sampled_FCLog10_MAPE_01	11	0	6	W3110	779	86.9432	Training_PercentDifference-Mean
826	IndustrialStrains0103_ConcsBN_FC-16-1C7D-16_50Sup_Sampled_FCLog10_MAPE_01	0	0	0	BL21	0	3.35871	Validation_EuclideanDist-Mean
827	IndustrialStrains0103_ConcsBN_FC-16-1C7D-16_50Sup_Sampled_FCLog10_MAPE_01	8	0	2	C	152	3.41673	Validation_EuclideanDist-Mean
828	IndustrialStrains0103_ConcsBN_FC-16-1C7D-16_50Sup_Sampled_FCLog10_MAPE_01	9	0	2	Crooks	265	3.15194	Validation_EuclideanDist-Mean
829	IndustrialStrains0103_ConcsBN_FC-16-1C7D-16_50Sup_Sampled_FCLog10_MAPE_01	9	0	6	DH5a	441	3.54786	Validation_EuclideanDist-Mean
830	IndustrialStrains0103_ConcsBN_FC-16-1C7D-16_50Sup_Sampled_FCLog10_MAPE_01	0	0	4	MG1655	512	2.20066	Validation_EuclideanDist-Mean
831	IndustrialStrains0103_ConcsBN_FC-16-1C7D-16_50Sup_Sampled_FCLog10_MAPE_01	7	0	5	W	647	2.78165	Validation_EuclideanDist-Mean
832	IndustrialStrains0103_ConcsBN_FC-16-1C7D-16_50Sup_Sampled_FCLog10_MAPE_01	2	0	3	W3110	722	3.2011	Validation_EuclideanDist-Mean
833	IndustrialStrains0103_ConcsBN_FC-16-1C7D-16_50Sup_Sampled_FCLog10_MAPE_01	15	0	6	BL21	111	86.8503	Validation_PercentDifference-Mean
834	IndustrialStrains0103_ConcsBN_FC-16-1C7D-16_50Sup_Sampled_FCLog10_MAPE_01	10	0	6	C	218	86.9523	Validation_PercentDifference-Mean
835	IndustrialStrains0103_ConcsBN_FC-16-1C7D-16_50Sup_Sampled_FCLog10_MAPE_01	9	0	1	Crooks	249	86.9283	Validation_PercentDifference-Mean
836	IndustrialStrains0103_ConcsBN_FC-16-1C7D-16_50Sup_Sampled_FCLog10_MAPE_01	5	0	5	DH5a	421	86.9113	Validation_PercentDifference-Mean
837	IndustrialStrains0103_ConcsBN_FC-16-1C7D-16_50Sup_Sampled_FCLog10_MAPE_01	4	0	0	MG1655	452	68.0119	Validation_PercentDifference-Mean
838	IndustrialStrains0103_ConcsBN_FC-16-1C7D-16_50Sup_Sampled_FCLog10_MAPE_01	13	0	0	W	573	86.9538	Validation_PercentDifference-Mean
839	IndustrialStrains0103_ConcsBN_FC-16-1C7D-16_50Sup_Sampled_FCLog10_MAPE_01	15	0	2	W3110	719	86.7853	Validation_PercentDifference-Mean
840	IndustrialStrains0103_ConcsBN_FC-16-1C7D-16_50Sup_Sampled_FCLog10_MSE_02	11	0	1	BL21	27	2.23276	Training_EuclideanDist-Mean
841	IndustrialStrains0103_ConcsBN_FC-16-1C7D-16_50Sup_Sampled_FCLog10_MSE_02	15	0	0	C	127	2.58243	Training_EuclideanDist-Mean
842	IndustrialStrains0103_ConcsBN_FC-16-1C7D-16_50Sup_Sampled_FCLog10_MSE_02	9	0	1	Crooks	249	2.18072	Training_EuclideanDist-Mean
843	IndustrialStrains0103_ConcsBN_FC-16-1C7D-16_50Sup_Sampled_FCLog10_MSE_02	10	0	1	DH5a	362	2.51162	Training_EuclideanDist-Mean
844	IndustrialStrains0103_ConcsBN_FC-16-1C7D-16_50Sup_Sampled_FCLog10_MSE_02	15	0	5	MG1655	543	2.46251	Training_EuclideanDist-Mean
845	IndustrialStrains0103_ConcsBN_FC-16-1C7D-16_50Sup_Sampled_FCLog10_MSE_02	10	0	5	W	650	2.14547	Training_EuclideanDist-Mean
846	IndustrialStrains0103_ConcsBN_FC-16-1C7D-16_50Sup_Sampled_FCLog10_MSE_02	1	0	6	W3110	769	2.57383	Training_EuclideanDist-Mean
847	IndustrialStrains0103_ConcsBN_FC-16-1C7D-16_50Sup_Sampled_FCLog10_MSE_02	11	0	5	BL21	91	140.144	Training_PercentDifference-Mean
848	IndustrialStrains0103_ConcsBN_FC-16-1C7D-16_50Sup_Sampled_FCLog10_MSE_02	9	0	5	C	201	147.524	Training_PercentDifference-Mean
849	IndustrialStrains0103_ConcsBN_FC-16-1C7D-16_50Sup_Sampled_FCLog10_MSE_02	15	0	5	Crooks	319	121.187	Training_PercentDifference-Mean
850	IndustrialStrains0103_ConcsBN_FC-16-1C7D-16_50Sup_Sampled_FCLog10_MSE_02	14	0	5	DH5a	430	147.295	Training_PercentDifference-Mean
851	IndustrialStrains0103_ConcsBN_FC-16-1C7D-16_50Sup_Sampled_FCLog10_MSE_02	15	0	6	MG1655	559	326.971	Training_PercentDifference-Mean
852	IndustrialStrains0103_ConcsBN_FC-16-1C7D-16_50Sup_Sampled_FCLog10_MSE_02	12	0	5	W	652	172.879	Training_PercentDifference-Mean
853	IndustrialStrains0103_ConcsBN_FC-16-1C7D-16_50Sup_Sampled_FCLog10_MSE_02	13	0	5	W3110	765	177.482	Training_PercentDifference-Mean
854	IndustrialStrains0103_ConcsBN_FC-16-1C7D-16_50Sup_Sampled_FCLog10_MSE_02	9	0	2	BL21	41	2.85071	Validation_EuclideanDist-Mean
855	IndustrialStrains0103_ConcsBN_FC-16-1C7D-16_50Sup_Sampled_FCLog10_MSE_02	0	0	2	C	144	3.09766	Validation_EuclideanDist-Mean
856	IndustrialStrains0103_ConcsBN_FC-16-1C7D-16_50Sup_Sampled_FCLog10_MSE_02	6	0	5	Crooks	310	2.7084	Validation_EuclideanDist-Mean
857	IndustrialStrains0103_ConcsBN_FC-16-1C7D-16_50Sup_Sampled_FCLog10_MSE_02	5	0	5	DH5a	421	3.08277	Validation_EuclideanDist-Mean
858	IndustrialStrains0103_ConcsBN_FC-16-1C7D-16_50Sup_Sampled_FCLog10_MSE_02	15	0	5	MG1655	543	2.51014	Validation_EuclideanDist-Mean
859	IndustrialStrains0103_ConcsBN_FC-16-1C7D-16_50Sup_Sampled_FCLog10_MSE_02	14	0	5	W	654	2.7027	Validation_EuclideanDist-Mean
860	IndustrialStrains0103_ConcsBN_FC-16-1C7D-16_50Sup_Sampled_FCLog10_MSE_02	2	0	6	W3110	770	3.40071	Validation_EuclideanDist-Mean
861	IndustrialStrains0103_ConcsBN_FC-16-1C7D-16_50Sup_Sampled_FCLog10_MSE_02	14	0	5	BL21	94	128.704	Validation_PercentDifference-Mean
862	IndustrialStrains0103_ConcsBN_FC-16-1C7D-16_50Sup_Sampled_FCLog10_MSE_02	2	0	5	C	194	184.598	Validation_PercentDifference-Mean
863	IndustrialStrains0103_ConcsBN_FC-16-1C7D-16_50Sup_Sampled_FCLog10_MSE_02	0	0	5	Crooks	304	151.689	Validation_PercentDifference-Mean
864	IndustrialStrains0103_ConcsBN_FC-16-1C7D-16_50Sup_Sampled_FCLog10_MSE_02	0	0	5	DH5a	416	153.358	Validation_PercentDifference-Mean
865	IndustrialStrains0103_ConcsBN_FC-16-1C7D-16_50Sup_Sampled_FCLog10_MSE_02	14	0	2	MG1655	494	387.388	Validation_PercentDifference-Mean
866	IndustrialStrains0103_ConcsBN_FC-16-1C7D-16_50Sup_Sampled_FCLog10_MSE_02	15	0	1	W	591	401.01	Validation_PercentDifference-Mean
867	IndustrialStrains0103_ConcsBN_FC-16-1C7D-16_50Sup_Sampled_FCLog10_MSE_02	2	0	5	W3110	754	266.19	Validation_PercentDifference-Mean
868	IndustrialStrains0103_ConcsBN_FC-16-1C7D-16_50Sup_Sampled_FCLog10_MAPE_02	14	0	2	BL21	46	3.23777	Training_EuclideanDist-Mean
869	IndustrialStrains0103_ConcsBN_FC-16-1C7D-16_50Sup_Sampled_FCLog10_MAPE_02	12	0	1	C	140	3.46062	Training_EuclideanDist-Mean
870	IndustrialStrains0103_ConcsBN_FC-16-1C7D-16_50Sup_Sampled_FCLog10_MAPE_02	12	0	0	Crooks	236	3.02318	Training_EuclideanDist-Mean
871	IndustrialStrains0103_ConcsBN_FC-16-1C7D-16_50Sup_Sampled_FCLog10_MAPE_02	6	0	3	DH5a	390	3.37158	Training_EuclideanDist-Mean
872	IndustrialStrains0103_ConcsBN_FC-16-1C7D-16_50Sup_Sampled_FCLog10_MAPE_02	12	0	0	MG1655	460	2.15894	Training_EuclideanDist-Mean
873	IndustrialStrains0103_ConcsBN_FC-16-1C7D-16_50Sup_Sampled_FCLog10_MAPE_02	9	0	5	W	649	2.36984	Training_EuclideanDist-Mean
874	IndustrialStrains0103_ConcsBN_FC-16-1C7D-16_50Sup_Sampled_FCLog10_MAPE_02	7	0	4	W3110	743	2.60243	Training_EuclideanDist-Mean
875	IndustrialStrains0103_ConcsBN_FC-16-1C7D-16_50Sup_Sampled_FCLog10_MAPE_02	1	0	2	BL21	33	86.9456	Training_PercentDifference-Mean
876	IndustrialStrains0103_ConcsBN_FC-16-1C7D-16_50Sup_Sampled_FCLog10_MAPE_02	14	0	6	C	222	86.964	Training_PercentDifference-Mean
877	IndustrialStrains0103_ConcsBN_FC-16-1C7D-16_50Sup_Sampled_FCLog10_MAPE_02	5	0	6	Crooks	325	86.9905	Training_PercentDifference-Mean
878	IndustrialStrains0103_ConcsBN_FC-16-1C7D-16_50Sup_Sampled_FCLog10_MAPE_02	6	0	4	DH5a	406	86.9591	Training_PercentDifference-Mean
879	IndustrialStrains0103_ConcsBN_FC-16-1C7D-16_50Sup_Sampled_FCLog10_MAPE_02	3	0	1	MG1655	467	71.4844	Training_PercentDifference-Mean
880	IndustrialStrains0103_ConcsBN_FC-16-1C7D-16_50Sup_Sampled_FCLog10_MAPE_02	2	0	5	W	642	86.925	Training_PercentDifference-Mean
881	IndustrialStrains0103_ConcsBN_FC-16-1C7D-16_50Sup_Sampled_FCLog10_MAPE_02	9	0	5	W3110	761	86.9233	Training_PercentDifference-Mean
882	IndustrialStrains0103_ConcsBN_FC-16-1C7D-16_50Sup_Sampled_FCLog10_MAPE_02	15	0	1	BL21	31	3.35364	Validation_EuclideanDist-Mean
883	IndustrialStrains0103_ConcsBN_FC-16-1C7D-16_50Sup_Sampled_FCLog10_MAPE_02	5	0	2	C	149	3.44688	Validation_EuclideanDist-Mean
884	IndustrialStrains0103_ConcsBN_FC-16-1C7D-16_50Sup_Sampled_FCLog10_MAPE_02	5	0	1	Crooks	245	3.14498	Validation_EuclideanDist-Mean
885	IndustrialStrains0103_ConcsBN_FC-16-1C7D-16_50Sup_Sampled_FCLog10_MAPE_02	11	0	2	DH5a	379	3.56331	Validation_EuclideanDist-Mean
886	IndustrialStrains0103_ConcsBN_FC-16-1C7D-16_50Sup_Sampled_FCLog10_MAPE_02	8	0	6	MG1655	552	2.22706	Validation_EuclideanDist-Mean
887	IndustrialStrains0103_ConcsBN_FC-16-1C7D-16_50Sup_Sampled_FCLog10_MAPE_02	3	0	5	W	643	2.77518	Validation_EuclideanDist-Mean
888	IndustrialStrains0103_ConcsBN_FC-16-1C7D-16_50Sup_Sampled_FCLog10_MAPE_02	2	0	1	W3110	690	3.16994	Validation_EuclideanDist-Mean
889	IndustrialStrains0103_ConcsBN_FC-16-1C7D-16_50Sup_Sampled_FCLog10_MAPE_02	8	0	4	BL21	72	86.8888	Validation_PercentDifference-Mean
890	IndustrialStrains0103_ConcsBN_FC-16-1C7D-16_50Sup_Sampled_FCLog10_MAPE_02	8	0	4	C	184	86.9539	Validation_PercentDifference-Mean
891	IndustrialStrains0103_ConcsBN_FC-16-1C7D-16_50Sup_Sampled_FCLog10_MAPE_02	4	0	2	Crooks	260	87.0073	Validation_PercentDifference-Mean
892	IndustrialStrains0103_ConcsBN_FC-16-1C7D-16_50Sup_Sampled_FCLog10_MAPE_02	2	0	5	DH5a	418	86.989	Validation_PercentDifference-Mean
893	IndustrialStrains0103_ConcsBN_FC-16-1C7D-16_50Sup_Sampled_FCLog10_MAPE_02	15	0	2	MG1655	495	68.1901	Validation_PercentDifference-Mean
894	IndustrialStrains0103_ConcsBN_FC-16-1C7D-16_50Sup_Sampled_FCLog10_MAPE_02	3	0	3	W	611	86.9913	Validation_PercentDifference-Mean
895	IndustrialStrains0103_ConcsBN_FC-16-1C7D-16_50Sup_Sampled_FCLog10_MAPE_02	13	0	3	W3110	733	86.9435	Validation_PercentDifference-Mean
896	IndustrialStrains0103_ConcsBN_FC-16-1C7D-16_25Sup_Sampled_FCLog10_MSE_01	0	0	1	BL21	16	2.13525	Training_EuclideanDist-Mean
897	IndustrialStrains0103_ConcsBN_FC-16-1C7D-16_25Sup_Sampled_FCLog10_MSE_01	13	0	1	C	141	2.71222	Training_EuclideanDist-Mean
898	IndustrialStrains0103_ConcsBN_FC-16-1C7D-16_25Sup_Sampled_FCLog10_MSE_01	2	0	6	Crooks	322	2.09796	Training_EuclideanDist-Mean
899	IndustrialStrains0103_ConcsBN_FC-16-1C7D-16_25Sup_Sampled_FCLog10_MSE_01	3	0	1	DH5a	355	2.37161	Training_EuclideanDist-Mean
900	IndustrialStrains0103_ConcsBN_FC-16-1C7D-16_25Sup_Sampled_FCLog10_MSE_01	0	0	4	MG1655	512	2.48557	Training_EuclideanDist-Mean
901	IndustrialStrains0103_ConcsBN_FC-16-1C7D-16_25Sup_Sampled_FCLog10_MSE_01	0	0	4	W	624	2.42632	Training_EuclideanDist-Mean
902	IndustrialStrains0103_ConcsBN_FC-16-1C7D-16_25Sup_Sampled_FCLog10_MSE_01	0	0	0	W3110	672	2.44324	Training_EuclideanDist-Mean
903	IndustrialStrains0103_ConcsBN_FC-16-1C7D-16_25Sup_Sampled_FCLog10_MSE_01	4	0	3	BL21	52	130.108	Training_PercentDifference-Mean
904	IndustrialStrains0103_ConcsBN_FC-16-1C7D-16_25Sup_Sampled_FCLog10_MSE_01	9	0	2	C	153	128.365	Training_PercentDifference-Mean
905	IndustrialStrains0103_ConcsBN_FC-16-1C7D-16_25Sup_Sampled_FCLog10_MSE_01	14	0	4	Crooks	302	120.577	Training_PercentDifference-Mean
906	IndustrialStrains0103_ConcsBN_FC-16-1C7D-16_25Sup_Sampled_FCLog10_MSE_01	8	0	4	DH5a	408	128.528	Training_PercentDifference-Mean
907	IndustrialStrains0103_ConcsBN_FC-16-1C7D-16_25Sup_Sampled_FCLog10_MSE_01	6	0	4	MG1655	518	231.361	Training_PercentDifference-Mean
908	IndustrialStrains0103_ConcsBN_FC-16-1C7D-16_25Sup_Sampled_FCLog10_MSE_01	6	0	3	W	614	183.903	Training_PercentDifference-Mean
909	IndustrialStrains0103_ConcsBN_FC-16-1C7D-16_25Sup_Sampled_FCLog10_MSE_01	0	0	4	W3110	736	169.588	Training_PercentDifference-Mean
910	IndustrialStrains0103_ConcsBN_FC-16-1C7D-16_25Sup_Sampled_FCLog10_MSE_01	1	0	6	BL21	97	2.76774	Validation_EuclideanDist-Mean
911	IndustrialStrains0103_ConcsBN_FC-16-1C7D-16_25Sup_Sampled_FCLog10_MSE_01	15	0	5	C	207	3.17266	Validation_EuclideanDist-Mean
912	IndustrialStrains0103_ConcsBN_FC-16-1C7D-16_25Sup_Sampled_FCLog10_MSE_01	14	0	0	Crooks	238	2.68427	Validation_EuclideanDist-Mean
913	IndustrialStrains0103_ConcsBN_FC-16-1C7D-16_25Sup_Sampled_FCLog10_MSE_01	9	0	0	DH5a	345	3.06334	Validation_EuclideanDist-Mean
914	IndustrialStrains0103_ConcsBN_FC-16-1C7D-16_25Sup_Sampled_FCLog10_MSE_01	5	0	4	MG1655	517	2.57252	Validation_EuclideanDist-Mean
915	IndustrialStrains0103_ConcsBN_FC-16-1C7D-16_25Sup_Sampled_FCLog10_MSE_01	0	0	0	W	560	2.91011	Validation_EuclideanDist-Mean
916	IndustrialStrains0103_ConcsBN_FC-16-1C7D-16_25Sup_Sampled_FCLog10_MSE_01	12	0	4	W3110	748	3.25285	Validation_EuclideanDist-Mean
917	IndustrialStrains0103_ConcsBN_FC-16-1C7D-16_25Sup_Sampled_FCLog10_MSE_01	3	0	4	BL21	67	139.844	Validation_PercentDifference-Mean
918	IndustrialStrains0103_ConcsBN_FC-16-1C7D-16_25Sup_Sampled_FCLog10_MSE_01	14	0	4	C	190	182.246	Validation_PercentDifference-Mean
919	IndustrialStrains0103_ConcsBN_FC-16-1C7D-16_25Sup_Sampled_FCLog10_MSE_01	11	0	0	Crooks	235	179.442	Validation_PercentDifference-Mean
920	IndustrialStrains0103_ConcsBN_FC-16-1C7D-16_25Sup_Sampled_FCLog10_MSE_01	5	0	3	DH5a	389	150.178	Validation_PercentDifference-Mean
921	IndustrialStrains0103_ConcsBN_FC-16-1C7D-16_25Sup_Sampled_FCLog10_MSE_01	0	0	5	MG1655	528	340.977	Validation_PercentDifference-Mean
922	IndustrialStrains0103_ConcsBN_FC-16-1C7D-16_25Sup_Sampled_FCLog10_MSE_01	1	0	4	W	625	253.714	Validation_PercentDifference-Mean
923	IndustrialStrains0103_ConcsBN_FC-16-1C7D-16_25Sup_Sampled_FCLog10_MSE_01	2	0	0	W3110	674	209.526	Validation_PercentDifference-Mean
924	IndustrialStrains0103_ConcsBN_FC-16-1C7D-16_25Sup_Sampled_FCLog10_MAPE_01	4	0	6	BL21	100	3.24425	Training_EuclideanDist-Mean
925	IndustrialStrains0103_ConcsBN_FC-16-1C7D-16_25Sup_Sampled_FCLog10_MAPE_01	9	0	6	C	217	3.44449	Training_EuclideanDist-Mean
926	IndustrialStrains0103_ConcsBN_FC-16-1C7D-16_25Sup_Sampled_FCLog10_MAPE_01	7	0	6	Crooks	327	3.01655	Training_EuclideanDist-Mean
927	IndustrialStrains0103_ConcsBN_FC-16-1C7D-16_25Sup_Sampled_FCLog10_MAPE_01	7	0	2	DH5a	375	3.38175	Training_EuclideanDist-Mean
928	IndustrialStrains0103_ConcsBN_FC-16-1C7D-16_25Sup_Sampled_FCLog10_MAPE_01	2	0	0	MG1655	450	2.16311	Training_EuclideanDist-Mean
929	IndustrialStrains0103_ConcsBN_FC-16-1C7D-16_25Sup_Sampled_FCLog10_MAPE_01	2	0	4	W	626	2.36295	Training_EuclideanDist-Mean
930	IndustrialStrains0103_ConcsBN_FC-16-1C7D-16_25Sup_Sampled_FCLog10_MAPE_01	0	0	4	W3110	736	2.60385	Training_EuclideanDist-Mean
931	IndustrialStrains0103_ConcsBN_FC-16-1C7D-16_25Sup_Sampled_FCLog10_MAPE_01	13	0	6	BL21	109	87.0187	Training_PercentDifference-Mean
932	IndustrialStrains0103_ConcsBN_FC-16-1C7D-16_25Sup_Sampled_FCLog10_MAPE_01	9	0	6	C	217	86.9778	Training_PercentDifference-Mean
933	IndustrialStrains0103_ConcsBN_FC-16-1C7D-16_25Sup_Sampled_FCLog10_MAPE_01	2	0	4	Crooks	290	86.8306	Training_PercentDifference-Mean
934	IndustrialStrains0103_ConcsBN_FC-16-1C7D-16_25Sup_Sampled_FCLog10_MAPE_01	7	0	1	DH5a	359	86.9717	Training_PercentDifference-Mean
935	IndustrialStrains0103_ConcsBN_FC-16-1C7D-16_25Sup_Sampled_FCLog10_MAPE_01	11	0	0	MG1655	459	71.7152	Training_PercentDifference-Mean
936	IndustrialStrains0103_ConcsBN_FC-16-1C7D-16_25Sup_Sampled_FCLog10_MAPE_01	11	0	6	W	667	86.9069	Training_PercentDifference-Mean
937	IndustrialStrains0103_ConcsBN_FC-16-1C7D-16_25Sup_Sampled_FCLog10_MAPE_01	15	0	2	W3110	719	86.9099	Training_PercentDifference-Mean
938	IndustrialStrains0103_ConcsBN_FC-16-1C7D-16_25Sup_Sampled_FCLog10_MAPE_01	6	0	2	BL21	38	3.34284	Validation_EuclideanDist-Mean
939	IndustrialStrains0103_ConcsBN_FC-16-1C7D-16_25Sup_Sampled_FCLog10_MAPE_01	7	0	6	C	215	3.44063	Validation_EuclideanDist-Mean
940	IndustrialStrains0103_ConcsBN_FC-16-1C7D-16_25Sup_Sampled_FCLog10_MAPE_01	13	0	3	Crooks	285	3.13538	Validation_EuclideanDist-Mean
941	IndustrialStrains0103_ConcsBN_FC-16-1C7D-16_25Sup_Sampled_FCLog10_MAPE_01	15	0	3	DH5a	399	3.54754	Validation_EuclideanDist-Mean
942	IndustrialStrains0103_ConcsBN_FC-16-1C7D-16_25Sup_Sampled_FCLog10_MAPE_01	3	0	4	MG1655	515	2.24172	Validation_EuclideanDist-Mean
943	IndustrialStrains0103_ConcsBN_FC-16-1C7D-16_25Sup_Sampled_FCLog10_MAPE_01	12	0	0	W	572	2.78565	Validation_EuclideanDist-Mean
944	IndustrialStrains0103_ConcsBN_FC-16-1C7D-16_25Sup_Sampled_FCLog10_MAPE_01	8	0	2	W3110	712	3.20474	Validation_EuclideanDist-Mean
945	IndustrialStrains0103_ConcsBN_FC-16-1C7D-16_25Sup_Sampled_FCLog10_MAPE_01	1	0	0	BL21	1	86.9045	Validation_PercentDifference-Mean
946	IndustrialStrains0103_ConcsBN_FC-16-1C7D-16_25Sup_Sampled_FCLog10_MAPE_01	2	0	4	C	178	86.8837	Validation_PercentDifference-Mean
947	IndustrialStrains0103_ConcsBN_FC-16-1C7D-16_25Sup_Sampled_FCLog10_MAPE_01	9	0	0	Crooks	233	86.8291	Validation_PercentDifference-Mean
948	IndustrialStrains0103_ConcsBN_FC-16-1C7D-16_25Sup_Sampled_FCLog10_MAPE_01	1	0	1	DH5a	353	86.9875	Validation_PercentDifference-Mean
949	IndustrialStrains0103_ConcsBN_FC-16-1C7D-16_25Sup_Sampled_FCLog10_MAPE_01	15	0	5	MG1655	543	67.9894	Validation_PercentDifference-Mean
950	IndustrialStrains0103_ConcsBN_FC-16-1C7D-16_25Sup_Sampled_FCLog10_MAPE_01	7	0	1	W	583	86.9572	Validation_PercentDifference-Mean
951	IndustrialStrains0103_ConcsBN_FC-16-1C7D-16_25Sup_Sampled_FCLog10_MAPE_01	14	0	5	W3110	766	86.8393	Validation_PercentDifference-Mean
952	IndustrialStrains0103_ConcsBN_FC-16-1C7D-16_25Sup_Sampled_FCLog10_MSE_02	6	0	3	BL21	54	2.10204	Training_EuclideanDist-Mean
953	IndustrialStrains0103_ConcsBN_FC-16-1C7D-16_25Sup_Sampled_FCLog10_MSE_02	10	0	1	C	138	2.66323	Training_EuclideanDist-Mean
954	IndustrialStrains0103_ConcsBN_FC-16-1C7D-16_25Sup_Sampled_FCLog10_MSE_02	2	0	3	Crooks	274	2.08471	Training_EuclideanDist-Mean
955	IndustrialStrains0103_ConcsBN_FC-16-1C7D-16_25Sup_Sampled_FCLog10_MSE_02	11	0	3	DH5a	395	2.28036	Training_EuclideanDist-Mean
956	IndustrialStrains0103_ConcsBN_FC-16-1C7D-16_25Sup_Sampled_FCLog10_MSE_02	1	0	2	MG1655	481	2.33312	Training_EuclideanDist-Mean
957	IndustrialStrains0103_ConcsBN_FC-16-1C7D-16_25Sup_Sampled_FCLog10_MSE_02	15	0	2	W	607	2.13132	Training_EuclideanDist-Mean
958	IndustrialStrains0103_ConcsBN_FC-16-1C7D-16_25Sup_Sampled_FCLog10_MSE_02	5	0	0	W3110	677	2.35881	Training_EuclideanDist-Mean
959	IndustrialStrains0103_ConcsBN_FC-16-1C7D-16_25Sup_Sampled_FCLog10_MSE_02	6	0	2	BL21	38	116.292	Training_PercentDifference-Mean
960	IndustrialStrains0103_ConcsBN_FC-16-1C7D-16_25Sup_Sampled_FCLog10_MSE_02	10	0	2	C	154	118.978	Training_PercentDifference-Mean
961	IndustrialStrains0103_ConcsBN_FC-16-1C7D-16_25Sup_Sampled_FCLog10_MSE_02	15	0	5	Crooks	319	110.979	Training_PercentDifference-Mean
962	IndustrialStrains0103_ConcsBN_FC-16-1C7D-16_25Sup_Sampled_FCLog10_MSE_02	1	0	4	DH5a	401	127.224	Training_PercentDifference-Mean
963	IndustrialStrains0103_ConcsBN_FC-16-1C7D-16_25Sup_Sampled_FCLog10_MSE_02	4	0	0	MG1655	452	196.878	Training_PercentDifference-Mean
964	IndustrialStrains0103_ConcsBN_FC-16-1C7D-16_25Sup_Sampled_FCLog10_MSE_02	9	0	2	W	601	157.623	Training_PercentDifference-Mean
965	IndustrialStrains0103_ConcsBN_FC-16-1C7D-16_25Sup_Sampled_FCLog10_MSE_02	1	0	2	W3110	705	157.082	Training_PercentDifference-Mean
966	IndustrialStrains0103_ConcsBN_FC-16-1C7D-16_25Sup_Sampled_FCLog10_MSE_02	12	0	3	BL21	60	2.75769	Validation_EuclideanDist-Mean
967	IndustrialStrains0103_ConcsBN_FC-16-1C7D-16_25Sup_Sampled_FCLog10_MSE_02	3	0	1	C	131	3.12613	Validation_EuclideanDist-Mean
968	IndustrialStrains0103_ConcsBN_FC-16-1C7D-16_25Sup_Sampled_FCLog10_MSE_02	14	0	5	Crooks	318	2.64272	Validation_EuclideanDist-Mean
969	IndustrialStrains0103_ConcsBN_FC-16-1C7D-16_25Sup_Sampled_FCLog10_MSE_02	15	0	3	DH5a	399	3.03023	Validation_EuclideanDist-Mean
970	IndustrialStrains0103_ConcsBN_FC-16-1C7D-16_25Sup_Sampled_FCLog10_MSE_02	0	0	2	MG1655	480	2.42506	Validation_EuclideanDist-Mean
971	IndustrialStrains0103_ConcsBN_FC-16-1C7D-16_25Sup_Sampled_FCLog10_MSE_02	0	0	2	W	592	2.72747	Validation_EuclideanDist-Mean
972	IndustrialStrains0103_ConcsBN_FC-16-1C7D-16_25Sup_Sampled_FCLog10_MSE_02	3	0	0	W3110	675	3.15597	Validation_EuclideanDist-Mean
973	IndustrialStrains0103_ConcsBN_FC-16-1C7D-16_25Sup_Sampled_FCLog10_MSE_02	14	0	4	BL21	78	135.263	Validation_PercentDifference-Mean
974	IndustrialStrains0103_ConcsBN_FC-16-1C7D-16_25Sup_Sampled_FCLog10_MSE_02	3	0	2	C	147	137.842	Validation_PercentDifference-Mean
975	IndustrialStrains0103_ConcsBN_FC-16-1C7D-16_25Sup_Sampled_FCLog10_MSE_02	5	0	2	Crooks	261	159.62	Validation_PercentDifference-Mean
976	IndustrialStrains0103_ConcsBN_FC-16-1C7D-16_25Sup_Sampled_FCLog10_MSE_02	0	0	6	DH5a	432	156.602	Validation_PercentDifference-Mean
977	IndustrialStrains0103_ConcsBN_FC-16-1C7D-16_25Sup_Sampled_FCLog10_MSE_02	6	0	2	MG1655	486	248.379	Validation_PercentDifference-Mean
978	IndustrialStrains0103_ConcsBN_FC-16-1C7D-16_25Sup_Sampled_FCLog10_MSE_02	2	0	2	W	594	164.785	Validation_PercentDifference-Mean
979	IndustrialStrains0103_ConcsBN_FC-16-1C7D-16_25Sup_Sampled_FCLog10_MSE_02	0	0	0	W3110	672	197.387	Validation_PercentDifference-Mean
980	IndustrialStrains0103_ConcsBN_FC-16-1C7D-16_25Sup_Sampled_FCLog10_MAPE_02	7	0	3	BL21	55	3.23214	Training_EuclideanDist-Mean
981	IndustrialStrains0103_ConcsBN_FC-16-1C7D-16_25Sup_Sampled_FCLog10_MAPE_02	9	0	5	C	201	3.44091	Training_EuclideanDist-Mean
982	IndustrialStrains0103_ConcsBN_FC-16-1C7D-16_25Sup_Sampled_FCLog10_MAPE_02	2	0	4	Crooks	290	3.00546	Training_EuclideanDist-Mean
983	IndustrialStrains0103_ConcsBN_FC-16-1C7D-16_25Sup_Sampled_FCLog10_MAPE_02	15	0	1	DH5a	367	3.38209	Training_EuclideanDist-Mean
984	IndustrialStrains0103_ConcsBN_FC-16-1C7D-16_25Sup_Sampled_FCLog10_MAPE_02	0	0	2	MG1655	480	2.16811	Training_EuclideanDist-Mean
985	IndustrialStrains0103_ConcsBN_FC-16-1C7D-16_25Sup_Sampled_FCLog10_MAPE_02	14	0	0	W	574	2.35346	Training_EuclideanDist-Mean
986	IndustrialStrains0103_ConcsBN_FC-16-1C7D-16_25Sup_Sampled_FCLog10_MAPE_02	0	0	6	W3110	768	2.59438	Training_EuclideanDist-Mean
987	IndustrialStrains0103_ConcsBN_FC-16-1C7D-16_25Sup_Sampled_FCLog10_MAPE_02	2	0	3	BL21	50	86.9379	Training_PercentDifference-Mean
988	IndustrialStrains0103_ConcsBN_FC-16-1C7D-16_25Sup_Sampled_FCLog10_MAPE_02	1	0	4	C	177	86.9291	Training_PercentDifference-Mean
989	IndustrialStrains0103_ConcsBN_FC-16-1C7D-16_25Sup_Sampled_FCLog10_MAPE_02	14	0	0	Crooks	238	86.8962	Training_PercentDifference-Mean
990	IndustrialStrains0103_ConcsBN_FC-16-1C7D-16_25Sup_Sampled_FCLog10_MAPE_02	14	0	2	DH5a	382	86.9406	Training_PercentDifference-Mean
991	IndustrialStrains0103_ConcsBN_FC-16-1C7D-16_25Sup_Sampled_FCLog10_MAPE_02	6	0	5	MG1655	534	71.8974	Training_PercentDifference-Mean
992	IndustrialStrains0103_ConcsBN_FC-16-1C7D-16_25Sup_Sampled_FCLog10_MAPE_02	15	0	1	W	591	86.9306	Training_PercentDifference-Mean
993	IndustrialStrains0103_ConcsBN_FC-16-1C7D-16_25Sup_Sampled_FCLog10_MAPE_02	10	0	5	W3110	762	86.8826	Training_PercentDifference-Mean
994	IndustrialStrains0103_ConcsBN_FC-16-1C7D-16_25Sup_Sampled_FCLog10_MAPE_02	1	0	2	BL21	33	3.34427	Validation_EuclideanDist-Mean
995	IndustrialStrains0103_ConcsBN_FC-16-1C7D-16_25Sup_Sampled_FCLog10_MAPE_02	14	0	3	C	174	3.44047	Validation_EuclideanDist-Mean
996	IndustrialStrains0103_ConcsBN_FC-16-1C7D-16_25Sup_Sampled_FCLog10_MAPE_02	6	0	6	Crooks	326	3.15342	Validation_EuclideanDist-Mean
997	IndustrialStrains0103_ConcsBN_FC-16-1C7D-16_25Sup_Sampled_FCLog10_MAPE_02	9	0	3	DH5a	393	3.5581	Validation_EuclideanDist-Mean
998	IndustrialStrains0103_ConcsBN_FC-16-1C7D-16_25Sup_Sampled_FCLog10_MAPE_02	0	0	6	MG1655	544	2.22434	Validation_EuclideanDist-Mean
999	IndustrialStrains0103_ConcsBN_FC-16-1C7D-16_25Sup_Sampled_FCLog10_MAPE_02	11	0	5	W	651	2.77543	Validation_EuclideanDist-Mean
1000	IndustrialStrains0103_ConcsBN_FC-16-1C7D-16_25Sup_Sampled_FCLog10_MAPE_02	15	0	1	W3110	703	3.18508	Validation_EuclideanDist-Mean
1001	IndustrialStrains0103_ConcsBN_FC-16-1C7D-16_25Sup_Sampled_FCLog10_MAPE_02	14	0	1	BL21	30	86.987	Validation_PercentDifference-Mean
1002	IndustrialStrains0103_ConcsBN_FC-16-1C7D-16_25Sup_Sampled_FCLog10_MAPE_02	10	0	1	C	138	86.8883	Validation_PercentDifference-Mean
1003	IndustrialStrains0103_ConcsBN_FC-16-1C7D-16_25Sup_Sampled_FCLog10_MAPE_02	13	0	2	Crooks	269	86.8447	Validation_PercentDifference-Mean
1004	IndustrialStrains0103_ConcsBN_FC-16-1C7D-16_25Sup_Sampled_FCLog10_MAPE_02	0	0	4	DH5a	400	86.8792	Validation_PercentDifference-Mean
1005	IndustrialStrains0103_ConcsBN_FC-16-1C7D-16_25Sup_Sampled_FCLog10_MAPE_02	12	0	4	MG1655	524	67.9473	Validation_PercentDifference-Mean
1006	IndustrialStrains0103_ConcsBN_FC-16-1C7D-16_25Sup_Sampled_FCLog10_MAPE_02	11	0	4	W	635	86.8884	Validation_PercentDifference-Mean
1007	IndustrialStrains0103_ConcsBN_FC-16-1C7D-16_25Sup_Sampled_FCLog10_MAPE_02	8	0	1	W3110	696	86.901	Validation_PercentDifference-Mean
1008	IndustrialStrains0103_ConcsBN_FC-16-1C7D-16_10Sup_Sampled_FCLog10_MSE_01	13	0	2	BL21	45	2.11771	Training_EuclideanDist-Mean
1009	IndustrialStrains0103_ConcsBN_FC-16-1C7D-16_10Sup_Sampled_FCLog10_MSE_01	12	0	2	C	156	2.77546	Training_EuclideanDist-Mean
1010	IndustrialStrains0103_ConcsBN_FC-16-1C7D-16_10Sup_Sampled_FCLog10_MSE_01	10	0	2	Crooks	266	2.07917	Training_EuclideanDist-Mean
1011	IndustrialStrains0103_ConcsBN_FC-16-1C7D-16_10Sup_Sampled_FCLog10_MSE_01	12	0	2	DH5a	380	2.33916	Training_EuclideanDist-Mean
1012	IndustrialStrains0103_ConcsBN_FC-16-1C7D-16_10Sup_Sampled_FCLog10_MSE_01	0	0	3	MG1655	496	2.43763	Training_EuclideanDist-Mean
1013	IndustrialStrains0103_ConcsBN_FC-16-1C7D-16_10Sup_Sampled_FCLog10_MSE_01	15	0	4	W	639	2.37841	Training_EuclideanDist-Mean
1014	IndustrialStrains0103_ConcsBN_FC-16-1C7D-16_10Sup_Sampled_FCLog10_MSE_01	14	0	4	W3110	750	2.53141	Training_EuclideanDist-Mean
1015	IndustrialStrains0103_ConcsBN_FC-16-1C7D-16_10Sup_Sampled_FCLog10_MSE_01	11	0	4	BL21	75	116.204	Training_PercentDifference-Mean
1016	IndustrialStrains0103_ConcsBN_FC-16-1C7D-16_10Sup_Sampled_FCLog10_MSE_01	15	0	4	C	191	120.257	Training_PercentDifference-Mean
1017	IndustrialStrains0103_ConcsBN_FC-16-1C7D-16_10Sup_Sampled_FCLog10_MSE_01	0	0	1	Crooks	240	119.583	Training_PercentDifference-Mean
1018	IndustrialStrains0103_ConcsBN_FC-16-1C7D-16_10Sup_Sampled_FCLog10_MSE_01	1	0	3	DH5a	385	128.013	Training_PercentDifference-Mean
1019	IndustrialStrains0103_ConcsBN_FC-16-1C7D-16_10Sup_Sampled_FCLog10_MSE_01	0	0	5	MG1655	528	416.312	Training_PercentDifference-Mean
1020	IndustrialStrains0103_ConcsBN_FC-16-1C7D-16_10Sup_Sampled_FCLog10_MSE_01	15	0	4	W	639	166.472	Training_PercentDifference-Mean
1021	IndustrialStrains0103_ConcsBN_FC-16-1C7D-16_10Sup_Sampled_FCLog10_MSE_01	2	0	4	W3110	738	165.291	Training_PercentDifference-Mean
1022	IndustrialStrains0103_ConcsBN_FC-16-1C7D-16_10Sup_Sampled_FCLog10_MSE_01	3	0	0	BL21	3	2.77737	Validation_EuclideanDist-Mean
1023	IndustrialStrains0103_ConcsBN_FC-16-1C7D-16_10Sup_Sampled_FCLog10_MSE_01	0	0	6	C	208	3.16037	Validation_EuclideanDist-Mean
1024	IndustrialStrains0103_ConcsBN_FC-16-1C7D-16_10Sup_Sampled_FCLog10_MSE_01	8	0	0	Crooks	232	2.70968	Validation_EuclideanDist-Mean
1025	IndustrialStrains0103_ConcsBN_FC-16-1C7D-16_10Sup_Sampled_FCLog10_MSE_01	9	0	3	DH5a	393	3.07001	Validation_EuclideanDist-Mean
1026	IndustrialStrains0103_ConcsBN_FC-16-1C7D-16_10Sup_Sampled_FCLog10_MSE_01	0	0	3	MG1655	496	2.50184	Validation_EuclideanDist-Mean
1027	IndustrialStrains0103_ConcsBN_FC-16-1C7D-16_10Sup_Sampled_FCLog10_MSE_01	2	0	4	W	626	2.90637	Validation_EuclideanDist-Mean
1028	IndustrialStrains0103_ConcsBN_FC-16-1C7D-16_10Sup_Sampled_FCLog10_MSE_01	3	0	3	W3110	723	3.28629	Validation_EuclideanDist-Mean
1029	IndustrialStrains0103_ConcsBN_FC-16-1C7D-16_10Sup_Sampled_FCLog10_MSE_01	14	0	4	BL21	78	133.126	Validation_PercentDifference-Mean
1030	IndustrialStrains0103_ConcsBN_FC-16-1C7D-16_10Sup_Sampled_FCLog10_MSE_01	2	0	4	C	178	150.056	Validation_PercentDifference-Mean
1031	IndustrialStrains0103_ConcsBN_FC-16-1C7D-16_10Sup_Sampled_FCLog10_MSE_01	15	0	4	Crooks	303	162.887	Validation_PercentDifference-Mean
1032	IndustrialStrains0103_ConcsBN_FC-16-1C7D-16_10Sup_Sampled_FCLog10_MSE_01	0	0	4	DH5a	400	155.58	Validation_PercentDifference-Mean
1033	IndustrialStrains0103_ConcsBN_FC-16-1C7D-16_10Sup_Sampled_FCLog10_MSE_01	1	0	3	MG1655	497	306.002	Validation_PercentDifference-Mean
1034	IndustrialStrains0103_ConcsBN_FC-16-1C7D-16_10Sup_Sampled_FCLog10_MSE_01	12	0	0	W	572	244.611	Validation_PercentDifference-Mean
1035	IndustrialStrains0103_ConcsBN_FC-16-1C7D-16_10Sup_Sampled_FCLog10_MSE_01	1	0	4	W3110	737	226.84	Validation_PercentDifference-Mean
1036	IndustrialStrains0103_ConcsBN_FC-16-1C7D-16_10Sup_Sampled_FCLog10_MAPE_01	12	0	4	BL21	76	3.23433	Training_EuclideanDist-Mean
1037	IndustrialStrains0103_ConcsBN_FC-16-1C7D-16_10Sup_Sampled_FCLog10_MAPE_01	10	0	3	C	170	3.44146	Training_EuclideanDist-Mean
1038	IndustrialStrains0103_ConcsBN_FC-16-1C7D-16_10Sup_Sampled_FCLog10_MAPE_01	10	0	4	Crooks	298	3.02236	Training_EuclideanDist-Mean
1039	IndustrialStrains0103_ConcsBN_FC-16-1C7D-16_10Sup_Sampled_FCLog10_MAPE_01	11	0	2	DH5a	379	3.38093	Training_EuclideanDist-Mean
1040	IndustrialStrains0103_ConcsBN_FC-16-1C7D-16_10Sup_Sampled_FCLog10_MAPE_01	15	0	0	MG1655	463	2.13572	Training_EuclideanDist-Mean
1041	IndustrialStrains0103_ConcsBN_FC-16-1C7D-16_10Sup_Sampled_FCLog10_MAPE_01	12	0	3	W	620	2.34315	Training_EuclideanDist-Mean
1042	IndustrialStrains0103_ConcsBN_FC-16-1C7D-16_10Sup_Sampled_FCLog10_MAPE_01	15	0	3	W3110	735	2.59464	Training_EuclideanDist-Mean
1043	IndustrialStrains0103_ConcsBN_FC-16-1C7D-16_10Sup_Sampled_FCLog10_MAPE_01	2	0	3	BL21	50	86.9875	Training_PercentDifference-Mean
1044	IndustrialStrains0103_ConcsBN_FC-16-1C7D-16_10Sup_Sampled_FCLog10_MAPE_01	15	0	1	C	143	86.9446	Training_PercentDifference-Mean
1045	IndustrialStrains0103_ConcsBN_FC-16-1C7D-16_10Sup_Sampled_FCLog10_MAPE_01	12	0	3	Crooks	284	86.9748	Training_PercentDifference-Mean
1046	IndustrialStrains0103_ConcsBN_FC-16-1C7D-16_10Sup_Sampled_FCLog10_MAPE_01	11	0	2	DH5a	379	86.9053	Training_PercentDifference-Mean
1047	IndustrialStrains0103_ConcsBN_FC-16-1C7D-16_10Sup_Sampled_FCLog10_MAPE_01	4	0	0	MG1655	452	72.246	Training_PercentDifference-Mean
1048	IndustrialStrains0103_ConcsBN_FC-16-1C7D-16_10Sup_Sampled_FCLog10_MAPE_01	15	0	2	W	607	86.8434	Training_PercentDifference-Mean
1049	IndustrialStrains0103_ConcsBN_FC-16-1C7D-16_10Sup_Sampled_FCLog10_MAPE_01	3	0	2	W3110	707	86.943	Training_PercentDifference-Mean
1050	IndustrialStrains0103_ConcsBN_FC-16-1C7D-16_10Sup_Sampled_FCLog10_MAPE_01	1	0	1	BL21	17	3.35569	Validation_EuclideanDist-Mean
1051	IndustrialStrains0103_ConcsBN_FC-16-1C7D-16_10Sup_Sampled_FCLog10_MAPE_01	13	0	6	C	221	3.42757	Validation_EuclideanDist-Mean
1052	IndustrialStrains0103_ConcsBN_FC-16-1C7D-16_10Sup_Sampled_FCLog10_MAPE_01	7	0	5	Crooks	311	3.13125	Validation_EuclideanDist-Mean
1053	IndustrialStrains0103_ConcsBN_FC-16-1C7D-16_10Sup_Sampled_FCLog10_MAPE_01	11	0	6	DH5a	443	3.56312	Validation_EuclideanDist-Mean
1054	IndustrialStrains0103_ConcsBN_FC-16-1C7D-16_10Sup_Sampled_FCLog10_MAPE_01	12	0	0	MG1655	460	2.23209	Validation_EuclideanDist-Mean
1055	IndustrialStrains0103_ConcsBN_FC-16-1C7D-16_10Sup_Sampled_FCLog10_MAPE_01	5	0	4	W	629	2.75629	Validation_EuclideanDist-Mean
1056	IndustrialStrains0103_ConcsBN_FC-16-1C7D-16_10Sup_Sampled_FCLog10_MAPE_01	11	0	4	W3110	747	3.20787	Validation_EuclideanDist-Mean
1057	IndustrialStrains0103_ConcsBN_FC-16-1C7D-16_10Sup_Sampled_FCLog10_MAPE_01	11	0	0	BL21	11	86.9872	Validation_PercentDifference-Mean
1058	IndustrialStrains0103_ConcsBN_FC-16-1C7D-16_10Sup_Sampled_FCLog10_MAPE_01	15	0	4	C	191	86.6314	Validation_PercentDifference-Mean
1059	IndustrialStrains0103_ConcsBN_FC-16-1C7D-16_10Sup_Sampled_FCLog10_MAPE_01	4	0	3	Crooks	276	86.9959	Validation_PercentDifference-Mean
1060	IndustrialStrains0103_ConcsBN_FC-16-1C7D-16_10Sup_Sampled_FCLog10_MAPE_01	1	0	4	DH5a	401	86.8263	Validation_PercentDifference-Mean
1061	IndustrialStrains0103_ConcsBN_FC-16-1C7D-16_10Sup_Sampled_FCLog10_MAPE_01	6	0	2	MG1655	486	67.7889	Validation_PercentDifference-Mean
1062	IndustrialStrains0103_ConcsBN_FC-16-1C7D-16_10Sup_Sampled_FCLog10_MAPE_01	1	0	0	W	561	86.9474	Validation_PercentDifference-Mean
1063	IndustrialStrains0103_ConcsBN_FC-16-1C7D-16_10Sup_Sampled_FCLog10_MAPE_01	8	0	6	W3110	776	86.8645	Validation_PercentDifference-Mean
1064	IndustrialStrains0103_ConcsBN_FC-16-1C7D-16_10Sup_Sampled_FCLog10_MSE_02	8	0	2	BL21	40	2.09742	Training_EuclideanDist-Mean
1065	IndustrialStrains0103_ConcsBN_FC-16-1C7D-16_10Sup_Sampled_FCLog10_MSE_02	6	0	2	C	150	2.78311	Training_EuclideanDist-Mean
1066	IndustrialStrains0103_ConcsBN_FC-16-1C7D-16_10Sup_Sampled_FCLog10_MSE_02	10	0	3	Crooks	282	2.0871	Training_EuclideanDist-Mean
1067	IndustrialStrains0103_ConcsBN_FC-16-1C7D-16_10Sup_Sampled_FCLog10_MSE_02	3	0	3	DH5a	387	2.35639	Training_EuclideanDist-Mean
1068	IndustrialStrains0103_ConcsBN_FC-16-1C7D-16_10Sup_Sampled_FCLog10_MSE_02	0	0	1	MG1655	464	2.41891	Training_EuclideanDist-Mean
1069	IndustrialStrains0103_ConcsBN_FC-16-1C7D-16_10Sup_Sampled_FCLog10_MSE_02	15	0	5	W	655	2.18404	Training_EuclideanDist-Mean
1070	IndustrialStrains0103_ConcsBN_FC-16-1C7D-16_10Sup_Sampled_FCLog10_MSE_02	13	0	4	W3110	749	2.3916	Training_EuclideanDist-Mean
1071	IndustrialStrains0103_ConcsBN_FC-16-1C7D-16_10Sup_Sampled_FCLog10_MSE_02	3	0	1	BL21	19	126.131	Training_PercentDifference-Mean
1072	IndustrialStrains0103_ConcsBN_FC-16-1C7D-16_10Sup_Sampled_FCLog10_MSE_02	1	0	1	C	129	115.311	Training_PercentDifference-Mean
1073	IndustrialStrains0103_ConcsBN_FC-16-1C7D-16_10Sup_Sampled_FCLog10_MSE_02	2	0	1	Crooks	242	118.669	Training_PercentDifference-Mean
1074	IndustrialStrains0103_ConcsBN_FC-16-1C7D-16_10Sup_Sampled_FCLog10_MSE_02	0	0	1	DH5a	352	137.483	Training_PercentDifference-Mean
1075	IndustrialStrains0103_ConcsBN_FC-16-1C7D-16_10Sup_Sampled_FCLog10_MSE_02	12	0	4	MG1655	524	231.9	Training_PercentDifference-Mean
1076	IndustrialStrains0103_ConcsBN_FC-16-1C7D-16_10Sup_Sampled_FCLog10_MSE_02	0	0	1	W	576	166.392	Training_PercentDifference-Mean
1077	IndustrialStrains0103_ConcsBN_FC-16-1C7D-16_10Sup_Sampled_FCLog10_MSE_02	1	0	1	W3110	689	160.868	Training_PercentDifference-Mean
1078	IndustrialStrains0103_ConcsBN_FC-16-1C7D-16_10Sup_Sampled_FCLog10_MSE_02	12	0	2	BL21	44	2.74957	Validation_EuclideanDist-Mean
1079	IndustrialStrains0103_ConcsBN_FC-16-1C7D-16_10Sup_Sampled_FCLog10_MSE_02	11	0	1	C	139	3.1385	Validation_EuclideanDist-Mean
1080	IndustrialStrains0103_ConcsBN_FC-16-1C7D-16_10Sup_Sampled_FCLog10_MSE_02	14	0	3	Crooks	286	2.75258	Validation_EuclideanDist-Mean
1081	IndustrialStrains0103_ConcsBN_FC-16-1C7D-16_10Sup_Sampled_FCLog10_MSE_02	14	0	3	DH5a	398	3.00711	Validation_EuclideanDist-Mean
1082	IndustrialStrains0103_ConcsBN_FC-16-1C7D-16_10Sup_Sampled_FCLog10_MSE_02	14	0	5	MG1655	542	2.48789	Validation_EuclideanDist-Mean
1083	IndustrialStrains0103_ConcsBN_FC-16-1C7D-16_10Sup_Sampled_FCLog10_MSE_02	15	0	5	W	655	2.76892	Validation_EuclideanDist-Mean
1084	IndustrialStrains0103_ConcsBN_FC-16-1C7D-16_10Sup_Sampled_FCLog10_MSE_02	13	0	4	W3110	749	3.20753	Validation_EuclideanDist-Mean
1085	IndustrialStrains0103_ConcsBN_FC-16-1C7D-16_10Sup_Sampled_FCLog10_MSE_02	0	0	1	BL21	16	132.746	Validation_PercentDifference-Mean
1086	IndustrialStrains0103_ConcsBN_FC-16-1C7D-16_10Sup_Sampled_FCLog10_MSE_02	2	0	1	C	130	156.995	Validation_PercentDifference-Mean
1087	IndustrialStrains0103_ConcsBN_FC-16-1C7D-16_10Sup_Sampled_FCLog10_MSE_02	13	0	4	Crooks	301	189.258	Validation_PercentDifference-Mean
1088	IndustrialStrains0103_ConcsBN_FC-16-1C7D-16_10Sup_Sampled_FCLog10_MSE_02	3	0	1	DH5a	355	177.394	Validation_PercentDifference-Mean
1089	IndustrialStrains0103_ConcsBN_FC-16-1C7D-16_10Sup_Sampled_FCLog10_MSE_02	15	0	5	MG1655	543	410.496	Validation_PercentDifference-Mean
1090	IndustrialStrains0103_ConcsBN_FC-16-1C7D-16_10Sup_Sampled_FCLog10_MSE_02	15	0	1	W	591	253.257	Validation_PercentDifference-Mean
1091	IndustrialStrains0103_ConcsBN_FC-16-1C7D-16_10Sup_Sampled_FCLog10_MSE_02	14	0	4	W3110	750	221.764	Validation_PercentDifference-Mean
1092	IndustrialStrains0103_ConcsBN_FC-16-1C7D-16_10Sup_Sampled_FCLog10_MAPE_02	14	0	2	BL21	46	3.2316	Training_EuclideanDist-Mean
1093	IndustrialStrains0103_ConcsBN_FC-16-1C7D-16_10Sup_Sampled_FCLog10_MAPE_02	6	0	1	C	134	3.45599	Training_EuclideanDist-Mean
1094	IndustrialStrains0103_ConcsBN_FC-16-1C7D-16_10Sup_Sampled_FCLog10_MAPE_02	2	0	6	Crooks	322	3.0259	Training_EuclideanDist-Mean
1095	IndustrialStrains0103_ConcsBN_FC-16-1C7D-16_10Sup_Sampled_FCLog10_MAPE_02	7	0	3	DH5a	391	3.38776	Training_EuclideanDist-Mean
1096	IndustrialStrains0103_ConcsBN_FC-16-1C7D-16_10Sup_Sampled_FCLog10_MAPE_02	9	0	5	MG1655	537	2.15703	Training_EuclideanDist-Mean
1097	IndustrialStrains0103_ConcsBN_FC-16-1C7D-16_10Sup_Sampled_FCLog10_MAPE_02	2	0	5	W	642	2.34229	Training_EuclideanDist-Mean
1098	IndustrialStrains0103_ConcsBN_FC-16-1C7D-16_10Sup_Sampled_FCLog10_MAPE_02	12	0	5	W3110	764	2.61462	Training_EuclideanDist-Mean
1099	IndustrialStrains0103_ConcsBN_FC-16-1C7D-16_10Sup_Sampled_FCLog10_MAPE_02	4	0	5	BL21	84	86.9827	Training_PercentDifference-Mean
1100	IndustrialStrains0103_ConcsBN_FC-16-1C7D-16_10Sup_Sampled_FCLog10_MAPE_02	7	0	1	C	135	86.9455	Training_PercentDifference-Mean
1101	IndustrialStrains0103_ConcsBN_FC-16-1C7D-16_10Sup_Sampled_FCLog10_MAPE_02	2	0	2	Crooks	258	86.9316	Training_PercentDifference-Mean
1102	IndustrialStrains0103_ConcsBN_FC-16-1C7D-16_10Sup_Sampled_FCLog10_MAPE_02	12	0	5	DH5a	428	86.955	Training_PercentDifference-Mean
1103	IndustrialStrains0103_ConcsBN_FC-16-1C7D-16_10Sup_Sampled_FCLog10_MAPE_02	6	0	3	MG1655	502	72.039	Training_PercentDifference-Mean
1104	IndustrialStrains0103_ConcsBN_FC-16-1C7D-16_10Sup_Sampled_FCLog10_MAPE_02	8	0	3	W	616	86.867	Training_PercentDifference-Mean
1105	IndustrialStrains0103_ConcsBN_FC-16-1C7D-16_10Sup_Sampled_FCLog10_MAPE_02	14	0	0	W3110	686	86.9579	Training_PercentDifference-Mean
1106	IndustrialStrains0103_ConcsBN_FC-16-1C7D-16_10Sup_Sampled_FCLog10_MAPE_02	6	0	6	BL21	102	3.35627	Validation_EuclideanDist-Mean
1107	IndustrialStrains0103_ConcsBN_FC-16-1C7D-16_10Sup_Sampled_FCLog10_MAPE_02	8	0	3	C	168	3.42297	Validation_EuclideanDist-Mean
1108	IndustrialStrains0103_ConcsBN_FC-16-1C7D-16_10Sup_Sampled_FCLog10_MAPE_02	8	0	1	Crooks	248	3.13426	Validation_EuclideanDist-Mean
1109	IndustrialStrains0103_ConcsBN_FC-16-1C7D-16_10Sup_Sampled_FCLog10_MAPE_02	0	0	5	DH5a	416	3.5557	Validation_EuclideanDist-Mean
1110	IndustrialStrains0103_ConcsBN_FC-16-1C7D-16_10Sup_Sampled_FCLog10_MAPE_02	10	0	6	MG1655	554	2.20938	Validation_EuclideanDist-Mean
1111	IndustrialStrains0103_ConcsBN_FC-16-1C7D-16_10Sup_Sampled_FCLog10_MAPE_02	10	0	0	W	570	2.7797	Validation_EuclideanDist-Mean
1112	IndustrialStrains0103_ConcsBN_FC-16-1C7D-16_10Sup_Sampled_FCLog10_MAPE_02	9	0	1	W3110	697	3.20719	Validation_EuclideanDist-Mean
1113	IndustrialStrains0103_ConcsBN_FC-16-1C7D-16_10Sup_Sampled_FCLog10_MAPE_02	5	0	3	BL21	53	86.9333	Validation_PercentDifference-Mean
1114	IndustrialStrains0103_ConcsBN_FC-16-1C7D-16_10Sup_Sampled_FCLog10_MAPE_02	9	0	6	C	217	86.7971	Validation_PercentDifference-Mean
1115	IndustrialStrains0103_ConcsBN_FC-16-1C7D-16_10Sup_Sampled_FCLog10_MAPE_02	12	0	2	Crooks	268	86.7888	Validation_PercentDifference-Mean
1116	IndustrialStrains0103_ConcsBN_FC-16-1C7D-16_10Sup_Sampled_FCLog10_MAPE_02	6	0	3	DH5a	390	86.9742	Validation_PercentDifference-Mean
1117	IndustrialStrains0103_ConcsBN_FC-16-1C7D-16_10Sup_Sampled_FCLog10_MAPE_02	13	0	0	MG1655	461	68.1876	Validation_PercentDifference-Mean
1118	IndustrialStrains0103_ConcsBN_FC-16-1C7D-16_10Sup_Sampled_FCLog10_MAPE_02	0	0	1	W	576	86.836	Validation_PercentDifference-Mean
1119	IndustrialStrains0103_ConcsBN_FC-16-1C7D-16_10Sup_Sampled_FCLog10_MAPE_02	3	0	6	W3110	771	86.8806	Validation_PercentDifference-Mean
1120	IndustrialStrains0103_ConcsBN_FC-16-1C7D-16_5Sup_Sampled_FCLog10_MSE_01	9	0	2	BL21	41	2.10656	Training_EuclideanDist-Mean
1121	IndustrialStrains0103_ConcsBN_FC-16-1C7D-16_5Sup_Sampled_FCLog10_MSE_01	10	0	2	C	154	2.75557	Training_EuclideanDist-Mean
1122	IndustrialStrains0103_ConcsBN_FC-16-1C7D-16_5Sup_Sampled_FCLog10_MSE_01	9	0	2	Crooks	265	2.08289	Training_EuclideanDist-Mean
1123	IndustrialStrains0103_ConcsBN_FC-16-1C7D-16_5Sup_Sampled_FCLog10_MSE_01	9	0	2	DH5a	377	2.28426	Training_EuclideanDist-Mean
1124	IndustrialStrains0103_ConcsBN_FC-16-1C7D-16_5Sup_Sampled_FCLog10_MSE_01	12	0	6	MG1655	556	2.23289	Training_EuclideanDist-Mean
1125	IndustrialStrains0103_ConcsBN_FC-16-1C7D-16_5Sup_Sampled_FCLog10_MSE_01	15	0	5	W	655	2.16993	Training_EuclideanDist-Mean
1126	IndustrialStrains0103_ConcsBN_FC-16-1C7D-16_5Sup_Sampled_FCLog10_MSE_01	3	0	6	W3110	771	2.36388	Training_EuclideanDist-Mean
1127	IndustrialStrains0103_ConcsBN_FC-16-1C7D-16_5Sup_Sampled_FCLog10_MSE_01	6	0	6	BL21	102	99.8035	Training_PercentDifference-Mean
1128	IndustrialStrains0103_ConcsBN_FC-16-1C7D-16_5Sup_Sampled_FCLog10_MSE_01	13	0	6	C	221	101.912	Training_PercentDifference-Mean
1129	IndustrialStrains0103_ConcsBN_FC-16-1C7D-16_5Sup_Sampled_FCLog10_MSE_01	10	0	6	Crooks	330	96.8744	Training_PercentDifference-Mean
1130	IndustrialStrains0103_ConcsBN_FC-16-1C7D-16_5Sup_Sampled_FCLog10_MSE_01	12	0	6	DH5a	444	101.467	Training_PercentDifference-Mean
1131	IndustrialStrains0103_ConcsBN_FC-16-1C7D-16_5Sup_Sampled_FCLog10_MSE_01	6	0	6	MG1655	550	187.466	Training_PercentDifference-Mean
1132	IndustrialStrains0103_ConcsBN_FC-16-1C7D-16_5Sup_Sampled_FCLog10_MSE_01	11	0	6	W	667	112.77	Training_PercentDifference-Mean
1133	IndustrialStrains0103_ConcsBN_FC-16-1C7D-16_5Sup_Sampled_FCLog10_MSE_01	8	0	6	W3110	776	106.21	Training_PercentDifference-Mean
1134	IndustrialStrains0103_ConcsBN_FC-16-1C7D-16_5Sup_Sampled_FCLog10_MSE_01	3	0	2	BL21	35	2.76254	Validation_EuclideanDist-Mean
1135	IndustrialStrains0103_ConcsBN_FC-16-1C7D-16_5Sup_Sampled_FCLog10_MSE_01	7	0	0	C	119	3.18417	Validation_EuclideanDist-Mean
1136	IndustrialStrains0103_ConcsBN_FC-16-1C7D-16_5Sup_Sampled_FCLog10_MSE_01	1	0	1	Crooks	241	2.69499	Validation_EuclideanDist-Mean
1137	IndustrialStrains0103_ConcsBN_FC-16-1C7D-16_5Sup_Sampled_FCLog10_MSE_01	14	0	3	DH5a	398	3.06109	Validation_EuclideanDist-Mean
1138	IndustrialStrains0103_ConcsBN_FC-16-1C7D-16_5Sup_Sampled_FCLog10_MSE_01	9	0	6	MG1655	553	2.31663	Validation_EuclideanDist-Mean
1139	IndustrialStrains0103_ConcsBN_FC-16-1C7D-16_5Sup_Sampled_FCLog10_MSE_01	15	0	1	W	591	2.73213	Validation_EuclideanDist-Mean
1140	IndustrialStrains0103_ConcsBN_FC-16-1C7D-16_5Sup_Sampled_FCLog10_MSE_01	1	0	6	W3110	769	3.11083	Validation_EuclideanDist-Mean
1141	IndustrialStrains0103_ConcsBN_FC-16-1C7D-16_5Sup_Sampled_FCLog10_MSE_01	13	0	6	BL21	109	104.466	Validation_PercentDifference-Mean
1142	IndustrialStrains0103_ConcsBN_FC-16-1C7D-16_5Sup_Sampled_FCLog10_MSE_01	11	0	6	C	219	113.371	Validation_PercentDifference-Mean
1143	IndustrialStrains0103_ConcsBN_FC-16-1C7D-16_5Sup_Sampled_FCLog10_MSE_01	8	0	6	Crooks	328	109.195	Validation_PercentDifference-Mean
1144	IndustrialStrains0103_ConcsBN_FC-16-1C7D-16_5Sup_Sampled_FCLog10_MSE_01	5	0	6	DH5a	437	119.155	Validation_PercentDifference-Mean
1145	IndustrialStrains0103_ConcsBN_FC-16-1C7D-16_5Sup_Sampled_FCLog10_MSE_01	7	0	6	MG1655	551	158.473	Validation_PercentDifference-Mean
1146	IndustrialStrains0103_ConcsBN_FC-16-1C7D-16_5Sup_Sampled_FCLog10_MSE_01	3	0	6	W	659	138.467	Validation_PercentDifference-Mean
1147	IndustrialStrains0103_ConcsBN_FC-16-1C7D-16_5Sup_Sampled_FCLog10_MSE_01	9	0	6	W3110	777	115.563	Validation_PercentDifference-Mean
1148	IndustrialStrains0103_ConcsBN_FC-16-1C7D-16_5Sup_Sampled_FCLog10_MAPE_01	9	0	5	BL21	89	3.23205	Training_EuclideanDist-Mean
1149	IndustrialStrains0103_ConcsBN_FC-16-1C7D-16_5Sup_Sampled_FCLog10_MAPE_01	0	0	6	C	208	3.44633	Training_EuclideanDist-Mean
1150	IndustrialStrains0103_ConcsBN_FC-16-1C7D-16_5Sup_Sampled_FCLog10_MAPE_01	9	0	6	Crooks	329	3.01194	Training_EuclideanDist-Mean
1151	IndustrialStrains0103_ConcsBN_FC-16-1C7D-16_5Sup_Sampled_FCLog10_MAPE_01	6	0	1	DH5a	358	3.38459	Training_EuclideanDist-Mean
1152	IndustrialStrains0103_ConcsBN_FC-16-1C7D-16_5Sup_Sampled_FCLog10_MAPE_01	8	0	3	MG1655	504	2.16119	Training_EuclideanDist-Mean
1153	IndustrialStrains0103_ConcsBN_FC-16-1C7D-16_5Sup_Sampled_FCLog10_MAPE_01	9	0	3	W	617	2.36679	Training_EuclideanDist-Mean
1154	IndustrialStrains0103_ConcsBN_FC-16-1C7D-16_5Sup_Sampled_FCLog10_MAPE_01	1	0	5	W3110	753	2.61757	Training_EuclideanDist-Mean
1155	IndustrialStrains0103_ConcsBN_FC-16-1C7D-16_5Sup_Sampled_FCLog10_MAPE_01	10	0	2	BL21	42	87.0256	Training_PercentDifference-Mean
1156	IndustrialStrains0103_ConcsBN_FC-16-1C7D-16_5Sup_Sampled_FCLog10_MAPE_01	15	0	0	C	127	86.9609	Training_PercentDifference-Mean
1157	IndustrialStrains0103_ConcsBN_FC-16-1C7D-16_5Sup_Sampled_FCLog10_MAPE_01	5	0	0	Crooks	229	86.9195	Training_PercentDifference-Mean
1158	IndustrialStrains0103_ConcsBN_FC-16-1C7D-16_5Sup_Sampled_FCLog10_MAPE_01	7	0	2	DH5a	375	87.0687	Training_PercentDifference-Mean
1159	IndustrialStrains0103_ConcsBN_FC-16-1C7D-16_5Sup_Sampled_FCLog10_MAPE_01	8	0	4	MG1655	520	71.556	Training_PercentDifference-Mean
1160	IndustrialStrains0103_ConcsBN_FC-16-1C7D-16_5Sup_Sampled_FCLog10_MAPE_01	4	0	6	W	660	86.8942	Training_PercentDifference-Mean
1161	IndustrialStrains0103_ConcsBN_FC-16-1C7D-16_5Sup_Sampled_FCLog10_MAPE_01	0	0	0	W3110	672	86.9042	Training_PercentDifference-Mean
1162	IndustrialStrains0103_ConcsBN_FC-16-1C7D-16_5Sup_Sampled_FCLog10_MAPE_01	8	0	1	BL21	24	3.35293	Validation_EuclideanDist-Mean
1163	IndustrialStrains0103_ConcsBN_FC-16-1C7D-16_5Sup_Sampled_FCLog10_MAPE_01	4	0	1	C	132	3.43566	Validation_EuclideanDist-Mean
1164	IndustrialStrains0103_ConcsBN_FC-16-1C7D-16_5Sup_Sampled_FCLog10_MAPE_01	9	0	3	Crooks	281	3.12454	Validation_EuclideanDist-Mean
1165	IndustrialStrains0103_ConcsBN_FC-16-1C7D-16_5Sup_Sampled_FCLog10_MAPE_01	9	0	0	DH5a	345	3.55385	Validation_EuclideanDist-Mean
1166	IndustrialStrains0103_ConcsBN_FC-16-1C7D-16_5Sup_Sampled_FCLog10_MAPE_01	11	0	5	MG1655	539	2.23424	Validation_EuclideanDist-Mean
1167	IndustrialStrains0103_ConcsBN_FC-16-1C7D-16_5Sup_Sampled_FCLog10_MAPE_01	3	0	3	W	611	2.78305	Validation_EuclideanDist-Mean
1168	IndustrialStrains0103_ConcsBN_FC-16-1C7D-16_5Sup_Sampled_FCLog10_MAPE_01	9	0	6	W3110	777	3.19121	Validation_EuclideanDist-Mean
1169	IndustrialStrains0103_ConcsBN_FC-16-1C7D-16_5Sup_Sampled_FCLog10_MAPE_01	3	0	3	BL21	51	86.8674	Validation_PercentDifference-Mean
1170	IndustrialStrains0103_ConcsBN_FC-16-1C7D-16_5Sup_Sampled_FCLog10_MAPE_01	1	0	3	C	161	86.8717	Validation_PercentDifference-Mean
1171	IndustrialStrains0103_ConcsBN_FC-16-1C7D-16_5Sup_Sampled_FCLog10_MAPE_01	8	0	2	Crooks	264	86.8946	Validation_PercentDifference-Mean
1172	IndustrialStrains0103_ConcsBN_FC-16-1C7D-16_5Sup_Sampled_FCLog10_MAPE_01	13	0	5	DH5a	429	86.9209	Validation_PercentDifference-Mean
1173	IndustrialStrains0103_ConcsBN_FC-16-1C7D-16_5Sup_Sampled_FCLog10_MAPE_01	3	0	0	MG1655	451	68.2012	Validation_PercentDifference-Mean
1174	IndustrialStrains0103_ConcsBN_FC-16-1C7D-16_5Sup_Sampled_FCLog10_MAPE_01	13	0	3	W	621	86.7075	Validation_PercentDifference-Mean
1175	IndustrialStrains0103_ConcsBN_FC-16-1C7D-16_5Sup_Sampled_FCLog10_MAPE_01	14	0	1	W3110	702	86.7862	Validation_PercentDifference-Mean
1176	IndustrialStrains0103_ConcsBN_FC-16-1C7D-16_5Sup_Sampled_FCLog10_MSE_02	5	0	6	BL21	101	2.09271	Training_EuclideanDist-Mean
1177	IndustrialStrains0103_ConcsBN_FC-16-1C7D-16_5Sup_Sampled_FCLog10_MSE_02	5	0	6	C	213	2.70841	Training_EuclideanDist-Mean
1178	IndustrialStrains0103_ConcsBN_FC-16-1C7D-16_5Sup_Sampled_FCLog10_MSE_02	10	0	6	Crooks	330	2.11484	Training_EuclideanDist-Mean
1179	IndustrialStrains0103_ConcsBN_FC-16-1C7D-16_5Sup_Sampled_FCLog10_MSE_02	9	0	6	DH5a	441	2.30611	Training_EuclideanDist-Mean
1180	IndustrialStrains0103_ConcsBN_FC-16-1C7D-16_5Sup_Sampled_FCLog10_MSE_02	15	0	1	MG1655	479	2.33522	Training_EuclideanDist-Mean
1181	IndustrialStrains0103_ConcsBN_FC-16-1C7D-16_5Sup_Sampled_FCLog10_MSE_02	15	0	3	W	623	2.25957	Training_EuclideanDist-Mean
1182	IndustrialStrains0103_ConcsBN_FC-16-1C7D-16_5Sup_Sampled_FCLog10_MSE_02	0	0	3	W3110	720	2.38525	Training_EuclideanDist-Mean
1183	IndustrialStrains0103_ConcsBN_FC-16-1C7D-16_5Sup_Sampled_FCLog10_MSE_02	14	0	0	BL21	14	119.068	Training_PercentDifference-Mean
1184	IndustrialStrains0103_ConcsBN_FC-16-1C7D-16_5Sup_Sampled_FCLog10_MSE_02	13	0	3	C	173	126.297	Training_PercentDifference-Mean
1185	IndustrialStrains0103_ConcsBN_FC-16-1C7D-16_5Sup_Sampled_FCLog10_MSE_02	15	0	3	Crooks	287	119.111	Training_PercentDifference-Mean
1186	IndustrialStrains0103_ConcsBN_FC-16-1C7D-16_5Sup_Sampled_FCLog10_MSE_02	15	0	2	DH5a	383	138.748	Training_PercentDifference-Mean
1187	IndustrialStrains0103_ConcsBN_FC-16-1C7D-16_5Sup_Sampled_FCLog10_MSE_02	15	0	2	MG1655	495	207.748	Training_PercentDifference-Mean
1188	IndustrialStrains0103_ConcsBN_FC-16-1C7D-16_5Sup_Sampled_FCLog10_MSE_02	14	0	3	W	622	153.364	Training_PercentDifference-Mean
1189	IndustrialStrains0103_ConcsBN_FC-16-1C7D-16_5Sup_Sampled_FCLog10_MSE_02	15	0	3	W3110	735	143.053	Training_PercentDifference-Mean
1190	IndustrialStrains0103_ConcsBN_FC-16-1C7D-16_5Sup_Sampled_FCLog10_MSE_02	1	0	6	BL21	97	2.76585	Validation_EuclideanDist-Mean
1191	IndustrialStrains0103_ConcsBN_FC-16-1C7D-16_5Sup_Sampled_FCLog10_MSE_02	10	0	2	C	154	3.1666	Validation_EuclideanDist-Mean
1192	IndustrialStrains0103_ConcsBN_FC-16-1C7D-16_5Sup_Sampled_FCLog10_MSE_02	15	0	6	Crooks	335	2.70748	Validation_EuclideanDist-Mean
1193	IndustrialStrains0103_ConcsBN_FC-16-1C7D-16_5Sup_Sampled_FCLog10_MSE_02	0	0	6	DH5a	432	3.07517	Validation_EuclideanDist-Mean
1194	IndustrialStrains0103_ConcsBN_FC-16-1C7D-16_5Sup_Sampled_FCLog10_MSE_02	0	0	3	MG1655	496	2.44608	Validation_EuclideanDist-Mean
1195	IndustrialStrains0103_ConcsBN_FC-16-1C7D-16_5Sup_Sampled_FCLog10_MSE_02	15	0	4	W	639	2.71873	Validation_EuclideanDist-Mean
1196	IndustrialStrains0103_ConcsBN_FC-16-1C7D-16_5Sup_Sampled_FCLog10_MSE_02	15	0	1	W3110	703	3.15683	Validation_EuclideanDist-Mean
1197	IndustrialStrains0103_ConcsBN_FC-16-1C7D-16_5Sup_Sampled_FCLog10_MSE_02	15	0	3	BL21	63	125.827	Validation_PercentDifference-Mean
1198	IndustrialStrains0103_ConcsBN_FC-16-1C7D-16_5Sup_Sampled_FCLog10_MSE_02	15	0	2	C	159	155.08	Validation_PercentDifference-Mean
1199	IndustrialStrains0103_ConcsBN_FC-16-1C7D-16_5Sup_Sampled_FCLog10_MSE_02	15	0	2	Crooks	271	149.269	Validation_PercentDifference-Mean
1200	IndustrialStrains0103_ConcsBN_FC-16-1C7D-16_5Sup_Sampled_FCLog10_MSE_02	13	0	4	DH5a	413	164.808	Validation_PercentDifference-Mean
1201	IndustrialStrains0103_ConcsBN_FC-16-1C7D-16_5Sup_Sampled_FCLog10_MSE_02	0	0	1	MG1655	464	250.57	Validation_PercentDifference-Mean
1202	IndustrialStrains0103_ConcsBN_FC-16-1C7D-16_5Sup_Sampled_FCLog10_MSE_02	1	0	2	W	593	259.493	Validation_PercentDifference-Mean
1203	IndustrialStrains0103_ConcsBN_FC-16-1C7D-16_5Sup_Sampled_FCLog10_MSE_02	15	0	3	W3110	735	180.757	Validation_PercentDifference-Mean
1204	IndustrialStrains0103_ConcsBN_FC-16-1C7D-16_5Sup_Sampled_FCLog10_MAPE_02	9	0	3	BL21	57	3.22353	Training_EuclideanDist-Mean
1205	IndustrialStrains0103_ConcsBN_FC-16-1C7D-16_5Sup_Sampled_FCLog10_MAPE_02	12	0	4	C	188	3.45641	Training_EuclideanDist-Mean
1206	IndustrialStrains0103_ConcsBN_FC-16-1C7D-16_5Sup_Sampled_FCLog10_MAPE_02	5	0	1	Crooks	245	3.02051	Training_EuclideanDist-Mean
1207	IndustrialStrains0103_ConcsBN_FC-16-1C7D-16_5Sup_Sampled_FCLog10_MAPE_02	6	0	3	DH5a	390	3.39006	Training_EuclideanDist-Mean
1208	IndustrialStrains0103_ConcsBN_FC-16-1C7D-16_5Sup_Sampled_FCLog10_MAPE_02	2	0	1	MG1655	466	2.14913	Training_EuclideanDist-Mean
1209	IndustrialStrains0103_ConcsBN_FC-16-1C7D-16_5Sup_Sampled_FCLog10_MAPE_02	9	0	2	W	601	2.34503	Training_EuclideanDist-Mean
1210	IndustrialStrains0103_ConcsBN_FC-16-1C7D-16_5Sup_Sampled_FCLog10_MAPE_02	4	0	1	W3110	692	2.59499	Training_EuclideanDist-Mean
1211	IndustrialStrains0103_ConcsBN_FC-16-1C7D-16_5Sup_Sampled_FCLog10_MAPE_02	10	0	1	BL21	26	86.9527	Training_PercentDifference-Mean
1212	IndustrialStrains0103_ConcsBN_FC-16-1C7D-16_5Sup_Sampled_FCLog10_MAPE_02	0	0	2	C	144	86.8781	Training_PercentDifference-Mean
1213	IndustrialStrains0103_ConcsBN_FC-16-1C7D-16_5Sup_Sampled_FCLog10_MAPE_02	10	0	6	Crooks	330	86.8709	Training_PercentDifference-Mean
1214	IndustrialStrains0103_ConcsBN_FC-16-1C7D-16_5Sup_Sampled_FCLog10_MAPE_02	4	0	5	DH5a	420	87.0119	Training_PercentDifference-Mean
1215	IndustrialStrains0103_ConcsBN_FC-16-1C7D-16_5Sup_Sampled_FCLog10_MAPE_02	10	0	2	MG1655	490	71.6022	Training_PercentDifference-Mean
1216	IndustrialStrains0103_ConcsBN_FC-16-1C7D-16_5Sup_Sampled_FCLog10_MAPE_02	9	0	3	W	617	86.9752	Training_PercentDifference-Mean
1217	IndustrialStrains0103_ConcsBN_FC-16-1C7D-16_5Sup_Sampled_FCLog10_MAPE_02	7	0	2	W3110	711	86.8792	Training_PercentDifference-Mean
1218	IndustrialStrains0103_ConcsBN_FC-16-1C7D-16_5Sup_Sampled_FCLog10_MAPE_02	8	0	3	BL21	56	3.35387	Validation_EuclideanDist-Mean
1219	IndustrialStrains0103_ConcsBN_FC-16-1C7D-16_5Sup_Sampled_FCLog10_MAPE_02	6	0	0	C	118	3.41582	Validation_EuclideanDist-Mean
1220	IndustrialStrains0103_ConcsBN_FC-16-1C7D-16_5Sup_Sampled_FCLog10_MAPE_02	1	0	5	Crooks	305	3.11226	Validation_EuclideanDist-Mean
1221	IndustrialStrains0103_ConcsBN_FC-16-1C7D-16_5Sup_Sampled_FCLog10_MAPE_02	0	0	1	DH5a	352	3.57082	Validation_EuclideanDist-Mean
1222	IndustrialStrains0103_ConcsBN_FC-16-1C7D-16_5Sup_Sampled_FCLog10_MAPE_02	8	0	5	MG1655	536	2.23258	Validation_EuclideanDist-Mean
1223	IndustrialStrains0103_ConcsBN_FC-16-1C7D-16_5Sup_Sampled_FCLog10_MAPE_02	10	0	4	W	634	2.76715	Validation_EuclideanDist-Mean
1224	IndustrialStrains0103_ConcsBN_FC-16-1C7D-16_5Sup_Sampled_FCLog10_MAPE_02	5	0	1	W3110	693	3.20165	Validation_EuclideanDist-Mean
1225	IndustrialStrains0103_ConcsBN_FC-16-1C7D-16_5Sup_Sampled_FCLog10_MAPE_02	1	0	3	BL21	49	86.9572	Validation_PercentDifference-Mean
1226	IndustrialStrains0103_ConcsBN_FC-16-1C7D-16_5Sup_Sampled_FCLog10_MAPE_02	10	0	3	C	170	86.9283	Validation_PercentDifference-Mean
1227	IndustrialStrains0103_ConcsBN_FC-16-1C7D-16_5Sup_Sampled_FCLog10_MAPE_02	10	0	2	Crooks	266	86.9233	Validation_PercentDifference-Mean
1228	IndustrialStrains0103_ConcsBN_FC-16-1C7D-16_5Sup_Sampled_FCLog10_MAPE_02	4	0	3	DH5a	388	86.8569	Validation_PercentDifference-Mean
1229	IndustrialStrains0103_ConcsBN_FC-16-1C7D-16_5Sup_Sampled_FCLog10_MAPE_02	15	0	2	MG1655	495	68.5197	Validation_PercentDifference-Mean
1230	IndustrialStrains0103_ConcsBN_FC-16-1C7D-16_5Sup_Sampled_FCLog10_MAPE_02	1	0	3	W	609	86.8674	Validation_PercentDifference-Mean
1231	IndustrialStrains0103_ConcsBN_FC-16-1C7D-16_5Sup_Sampled_FCLog10_MAPE_02	6	0	3	W3110	726	86.9115	Validation_PercentDifference-Mean
1232	IndustrialStrains0103_ConcsBN_FC-16-1C7D-16_1Sup_Sampled_FCLog10_MSE_01	9	0	6	BL21	105	2.14535	Training_EuclideanDist-Mean
1233	IndustrialStrains0103_ConcsBN_FC-16-1C7D-16_1Sup_Sampled_FCLog10_MSE_01	6	0	4	C	182	2.76398	Training_EuclideanDist-Mean
1234	IndustrialStrains0103_ConcsBN_FC-16-1C7D-16_1Sup_Sampled_FCLog10_MSE_01	7	0	6	Crooks	327	2.09497	Training_EuclideanDist-Mean
1235	IndustrialStrains0103_ConcsBN_FC-16-1C7D-16_1Sup_Sampled_FCLog10_MSE_01	7	0	6	DH5a	439	2.42174	Training_EuclideanDist-Mean
1236	IndustrialStrains0103_ConcsBN_FC-16-1C7D-16_1Sup_Sampled_FCLog10_MSE_01	1	0	5	MG1655	529	2.27566	Training_EuclideanDist-Mean
1237	IndustrialStrains0103_ConcsBN_FC-16-1C7D-16_1Sup_Sampled_FCLog10_MSE_01	0	0	0	W	560	2.13569	Training_EuclideanDist-Mean
1238	IndustrialStrains0103_ConcsBN_FC-16-1C7D-16_1Sup_Sampled_FCLog10_MSE_01	9	0	5	W3110	761	2.49018	Training_EuclideanDist-Mean
1239	IndustrialStrains0103_ConcsBN_FC-16-1C7D-16_1Sup_Sampled_FCLog10_MSE_01	12	0	5	BL21	92	109.851	Training_PercentDifference-Mean
1240	IndustrialStrains0103_ConcsBN_FC-16-1C7D-16_1Sup_Sampled_FCLog10_MSE_01	11	0	5	C	203	111.89	Training_PercentDifference-Mean
1241	IndustrialStrains0103_ConcsBN_FC-16-1C7D-16_1Sup_Sampled_FCLog10_MSE_01	10	0	5	Crooks	314	104.041	Training_PercentDifference-Mean
1242	IndustrialStrains0103_ConcsBN_FC-16-1C7D-16_1Sup_Sampled_FCLog10_MSE_01	9	0	5	DH5a	425	114.253	Training_PercentDifference-Mean
1243	IndustrialStrains0103_ConcsBN_FC-16-1C7D-16_1Sup_Sampled_FCLog10_MSE_01	2	0	5	MG1655	530	260.106	Training_PercentDifference-Mean
1244	IndustrialStrains0103_ConcsBN_FC-16-1C7D-16_1Sup_Sampled_FCLog10_MSE_01	2	0	5	W	642	128.873	Training_PercentDifference-Mean
1245	IndustrialStrains0103_ConcsBN_FC-16-1C7D-16_1Sup_Sampled_FCLog10_MSE_01	0	0	2	W3110	704	144.922	Training_PercentDifference-Mean
1246	IndustrialStrains0103_ConcsBN_FC-16-1C7D-16_1Sup_Sampled_FCLog10_MSE_01	7	0	3	BL21	55	2.76964	Validation_EuclideanDist-Mean
1247	IndustrialStrains0103_ConcsBN_FC-16-1C7D-16_1Sup_Sampled_FCLog10_MSE_01	9	0	0	C	121	3.1961	Validation_EuclideanDist-Mean
1248	IndustrialStrains0103_ConcsBN_FC-16-1C7D-16_1Sup_Sampled_FCLog10_MSE_01	12	0	0	Crooks	236	2.71237	Validation_EuclideanDist-Mean
1249	IndustrialStrains0103_ConcsBN_FC-16-1C7D-16_1Sup_Sampled_FCLog10_MSE_01	1	0	4	DH5a	401	3.05757	Validation_EuclideanDist-Mean
1250	IndustrialStrains0103_ConcsBN_FC-16-1C7D-16_1Sup_Sampled_FCLog10_MSE_01	5	0	5	MG1655	533	2.37668	Validation_EuclideanDist-Mean
1251	IndustrialStrains0103_ConcsBN_FC-16-1C7D-16_1Sup_Sampled_FCLog10_MSE_01	15	0	5	W	655	2.65731	Validation_EuclideanDist-Mean
1252	IndustrialStrains0103_ConcsBN_FC-16-1C7D-16_1Sup_Sampled_FCLog10_MSE_01	9	0	5	W3110	761	3.2339	Validation_EuclideanDist-Mean
1253	IndustrialStrains0103_ConcsBN_FC-16-1C7D-16_1Sup_Sampled_FCLog10_MSE_01	1	0	2	BL21	33	105.014	Validation_PercentDifference-Mean
1254	IndustrialStrains0103_ConcsBN_FC-16-1C7D-16_1Sup_Sampled_FCLog10_MSE_01	6	0	5	C	198	135.941	Validation_PercentDifference-Mean
1255	IndustrialStrains0103_ConcsBN_FC-16-1C7D-16_1Sup_Sampled_FCLog10_MSE_01	2	0	5	Crooks	306	131.113	Validation_PercentDifference-Mean
1256	IndustrialStrains0103_ConcsBN_FC-16-1C7D-16_1Sup_Sampled_FCLog10_MSE_01	11	0	5	DH5a	427	122.925	Validation_PercentDifference-Mean
1257	IndustrialStrains0103_ConcsBN_FC-16-1C7D-16_1Sup_Sampled_FCLog10_MSE_01	1	0	1	MG1655	465	284.251	Validation_PercentDifference-Mean
1258	IndustrialStrains0103_ConcsBN_FC-16-1C7D-16_1Sup_Sampled_FCLog10_MSE_01	1	0	2	W	593	212.442	Validation_PercentDifference-Mean
1259	IndustrialStrains0103_ConcsBN_FC-16-1C7D-16_1Sup_Sampled_FCLog10_MSE_01	14	0	2	W3110	718	186.432	Validation_PercentDifference-Mean
1260	IndustrialStrains0103_ConcsBN_FC-16-1C7D-16_1Sup_Sampled_FCLog10_MAPE_01	11	0	4	BL21	75	3.23581	Training_EuclideanDist-Mean
1261	IndustrialStrains0103_ConcsBN_FC-16-1C7D-16_1Sup_Sampled_FCLog10_MAPE_01	3	0	4	C	179	3.44942	Training_EuclideanDist-Mean
1262	IndustrialStrains0103_ConcsBN_FC-16-1C7D-16_1Sup_Sampled_FCLog10_MAPE_01	8	0	2	Crooks	264	3.01535	Training_EuclideanDist-Mean
1263	IndustrialStrains0103_ConcsBN_FC-16-1C7D-16_1Sup_Sampled_FCLog10_MAPE_01	6	0	6	DH5a	438	3.38427	Training_EuclideanDist-Mean
1264	IndustrialStrains0103_ConcsBN_FC-16-1C7D-16_1Sup_Sampled_FCLog10_MAPE_01	10	0	6	MG1655	554	2.12095	Training_EuclideanDist-Mean
1265	IndustrialStrains0103_ConcsBN_FC-16-1C7D-16_1Sup_Sampled_FCLog10_MAPE_01	15	0	1	W	591	2.37305	Training_EuclideanDist-Mean
1266	IndustrialStrains0103_ConcsBN_FC-16-1C7D-16_1Sup_Sampled_FCLog10_MAPE_01	12	0	6	W3110	780	2.60083	Training_EuclideanDist-Mean
1267	IndustrialStrains0103_ConcsBN_FC-16-1C7D-16_1Sup_Sampled_FCLog10_MAPE_01	10	0	2	BL21	42	86.9752	Training_PercentDifference-Mean
1268	IndustrialStrains0103_ConcsBN_FC-16-1C7D-16_1Sup_Sampled_FCLog10_MAPE_01	5	0	2	C	149	86.9269	Training_PercentDifference-Mean
1269	IndustrialStrains0103_ConcsBN_FC-16-1C7D-16_1Sup_Sampled_FCLog10_MAPE_01	2	0	3	Crooks	274	86.9142	Training_PercentDifference-Mean
1270	IndustrialStrains0103_ConcsBN_FC-16-1C7D-16_1Sup_Sampled_FCLog10_MAPE_01	15	0	5	DH5a	431	86.9097	Training_PercentDifference-Mean
1271	IndustrialStrains0103_ConcsBN_FC-16-1C7D-16_1Sup_Sampled_FCLog10_MAPE_01	15	0	5	MG1655	543	71.7019	Training_PercentDifference-Mean
1272	IndustrialStrains0103_ConcsBN_FC-16-1C7D-16_1Sup_Sampled_FCLog10_MAPE_01	9	0	5	W	649	86.9312	Training_PercentDifference-Mean
1273	IndustrialStrains0103_ConcsBN_FC-16-1C7D-16_1Sup_Sampled_FCLog10_MAPE_01	1	0	0	W3110	673	86.9438	Training_PercentDifference-Mean
1274	IndustrialStrains0103_ConcsBN_FC-16-1C7D-16_1Sup_Sampled_FCLog10_MAPE_01	14	0	1	BL21	30	3.35687	Validation_EuclideanDist-Mean
1275	IndustrialStrains0103_ConcsBN_FC-16-1C7D-16_1Sup_Sampled_FCLog10_MAPE_01	15	0	6	C	223	3.43317	Validation_EuclideanDist-Mean
1276	IndustrialStrains0103_ConcsBN_FC-16-1C7D-16_1Sup_Sampled_FCLog10_MAPE_01	6	0	2	Crooks	262	3.13927	Validation_EuclideanDist-Mean
1277	IndustrialStrains0103_ConcsBN_FC-16-1C7D-16_1Sup_Sampled_FCLog10_MAPE_01	7	0	4	DH5a	407	3.55703	Validation_EuclideanDist-Mean
1278	IndustrialStrains0103_ConcsBN_FC-16-1C7D-16_1Sup_Sampled_FCLog10_MAPE_01	1	0	6	MG1655	545	2.21896	Validation_EuclideanDist-Mean
1279	IndustrialStrains0103_ConcsBN_FC-16-1C7D-16_1Sup_Sampled_FCLog10_MAPE_01	4	0	0	W	564	2.77768	Validation_EuclideanDist-Mean
1280	IndustrialStrains0103_ConcsBN_FC-16-1C7D-16_1Sup_Sampled_FCLog10_MAPE_01	1	0	0	W3110	673	3.18394	Validation_EuclideanDist-Mean
1281	IndustrialStrains0103_ConcsBN_FC-16-1C7D-16_1Sup_Sampled_FCLog10_MAPE_01	4	0	0	BL21	4	86.9436	Validation_PercentDifference-Mean
1282	IndustrialStrains0103_ConcsBN_FC-16-1C7D-16_1Sup_Sampled_FCLog10_MAPE_01	2	0	2	C	146	86.9155	Validation_PercentDifference-Mean
1283	IndustrialStrains0103_ConcsBN_FC-16-1C7D-16_1Sup_Sampled_FCLog10_MAPE_01	11	0	5	Crooks	315	86.9607	Validation_PercentDifference-Mean
1284	IndustrialStrains0103_ConcsBN_FC-16-1C7D-16_1Sup_Sampled_FCLog10_MAPE_01	3	0	6	DH5a	435	86.9268	Validation_PercentDifference-Mean
1285	IndustrialStrains0103_ConcsBN_FC-16-1C7D-16_1Sup_Sampled_FCLog10_MAPE_01	12	0	0	MG1655	460	68.0149	Validation_PercentDifference-Mean
1286	IndustrialStrains0103_ConcsBN_FC-16-1C7D-16_1Sup_Sampled_FCLog10_MAPE_01	13	0	5	W	653	86.9702	Validation_PercentDifference-Mean
1287	IndustrialStrains0103_ConcsBN_FC-16-1C7D-16_1Sup_Sampled_FCLog10_MAPE_01	0	0	5	W3110	752	86.8489	Validation_PercentDifference-Mean
1288	IndustrialStrains0103_ConcsBN_FC-16-1C7D-16_1Sup_Sampled_FCLog10_MSE_02	8	0	3	BL21	56	2.11912	Training_EuclideanDist-Mean
1289	IndustrialStrains0103_ConcsBN_FC-16-1C7D-16_1Sup_Sampled_FCLog10_MSE_02	5	0	5	C	197	2.77987	Training_EuclideanDist-Mean
1290	IndustrialStrains0103_ConcsBN_FC-16-1C7D-16_1Sup_Sampled_FCLog10_MSE_02	7	0	3	Crooks	279	2.09639	Training_EuclideanDist-Mean
1291	IndustrialStrains0103_ConcsBN_FC-16-1C7D-16_1Sup_Sampled_FCLog10_MSE_02	6	0	3	DH5a	390	2.33714	Training_EuclideanDist-Mean
1292	IndustrialStrains0103_ConcsBN_FC-16-1C7D-16_1Sup_Sampled_FCLog10_MSE_02	13	0	2	MG1655	493	2.32923	Training_EuclideanDist-Mean
1293	IndustrialStrains0103_ConcsBN_FC-16-1C7D-16_1Sup_Sampled_FCLog10_MSE_02	14	0	2	W	606	2.14486	Training_EuclideanDist-Mean
1294	IndustrialStrains0103_ConcsBN_FC-16-1C7D-16_1Sup_Sampled_FCLog10_MSE_02	3	0	6	W3110	771	2.50152	Training_EuclideanDist-Mean
1295	IndustrialStrains0103_ConcsBN_FC-16-1C7D-16_1Sup_Sampled_FCLog10_MSE_02	7	0	2	BL21	39	108.436	Training_PercentDifference-Mean
1296	IndustrialStrains0103_ConcsBN_FC-16-1C7D-16_1Sup_Sampled_FCLog10_MSE_02	11	0	2	C	155	109.917	Training_PercentDifference-Mean
1297	IndustrialStrains0103_ConcsBN_FC-16-1C7D-16_1Sup_Sampled_FCLog10_MSE_02	11	0	2	Crooks	267	108.012	Training_PercentDifference-Mean
1298	IndustrialStrains0103_ConcsBN_FC-16-1C7D-16_1Sup_Sampled_FCLog10_MSE_02	12	0	2	DH5a	380	128.403	Training_PercentDifference-Mean
1299	IndustrialStrains0103_ConcsBN_FC-16-1C7D-16_1Sup_Sampled_FCLog10_MSE_02	0	0	0	MG1655	448	176.3	Training_PercentDifference-Mean
1300	IndustrialStrains0103_ConcsBN_FC-16-1C7D-16_1Sup_Sampled_FCLog10_MSE_02	1	0	6	W	657	138.664	Training_PercentDifference-Mean
1301	IndustrialStrains0103_ConcsBN_FC-16-1C7D-16_1Sup_Sampled_FCLog10_MSE_02	0	0	1	W3110	688	141.669	Training_PercentDifference-Mean
1302	IndustrialStrains0103_ConcsBN_FC-16-1C7D-16_1Sup_Sampled_FCLog10_MSE_02	11	0	3	BL21	59	2.77265	Validation_EuclideanDist-Mean
1303	IndustrialStrains0103_ConcsBN_FC-16-1C7D-16_1Sup_Sampled_FCLog10_MSE_02	11	0	4	C	187	3.16355	Validation_EuclideanDist-Mean
1304	IndustrialStrains0103_ConcsBN_FC-16-1C7D-16_1Sup_Sampled_FCLog10_MSE_02	1	0	3	Crooks	273	2.68103	Validation_EuclideanDist-Mean
1305	IndustrialStrains0103_ConcsBN_FC-16-1C7D-16_1Sup_Sampled_FCLog10_MSE_02	3	0	3	DH5a	387	3.04904	Validation_EuclideanDist-Mean
1306	IndustrialStrains0103_ConcsBN_FC-16-1C7D-16_1Sup_Sampled_FCLog10_MSE_02	14	0	6	MG1655	558	2.35691	Validation_EuclideanDist-Mean
1307	IndustrialStrains0103_ConcsBN_FC-16-1C7D-16_1Sup_Sampled_FCLog10_MSE_02	15	0	0	W	575	2.67099	Validation_EuclideanDist-Mean
1308	IndustrialStrains0103_ConcsBN_FC-16-1C7D-16_1Sup_Sampled_FCLog10_MSE_02	2	0	4	W3110	738	3.22236	Validation_EuclideanDist-Mean
1309	IndustrialStrains0103_ConcsBN_FC-16-1C7D-16_1Sup_Sampled_FCLog10_MSE_02	12	0	2	BL21	44	116.81	Validation_PercentDifference-Mean
1310	IndustrialStrains0103_ConcsBN_FC-16-1C7D-16_1Sup_Sampled_FCLog10_MSE_02	1	0	6	C	209	136.194	Validation_PercentDifference-Mean
1311	IndustrialStrains0103_ConcsBN_FC-16-1C7D-16_1Sup_Sampled_FCLog10_MSE_02	14	0	6	Crooks	334	153.185	Validation_PercentDifference-Mean
1312	IndustrialStrains0103_ConcsBN_FC-16-1C7D-16_1Sup_Sampled_FCLog10_MSE_02	14	0	6	DH5a	446	128.648	Validation_PercentDifference-Mean
1313	IndustrialStrains0103_ConcsBN_FC-16-1C7D-16_1Sup_Sampled_FCLog10_MSE_02	10	0	1	MG1655	474	424.092	Validation_PercentDifference-Mean
1314	IndustrialStrains0103_ConcsBN_FC-16-1C7D-16_1Sup_Sampled_FCLog10_MSE_02	15	0	0	W	575	159.212	Validation_PercentDifference-Mean
1315	IndustrialStrains0103_ConcsBN_FC-16-1C7D-16_1Sup_Sampled_FCLog10_MSE_02	11	0	2	W3110	715	177.203	Validation_PercentDifference-Mean
1316	IndustrialStrains0103_ConcsBN_FC-16-1C7D-16_1Sup_Sampled_FCLog10_MAPE_02	7	0	5	BL21	87	3.23745	Training_EuclideanDist-Mean
1317	IndustrialStrains0103_ConcsBN_FC-16-1C7D-16_1Sup_Sampled_FCLog10_MAPE_02	15	0	6	C	223	3.44275	Training_EuclideanDist-Mean
1318	IndustrialStrains0103_ConcsBN_FC-16-1C7D-16_1Sup_Sampled_FCLog10_MAPE_02	4	0	1	Crooks	244	3.01592	Training_EuclideanDist-Mean
1319	IndustrialStrains0103_ConcsBN_FC-16-1C7D-16_1Sup_Sampled_FCLog10_MAPE_02	1	0	2	DH5a	369	3.38004	Training_EuclideanDist-Mean
1320	IndustrialStrains0103_ConcsBN_FC-16-1C7D-16_1Sup_Sampled_FCLog10_MAPE_02	9	0	0	MG1655	457	2.1607	Training_EuclideanDist-Mean
1321	IndustrialStrains0103_ConcsBN_FC-16-1C7D-16_1Sup_Sampled_FCLog10_MAPE_02	14	0	4	W	638	2.3685	Training_EuclideanDist-Mean
1322	IndustrialStrains0103_ConcsBN_FC-16-1C7D-16_1Sup_Sampled_FCLog10_MAPE_02	14	0	6	W3110	782	2.59803	Training_EuclideanDist-Mean
1323	IndustrialStrains0103_ConcsBN_FC-16-1C7D-16_1Sup_Sampled_FCLog10_MAPE_02	1	0	1	BL21	17	86.9477	Training_PercentDifference-Mean
1324	IndustrialStrains0103_ConcsBN_FC-16-1C7D-16_1Sup_Sampled_FCLog10_MAPE_02	14	0	6	C	222	86.9012	Training_PercentDifference-Mean
1325	IndustrialStrains0103_ConcsBN_FC-16-1C7D-16_1Sup_Sampled_FCLog10_MAPE_02	11	0	0	Crooks	235	86.9374	Training_PercentDifference-Mean
1326	IndustrialStrains0103_ConcsBN_FC-16-1C7D-16_1Sup_Sampled_FCLog10_MAPE_02	14	0	3	DH5a	398	86.9346	Training_PercentDifference-Mean
1327	IndustrialStrains0103_ConcsBN_FC-16-1C7D-16_1Sup_Sampled_FCLog10_MAPE_02	4	0	4	MG1655	516	71.7686	Training_PercentDifference-Mean
1328	IndustrialStrains0103_ConcsBN_FC-16-1C7D-16_1Sup_Sampled_FCLog10_MAPE_02	8	0	6	W	664	86.9286	Training_PercentDifference-Mean
1329	IndustrialStrains0103_ConcsBN_FC-16-1C7D-16_1Sup_Sampled_FCLog10_MAPE_02	4	0	1	W3110	692	86.8991	Training_PercentDifference-Mean
1330	IndustrialStrains0103_ConcsBN_FC-16-1C7D-16_1Sup_Sampled_FCLog10_MAPE_02	3	0	1	BL21	19	3.34864	Validation_EuclideanDist-Mean
1331	IndustrialStrains0103_ConcsBN_FC-16-1C7D-16_1Sup_Sampled_FCLog10_MAPE_02	6	0	0	C	118	3.43701	Validation_EuclideanDist-Mean
1332	IndustrialStrains0103_ConcsBN_FC-16-1C7D-16_1Sup_Sampled_FCLog10_MAPE_02	5	0	4	Crooks	293	3.14812	Validation_EuclideanDist-Mean
1333	IndustrialStrains0103_ConcsBN_FC-16-1C7D-16_1Sup_Sampled_FCLog10_MAPE_02	13	0	1	DH5a	365	3.57139	Validation_EuclideanDist-Mean
1334	IndustrialStrains0103_ConcsBN_FC-16-1C7D-16_1Sup_Sampled_FCLog10_MAPE_02	2	0	6	MG1655	546	2.23007	Validation_EuclideanDist-Mean
1335	IndustrialStrains0103_ConcsBN_FC-16-1C7D-16_1Sup_Sampled_FCLog10_MAPE_02	13	0	1	W	589	2.77768	Validation_EuclideanDist-Mean
1336	IndustrialStrains0103_ConcsBN_FC-16-1C7D-16_1Sup_Sampled_FCLog10_MAPE_02	10	0	4	W3110	746	3.20683	Validation_EuclideanDist-Mean
1337	IndustrialStrains0103_ConcsBN_FC-16-1C7D-16_1Sup_Sampled_FCLog10_MAPE_02	13	0	2	BL21	45	86.8304	Validation_PercentDifference-Mean
1338	IndustrialStrains0103_ConcsBN_FC-16-1C7D-16_1Sup_Sampled_FCLog10_MAPE_02	10	0	3	C	170	86.9233	Validation_PercentDifference-Mean
1339	IndustrialStrains0103_ConcsBN_FC-16-1C7D-16_1Sup_Sampled_FCLog10_MAPE_02	7	0	2	Crooks	263	86.8491	Validation_PercentDifference-Mean
1340	IndustrialStrains0103_ConcsBN_FC-16-1C7D-16_1Sup_Sampled_FCLog10_MAPE_02	9	0	0	DH5a	345	86.9358	Validation_PercentDifference-Mean
1341	IndustrialStrains0103_ConcsBN_FC-16-1C7D-16_1Sup_Sampled_FCLog10_MAPE_02	4	0	1	MG1655	468	68.454	Validation_PercentDifference-Mean
1342	IndustrialStrains0103_ConcsBN_FC-16-1C7D-16_1Sup_Sampled_FCLog10_MAPE_02	3	0	3	W	611	86.8555	Validation_PercentDifference-Mean
1343	IndustrialStrains0103_ConcsBN_FC-16-1C7D-16_1Sup_Sampled_FCLog10_MAPE_02	14	0	5	W3110	766	86.9006	Validation_PercentDifference-Mean
0	IndustrialStrains0103_FC-16-2C7D-16_Unsupervised_Sampled_FCLog100_MSE_01	9	1	4	BL21	153	1.05132	Training_EuclideanDist-Mean
1	IndustrialStrains0103_FC-16-2C7D-16_Unsupervised_Sampled_FCLog100_MSE_01	4	0	6	C	420	1.47776	Training_EuclideanDist-Mean
2	IndustrialStrains0103_FC-16-2C7D-16_Unsupervised_Sampled_FCLog100_MSE_01	5	0	4	Crooks	581	1.04196	Training_EuclideanDist-Mean
3	IndustrialStrains0103_FC-16-2C7D-16_Unsupervised_Sampled_FCLog100_MSE_01	0	0	3	DH5a	768	1.14571	Training_EuclideanDist-Mean
4	IndustrialStrains0103_FC-16-2C7D-16_Unsupervised_Sampled_FCLog100_MSE_01	11	0	0	MG1655	907	1.11508	Training_EuclideanDist-Mean
5	IndustrialStrains0103_FC-16-2C7D-16_Unsupervised_Sampled_FCLog100_MSE_01	9	0	0	W	1129	1.11687	Training_EuclideanDist-Mean
6	IndustrialStrains0103_FC-16-2C7D-16_Unsupervised_Sampled_FCLog100_MSE_01	0	1	5	W3110	1520	1.12482	Training_EuclideanDist-Mean
7	IndustrialStrains0103_FC-16-2C7D-16_Unsupervised_Sampled_FCLog100_MSE_01	0	1	0	BL21	16	114.633	Training_PercentDifference-Mean
8	IndustrialStrains0103_FC-16-2C7D-16_Unsupervised_Sampled_FCLog100_MSE_01	5	1	0	C	245	100.792	Training_PercentDifference-Mean
9	IndustrialStrains0103_FC-16-2C7D-16_Unsupervised_Sampled_FCLog100_MSE_01	9	1	0	Crooks	473	104.77	Training_PercentDifference-Mean
10	IndustrialStrains0103_FC-16-2C7D-16_Unsupervised_Sampled_FCLog100_MSE_01	8	0	0	DH5a	680	115.639	Training_PercentDifference-Mean
11	IndustrialStrains0103_FC-16-2C7D-16_Unsupervised_Sampled_FCLog100_MSE_01	5	1	0	MG1655	917	144.837	Training_PercentDifference-Mean
12	IndustrialStrains0103_FC-16-2C7D-16_Unsupervised_Sampled_FCLog100_MSE_01	15	0	0	W	1135	126.865	Training_PercentDifference-Mean
13	IndustrialStrains0103_FC-16-2C7D-16_Unsupervised_Sampled_FCLog100_MSE_01	12	0	0	W3110	1356	135.997	Training_PercentDifference-Mean
14	IndustrialStrains0103_FC-16-2C7D-16_Unsupervised_Sampled_FCLog100_MSE_01	4	1	3	BL21	116	1.40766	Validation_EuclideanDist-Mean
15	IndustrialStrains0103_FC-16-2C7D-16_Unsupervised_Sampled_FCLog100_MSE_01	3	0	6	C	419	1.71324	Validation_EuclideanDist-Mean
16	IndustrialStrains0103_FC-16-2C7D-16_Unsupervised_Sampled_FCLog100_MSE_01	2	1	3	Crooks	562	1.41691	Validation_EuclideanDist-Mean
17	IndustrialStrains0103_FC-16-2C7D-16_Unsupervised_Sampled_FCLog100_MSE_01	6	0	3	DH5a	774	1.6439	Validation_EuclideanDist-Mean
18	IndustrialStrains0103_FC-16-2C7D-16_Unsupervised_Sampled_FCLog100_MSE_01	2	1	0	MG1655	914	1.18741	Validation_EuclideanDist-Mean
19	IndustrialStrains0103_FC-16-2C7D-16_Unsupervised_Sampled_FCLog100_MSE_01	13	0	0	W	1133	1.42313	Validation_EuclideanDist-Mean
20	IndustrialStrains0103_FC-16-2C7D-16_Unsupervised_Sampled_FCLog100_MSE_01	15	1	5	W3110	1535	1.83164	Validation_EuclideanDist-Mean
21	IndustrialStrains0103_FC-16-2C7D-16_Unsupervised_Sampled_FCLog100_MSE_01	9	1	0	BL21	25	103.797	Validation_PercentDifference-Mean
22	IndustrialStrains0103_FC-16-2C7D-16_Unsupervised_Sampled_FCLog100_MSE_01	6	1	0	C	246	147.389	Validation_PercentDifference-Mean
23	IndustrialStrains0103_FC-16-2C7D-16_Unsupervised_Sampled_FCLog100_MSE_01	0	1	0	Crooks	464	137.574	Validation_PercentDifference-Mean
24	IndustrialStrains0103_FC-16-2C7D-16_Unsupervised_Sampled_FCLog100_MSE_01	0	1	0	DH5a	688	120.415	Validation_PercentDifference-Mean
25	IndustrialStrains0103_FC-16-2C7D-16_Unsupervised_Sampled_FCLog100_MSE_01	8	1	0	MG1655	920	211.631	Validation_PercentDifference-Mean
26	IndustrialStrains0103_FC-16-2C7D-16_Unsupervised_Sampled_FCLog100_MSE_01	14	1	0	W	1150	228.64	Validation_PercentDifference-Mean
27	IndustrialStrains0103_FC-16-2C7D-16_Unsupervised_Sampled_FCLog100_MSE_01	9	0	5	W3110	1513	172.619	Validation_PercentDifference-Mean
28	IndustrialStrains0103_FC-16-2C7D-16_Unsupervised_Sampled_FCLog10_MSE_01	15	1	4	BL21	159	2.24296	Training_EuclideanDist-Mean
29	IndustrialStrains0103_FC-16-2C7D-16_Unsupervised_Sampled_FCLog10_MSE_01	5	1	1	C	277	2.79798	Training_EuclideanDist-Mean
30	IndustrialStrains0103_FC-16-2C7D-16_Unsupervised_Sampled_FCLog10_MSE_01	5	0	1	Crooks	485	2.15707	Training_EuclideanDist-Mean
31	IndustrialStrains0103_FC-16-2C7D-16_Unsupervised_Sampled_FCLog10_MSE_01	5	0	5	DH5a	837	2.44165	Training_EuclideanDist-Mean
32	IndustrialStrains0103_FC-16-2C7D-16_Unsupervised_Sampled_FCLog10_MSE_01	0	1	2	MG1655	976	2.34983	Training_EuclideanDist-Mean
33	IndustrialStrains0103_FC-16-2C7D-16_Unsupervised_Sampled_FCLog10_MSE_01	0	1	2	W	1200	2.38794	Training_EuclideanDist-Mean
34	IndustrialStrains0103_FC-16-2C7D-16_Unsupervised_Sampled_FCLog10_MSE_01	0	0	6	W3110	1536	2.49088	Training_EuclideanDist-Mean
35	IndustrialStrains0103_FC-16-2C7D-16_Unsupervised_Sampled_FCLog10_MSE_01	5	0	2	BL21	69	108.189	Training_PercentDifference-Mean
36	IndustrialStrains0103_FC-16-2C7D-16_Unsupervised_Sampled_FCLog10_MSE_01	14	0	2	C	302	110.337	Training_PercentDifference-Mean
37	IndustrialStrains0103_FC-16-2C7D-16_Unsupervised_Sampled_FCLog10_MSE_01	4	1	2	Crooks	532	110.421	Training_PercentDifference-Mean
38	IndustrialStrains0103_FC-16-2C7D-16_Unsupervised_Sampled_FCLog10_MSE_01	4	0	2	DH5a	740	119.353	Training_PercentDifference-Mean
39	IndustrialStrains0103_FC-16-2C7D-16_Unsupervised_Sampled_FCLog10_MSE_01	4	0	0	MG1655	900	263.333	Training_PercentDifference-Mean
40	IndustrialStrains0103_FC-16-2C7D-16_Unsupervised_Sampled_FCLog10_MSE_01	1	1	2	W	1201	159.217	Training_PercentDifference-Mean
41	IndustrialStrains0103_FC-16-2C7D-16_Unsupervised_Sampled_FCLog10_MSE_01	0	1	2	W3110	1424	163.421	Training_PercentDifference-Mean
42	IndustrialStrains0103_FC-16-2C7D-16_Unsupervised_Sampled_FCLog10_MSE_01	2	1	5	BL21	178	2.77155	Validation_EuclideanDist-Mean
43	IndustrialStrains0103_FC-16-2C7D-16_Unsupervised_Sampled_FCLog10_MSE_01	8	0	0	C	232	3.14117	Validation_EuclideanDist-Mean
44	IndustrialStrains0103_FC-16-2C7D-16_Unsupervised_Sampled_FCLog10_MSE_01	14	0	6	Crooks	654	2.70883	Validation_EuclideanDist-Mean
45	IndustrialStrains0103_FC-16-2C7D-16_Unsupervised_Sampled_FCLog10_MSE_01	12	0	4	DH5a	812	3.05763	Validation_EuclideanDist-Mean
46	IndustrialStrains0103_FC-16-2C7D-16_Unsupervised_Sampled_FCLog10_MSE_01	14	0	2	MG1655	974	2.45816	Validation_EuclideanDist-Mean
47	IndustrialStrains0103_FC-16-2C7D-16_Unsupervised_Sampled_FCLog10_MSE_01	0	1	2	W	1200	2.89486	Validation_EuclideanDist-Mean
48	IndustrialStrains0103_FC-16-2C7D-16_Unsupervised_Sampled_FCLog10_MSE_01	12	0	2	W3110	1420	3.24942	Validation_EuclideanDist-Mean
49	IndustrialStrains0103_FC-16-2C7D-16_Unsupervised_Sampled_FCLog10_MSE_01	4	1	2	BL21	84	125.076	Validation_PercentDifference-Mean
50	IndustrialStrains0103_FC-16-2C7D-16_Unsupervised_Sampled_FCLog10_MSE_01	1	1	2	C	305	161.044	Validation_PercentDifference-Mean
51	IndustrialStrains0103_FC-16-2C7D-16_Unsupervised_Sampled_FCLog10_MSE_01	1	1	2	Crooks	529	164.556	Validation_PercentDifference-Mean
52	IndustrialStrains0103_FC-16-2C7D-16_Unsupervised_Sampled_FCLog10_MSE_01	0	0	2	DH5a	736	138.04	Validation_PercentDifference-Mean
53	IndustrialStrains0103_FC-16-2C7D-16_Unsupervised_Sampled_FCLog10_MSE_01	3	0	2	MG1655	963	293.866	Validation_PercentDifference-Mean
54	IndustrialStrains0103_FC-16-2C7D-16_Unsupervised_Sampled_FCLog10_MSE_01	12	0	1	W	1164	303.728	Validation_PercentDifference-Mean
55	IndustrialStrains0103_FC-16-2C7D-16_Unsupervised_Sampled_FCLog10_MSE_01	7	0	2	W3110	1415	193.804	Validation_PercentDifference-Mean
56	IndustrialStrains0103_FC-16-2C7D-16_Unsupervised_Sampled_OffProj_MSE_01	11	0	5	BL21	171	0.062295	Training_EuclideanDist-Mean
57	IndustrialStrains0103_FC-16-2C7D-16_Unsupervised_Sampled_OffProj_MSE_01	14	0	0	C	238	0.084239	Training_EuclideanDist-Mean
58	IndustrialStrains0103_FC-16-2C7D-16_Unsupervised_Sampled_OffProj_MSE_01	1	1	4	Crooks	593	0.084372	Training_EuclideanDist-Mean
59	IndustrialStrains0103_FC-16-2C7D-16_Unsupervised_Sampled_OffProj_MSE_01	5	0	3	DH5a	773	0.066791	Training_EuclideanDist-Mean
60	IndustrialStrains0103_FC-16-2C7D-16_Unsupervised_Sampled_OffProj_MSE_01	8	0	2	MG1655	968	0.078285	Training_EuclideanDist-Mean
61	IndustrialStrains0103_FC-16-2C7D-16_Unsupervised_Sampled_OffProj_MSE_01	1	1	4	W	1265	0.060391	Training_EuclideanDist-Mean
62	IndustrialStrains0103_FC-16-2C7D-16_Unsupervised_Sampled_OffProj_MSE_01	15	0	0	W3110	1359	0.189295	Training_EuclideanDist-Mean
63	IndustrialStrains0103_FC-16-2C7D-16_Unsupervised_Sampled_OffProj_MSE_01	15	0	0	BL21	15	1079.5	Training_PercentDifference-Mean
64	IndustrialStrains0103_FC-16-2C7D-16_Unsupervised_Sampled_OffProj_MSE_01	2	0	0	C	226	706.384	Training_PercentDifference-Mean
65	IndustrialStrains0103_FC-16-2C7D-16_Unsupervised_Sampled_OffProj_MSE_01	15	0	0	Crooks	463	1102.99	Training_PercentDifference-Mean
66	IndustrialStrains0103_FC-16-2C7D-16_Unsupervised_Sampled_OffProj_MSE_01	15	0	0	DH5a	687	825.374	Training_PercentDifference-Mean
67	IndustrialStrains0103_FC-16-2C7D-16_Unsupervised_Sampled_OffProj_MSE_01	2	0	0	MG1655	898	1581.79	Training_PercentDifference-Mean
68	IndustrialStrains0103_FC-16-2C7D-16_Unsupervised_Sampled_OffProj_MSE_01	3	0	1	W	1155	2170.8	Training_PercentDifference-Mean
69	IndustrialStrains0103_FC-16-2C7D-16_Unsupervised_Sampled_OffProj_MSE_01	2	0	0	W3110	1346	1536.43	Training_PercentDifference-Mean
70	IndustrialStrains0103_FC-16-2C7D-16_Unsupervised_Sampled_OffProj_MSE_01	15	0	3	BL21	111	0.183452	Validation_EuclideanDist-Mean
71	IndustrialStrains0103_FC-16-2C7D-16_Unsupervised_Sampled_OffProj_MSE_01	0	1	4	C	368	0.144473	Validation_EuclideanDist-Mean
72	IndustrialStrains0103_FC-16-2C7D-16_Unsupervised_Sampled_OffProj_MSE_01	15	0	2	Crooks	527	0.165422	Validation_EuclideanDist-Mean
73	IndustrialStrains0103_FC-16-2C7D-16_Unsupervised_Sampled_OffProj_MSE_01	15	0	4	DH5a	815	0.149453	Validation_EuclideanDist-Mean
74	IndustrialStrains0103_FC-16-2C7D-16_Unsupervised_Sampled_OffProj_MSE_01	15	0	4	MG1655	1039	0.165847	Validation_EuclideanDist-Mean
75	IndustrialStrains0103_FC-16-2C7D-16_Unsupervised_Sampled_OffProj_MSE_01	15	0	3	W	1231	0.120635	Validation_EuclideanDist-Mean
76	IndustrialStrains0103_FC-16-2C7D-16_Unsupervised_Sampled_OffProj_MSE_01	14	0	4	W3110	1486	0.135411	Validation_EuclideanDist-Mean
77	IndustrialStrains0103_FC-16-2C7D-16_Unsupervised_Sampled_OffProj_MSE_01	15	0	0	BL21	15	312.354	Validation_PercentDifference-Mean
78	IndustrialStrains0103_FC-16-2C7D-16_Unsupervised_Sampled_OffProj_MSE_01	15	1	2	C	319	464.961	Validation_PercentDifference-Mean
79	IndustrialStrains0103_FC-16-2C7D-16_Unsupervised_Sampled_OffProj_MSE_01	3	1	0	Crooks	467	360.372	Validation_PercentDifference-Mean
80	IndustrialStrains0103_FC-16-2C7D-16_Unsupervised_Sampled_OffProj_MSE_01	2	0	0	DH5a	674	1201.43	Validation_PercentDifference-Mean
81	IndustrialStrains0103_FC-16-2C7D-16_Unsupervised_Sampled_OffProj_MSE_01	2	1	0	MG1655	914	528.506	Validation_PercentDifference-Mean
82	IndustrialStrains0103_FC-16-2C7D-16_Unsupervised_Sampled_OffProj_MSE_01	2	0	0	W	1122	584.055	Validation_PercentDifference-Mean
83	IndustrialStrains0103_FC-16-2C7D-16_Unsupervised_Sampled_OffProj_MSE_01	2	0	0	W3110	1346	341.531	Validation_PercentDifference-Mean
84	IndustrialStrains0103_FC-16-2C7D-16_Unsupervised_Sampled_FCLog100_MAPE_01	11	1	2	BL21	91	1.66142	Training_EuclideanDist-Mean
85	IndustrialStrains0103_FC-16-2C7D-16_Unsupervised_Sampled_FCLog100_MAPE_01	14	0	2	C	302	1.81553	Training_EuclideanDist-Mean
86	IndustrialStrains0103_FC-16-2C7D-16_Unsupervised_Sampled_FCLog100_MAPE_01	8	0	2	Crooks	520	1.54322	Training_EuclideanDist-Mean
87	IndustrialStrains0103_FC-16-2C7D-16_Unsupervised_Sampled_FCLog100_MAPE_01	11	1	3	DH5a	795	1.74336	Training_EuclideanDist-Mean
88	IndustrialStrains0103_FC-16-2C7D-16_Unsupervised_Sampled_FCLog100_MAPE_01	11	1	0	MG1655	923	1.06963	Training_EuclideanDist-Mean
89	IndustrialStrains0103_FC-16-2C7D-16_Unsupervised_Sampled_FCLog100_MAPE_01	4	0	6	W	1316	1.17918	Training_EuclideanDist-Mean
90	IndustrialStrains0103_FC-16-2C7D-16_Unsupervised_Sampled_FCLog100_MAPE_01	4	1	4	W3110	1492	1.31166	Training_EuclideanDist-Mean
91	IndustrialStrains0103_FC-16-2C7D-16_Unsupervised_Sampled_FCLog100_MAPE_01	7	1	5	BL21	183	86.9363	Training_PercentDifference-Mean
92	IndustrialStrains0103_FC-16-2C7D-16_Unsupervised_Sampled_FCLog100_MAPE_01	12	1	4	C	380	86.9273	Training_PercentDifference-Mean
93	IndustrialStrains0103_FC-16-2C7D-16_Unsupervised_Sampled_FCLog100_MAPE_01	8	0	1	Crooks	488	86.6542	Training_PercentDifference-Mean
94	IndustrialStrains0103_FC-16-2C7D-16_Unsupervised_Sampled_FCLog100_MAPE_01	8	0	3	DH5a	776	86.8586	Training_PercentDifference-Mean
95	IndustrialStrains0103_FC-16-2C7D-16_Unsupervised_Sampled_FCLog100_MAPE_01	9	1	6	MG1655	1113	71.0692	Training_PercentDifference-Mean
96	IndustrialStrains0103_FC-16-2C7D-16_Unsupervised_Sampled_FCLog100_MAPE_01	5	0	5	W	1285	86.9338	Training_PercentDifference-Mean
97	IndustrialStrains0103_FC-16-2C7D-16_Unsupervised_Sampled_FCLog100_MAPE_01	3	0	2	W3110	1411	86.8549	Training_PercentDifference-Mean
98	IndustrialStrains0103_FC-16-2C7D-16_Unsupervised_Sampled_FCLog100_MAPE_01	6	1	5	BL21	182	1.72288	Validation_EuclideanDist-Mean
99	IndustrialStrains0103_FC-16-2C7D-16_Unsupervised_Sampled_FCLog100_MAPE_01	15	0	2	C	303	1.86221	Validation_EuclideanDist-Mean
100	IndustrialStrains0103_FC-16-2C7D-16_Unsupervised_Sampled_FCLog100_MAPE_01	11	0	5	Crooks	619	1.62188	Validation_EuclideanDist-Mean
101	IndustrialStrains0103_FC-16-2C7D-16_Unsupervised_Sampled_FCLog100_MAPE_01	3	0	1	DH5a	707	1.9021	Validation_EuclideanDist-Mean
102	IndustrialStrains0103_FC-16-2C7D-16_Unsupervised_Sampled_FCLog100_MAPE_01	6	0	5	MG1655	1062	1.11922	Validation_EuclideanDist-Mean
103	IndustrialStrains0103_FC-16-2C7D-16_Unsupervised_Sampled_FCLog100_MAPE_01	2	1	2	W	1202	1.45275	Validation_EuclideanDist-Mean
104	IndustrialStrains0103_FC-16-2C7D-16_Unsupervised_Sampled_FCLog100_MAPE_01	2	1	4	W3110	1490	1.86811	Validation_EuclideanDist-Mean
105	IndustrialStrains0103_FC-16-2C7D-16_Unsupervised_Sampled_FCLog100_MAPE_01	4	1	0	BL21	20	86.8325	Validation_PercentDifference-Mean
106	IndustrialStrains0103_FC-16-2C7D-16_Unsupervised_Sampled_FCLog100_MAPE_01	11	0	1	C	267	86.8062	Validation_PercentDifference-Mean
107	IndustrialStrains0103_FC-16-2C7D-16_Unsupervised_Sampled_FCLog100_MAPE_01	13	0	5	Crooks	621	86.9295	Validation_PercentDifference-Mean
108	IndustrialStrains0103_FC-16-2C7D-16_Unsupervised_Sampled_FCLog100_MAPE_01	2	0	1	DH5a	706	86.9443	Validation_PercentDifference-Mean
109	IndustrialStrains0103_FC-16-2C7D-16_Unsupervised_Sampled_FCLog100_MAPE_01	4	1	5	MG1655	1076	67.9407	Validation_PercentDifference-Mean
110	IndustrialStrains0103_FC-16-2C7D-16_Unsupervised_Sampled_FCLog100_MAPE_01	13	1	6	W	1341	87.0231	Validation_PercentDifference-Mean
111	IndustrialStrains0103_FC-16-2C7D-16_Unsupervised_Sampled_FCLog100_MAPE_01	4	0	2	W3110	1412	86.8902	Validation_PercentDifference-Mean
112	IndustrialStrains0103_FC-16-2C7D-16_Unsupervised_Sampled_FCLog10_MAPE_01	3	1	5	BL21	179	3.22641	Training_EuclideanDist-Mean
113	IndustrialStrains0103_FC-16-2C7D-16_Unsupervised_Sampled_FCLog10_MAPE_01	5	1	5	C	405	3.45454	Training_EuclideanDist-Mean
114	IndustrialStrains0103_FC-16-2C7D-16_Unsupervised_Sampled_FCLog10_MAPE_01	13	0	2	Crooks	525	3.00741	Training_EuclideanDist-Mean
115	IndustrialStrains0103_FC-16-2C7D-16_Unsupervised_Sampled_FCLog10_MAPE_01	13	0	4	DH5a	813	3.37816	Training_EuclideanDist-Mean
116	IndustrialStrains0103_FC-16-2C7D-16_Unsupervised_Sampled_FCLog10_MAPE_01	15	0	4	MG1655	1039	2.13701	Training_EuclideanDist-Mean
117	IndustrialStrains0103_FC-16-2C7D-16_Unsupervised_Sampled_FCLog10_MAPE_01	1	1	6	W	1329	2.34045	Training_EuclideanDist-Mean
118	IndustrialStrains0103_FC-16-2C7D-16_Unsupervised_Sampled_FCLog10_MAPE_01	8	1	3	W3110	1464	2.59673	Training_EuclideanDist-Mean
119	IndustrialStrains0103_FC-16-2C7D-16_Unsupervised_Sampled_FCLog10_MAPE_01	4	1	6	BL21	212	87.0249	Training_PercentDifference-Mean
120	IndustrialStrains0103_FC-16-2C7D-16_Unsupervised_Sampled_FCLog10_MAPE_01	9	0	4	C	361	86.8678	Training_PercentDifference-Mean
121	IndustrialStrains0103_FC-16-2C7D-16_Unsupervised_Sampled_FCLog10_MAPE_01	15	0	5	Crooks	623	86.8562	Training_PercentDifference-Mean
122	IndustrialStrains0103_FC-16-2C7D-16_Unsupervised_Sampled_FCLog10_MAPE_01	5	1	4	DH5a	821	87.0573	Training_PercentDifference-Mean
123	IndustrialStrains0103_FC-16-2C7D-16_Unsupervised_Sampled_FCLog10_MAPE_01	4	0	5	MG1655	1060	72.0413	Training_PercentDifference-Mean
124	IndustrialStrains0103_FC-16-2C7D-16_Unsupervised_Sampled_FCLog10_MAPE_01	11	0	1	W	1163	86.9203	Training_PercentDifference-Mean
125	IndustrialStrains0103_FC-16-2C7D-16_Unsupervised_Sampled_FCLog10_MAPE_01	11	0	1	W3110	1387	86.9053	Training_PercentDifference-Mean
126	IndustrialStrains0103_FC-16-2C7D-16_Unsupervised_Sampled_FCLog10_MAPE_01	0	0	3	BL21	96	3.34906	Validation_EuclideanDist-Mean
127	IndustrialStrains0103_FC-16-2C7D-16_Unsupervised_Sampled_FCLog10_MAPE_01	9	1	0	C	249	3.42668	Validation_EuclideanDist-Mean
128	IndustrialStrains0103_FC-16-2C7D-16_Unsupervised_Sampled_FCLog10_MAPE_01	1	0	1	Crooks	481	3.1365	Validation_EuclideanDist-Mean
129	IndustrialStrains0103_FC-16-2C7D-16_Unsupervised_Sampled_FCLog10_MAPE_01	13	0	0	DH5a	685	3.55494	Validation_EuclideanDist-Mean
130	IndustrialStrains0103_FC-16-2C7D-16_Unsupervised_Sampled_FCLog10_MAPE_01	6	0	5	MG1655	1062	2.21338	Validation_EuclideanDist-Mean
131	IndustrialStrains0103_FC-16-2C7D-16_Unsupervised_Sampled_FCLog10_MAPE_01	10	0	0	W	1130	2.77117	Validation_EuclideanDist-Mean
132	IndustrialStrains0103_FC-16-2C7D-16_Unsupervised_Sampled_FCLog10_MAPE_01	1	1	1	W3110	1393	3.18893	Validation_EuclideanDist-Mean
133	IndustrialStrains0103_FC-16-2C7D-16_Unsupervised_Sampled_FCLog10_MAPE_01	8	1	2	BL21	88	86.8824	Validation_PercentDifference-Mean
134	IndustrialStrains0103_FC-16-2C7D-16_Unsupervised_Sampled_FCLog10_MAPE_01	3	0	4	C	355	86.9446	Validation_PercentDifference-Mean
135	IndustrialStrains0103_FC-16-2C7D-16_Unsupervised_Sampled_FCLog10_MAPE_01	4	0	5	Crooks	612	86.8263	Validation_PercentDifference-Mean
136	IndustrialStrains0103_FC-16-2C7D-16_Unsupervised_Sampled_FCLog10_MAPE_01	10	1	0	DH5a	698	86.7837	Validation_PercentDifference-Mean
137	IndustrialStrains0103_FC-16-2C7D-16_Unsupervised_Sampled_FCLog10_MAPE_01	7	0	5	MG1655	1063	68.6219	Validation_PercentDifference-Mean
138	IndustrialStrains0103_FC-16-2C7D-16_Unsupervised_Sampled_FCLog10_MAPE_01	8	0	0	W	1128	86.7107	Validation_PercentDifference-Mean
139	IndustrialStrains0103_FC-16-2C7D-16_Unsupervised_Sampled_FCLog10_MAPE_01	14	0	2	W3110	1422	86.9001	Validation_PercentDifference-Mean
140	IndustrialStrains0103_FC-16-2C7D-16_Unsupervised_Sampled_OffProj_MAPE_01	13	1	3	BL21	125	0.047906	Training_EuclideanDist-Mean
141	IndustrialStrains0103_FC-16-2C7D-16_Unsupervised_Sampled_OffProj_MAPE_01	14	1	3	C	350	0.120344	Training_EuclideanDist-Mean
142	IndustrialStrains0103_FC-16-2C7D-16_Unsupervised_Sampled_OffProj_MAPE_01	15	1	2	Crooks	543	0.049298	Training_EuclideanDist-Mean
143	IndustrialStrains0103_FC-16-2C7D-16_Unsupervised_Sampled_OffProj_MAPE_01	14	1	1	DH5a	734	0.071165	Training_EuclideanDist-Mean
144	IndustrialStrains0103_FC-16-2C7D-16_Unsupervised_Sampled_OffProj_MAPE_01	14	1	3	MG1655	1022	0.103447	Training_EuclideanDist-Mean
145	IndustrialStrains0103_FC-16-2C7D-16_Unsupervised_Sampled_OffProj_MAPE_01	13	1	3	W	1245	0.070135	Training_EuclideanDist-Mean
146	IndustrialStrains0103_FC-16-2C7D-16_Unsupervised_Sampled_OffProj_MAPE_01	15	1	3	W3110	1471	0.240865	Training_EuclideanDist-Mean
147	IndustrialStrains0103_FC-16-2C7D-16_Unsupervised_Sampled_OffProj_MAPE_01	10	1	0	BL21	26	716.503	Training_PercentDifference-Mean
148	IndustrialStrains0103_FC-16-2C7D-16_Unsupervised_Sampled_OffProj_MAPE_01	6	1	6	C	438	361.839	Training_PercentDifference-Mean
149	IndustrialStrains0103_FC-16-2C7D-16_Unsupervised_Sampled_OffProj_MAPE_01	6	1	6	Crooks	662	526.269	Training_PercentDifference-Mean
150	IndustrialStrains0103_FC-16-2C7D-16_Unsupervised_Sampled_OffProj_MAPE_01	5	1	5	DH5a	853	435.544	Training_PercentDifference-Mean
151	IndustrialStrains0103_FC-16-2C7D-16_Unsupervised_Sampled_OffProj_MAPE_01	6	1	6	MG1655	1110	493.844	Training_PercentDifference-Mean
152	IndustrialStrains0103_FC-16-2C7D-16_Unsupervised_Sampled_OffProj_MAPE_01	6	1	6	W	1334	604.495	Training_PercentDifference-Mean
153	IndustrialStrains0103_FC-16-2C7D-16_Unsupervised_Sampled_OffProj_MAPE_01	6	1	6	W3110	1558	650.873	Training_PercentDifference-Mean
154	IndustrialStrains0103_FC-16-2C7D-16_Unsupervised_Sampled_OffProj_MAPE_01	14	1	0	BL21	30	0.14289	Validation_EuclideanDist-Mean
155	IndustrialStrains0103_FC-16-2C7D-16_Unsupervised_Sampled_OffProj_MAPE_01	15	1	5	C	415	0.133364	Validation_EuclideanDist-Mean
156	IndustrialStrains0103_FC-16-2C7D-16_Unsupervised_Sampled_OffProj_MAPE_01	13	1	0	Crooks	477	0.112876	Validation_EuclideanDist-Mean
157	IndustrialStrains0103_FC-16-2C7D-16_Unsupervised_Sampled_OffProj_MAPE_01	14	1	0	DH5a	702	0.115441	Validation_EuclideanDist-Mean
158	IndustrialStrains0103_FC-16-2C7D-16_Unsupervised_Sampled_OffProj_MAPE_01	13	1	0	MG1655	925	0.125769	Validation_EuclideanDist-Mean
159	IndustrialStrains0103_FC-16-2C7D-16_Unsupervised_Sampled_OffProj_MAPE_01	11	1	3	W	1243	0.091638	Validation_EuclideanDist-Mean
160	IndustrialStrains0103_FC-16-2C7D-16_Unsupervised_Sampled_OffProj_MAPE_01	14	1	0	W3110	1374	0.116632	Validation_EuclideanDist-Mean
161	IndustrialStrains0103_FC-16-2C7D-16_Unsupervised_Sampled_OffProj_MAPE_01	5	1	6	BL21	213	296.117	Validation_PercentDifference-Mean
162	IndustrialStrains0103_FC-16-2C7D-16_Unsupervised_Sampled_OffProj_MAPE_01	14	1	2	C	318	468.482	Validation_PercentDifference-Mean
163	IndustrialStrains0103_FC-16-2C7D-16_Unsupervised_Sampled_OffProj_MAPE_01	6	1	6	Crooks	662	263.533	Validation_PercentDifference-Mean
164	IndustrialStrains0103_FC-16-2C7D-16_Unsupervised_Sampled_OffProj_MAPE_01	5	1	5	DH5a	853	547.036	Validation_PercentDifference-Mean
165	IndustrialStrains0103_FC-16-2C7D-16_Unsupervised_Sampled_OffProj_MAPE_01	14	1	6	MG1655	1118	270.181	Validation_PercentDifference-Mean
166	IndustrialStrains0103_FC-16-2C7D-16_Unsupervised_Sampled_OffProj_MAPE_01	6	1	6	W	1334	445.899	Validation_PercentDifference-Mean
167	IndustrialStrains0103_FC-16-2C7D-16_Unsupervised_Sampled_OffProj_MAPE_01	6	1	6	W3110	1558	266.63	Validation_PercentDifference-Mean
168	IndustrialStrains0103_FC-16-2C7D-16_Unsupervised_Sampled_FCLog100_MSE_02	8	1	4	BL21	152	1.09489	Training_EuclideanDist-Mean
169	IndustrialStrains0103_FC-16-2C7D-16_Unsupervised_Sampled_FCLog100_MSE_02	6	1	1	C	278	1.45114	Training_EuclideanDist-Mean
170	IndustrialStrains0103_FC-16-2C7D-16_Unsupervised_Sampled_FCLog100_MSE_02	8	0	1	Crooks	488	1.07316	Training_EuclideanDist-Mean
171	IndustrialStrains0103_FC-16-2C7D-16_Unsupervised_Sampled_FCLog100_MSE_02	13	1	4	DH5a	829	1.21998	Training_EuclideanDist-Mean
172	IndustrialStrains0103_FC-16-2C7D-16_Unsupervised_Sampled_FCLog100_MSE_02	15	1	6	MG1655	1119	1.11381	Training_EuclideanDist-Mean
173	IndustrialStrains0103_FC-16-2C7D-16_Unsupervised_Sampled_FCLog100_MSE_02	3	0	6	W	1315	1.16929	Training_EuclideanDist-Mean
174	IndustrialStrains0103_FC-16-2C7D-16_Unsupervised_Sampled_FCLog100_MSE_02	4	1	6	W3110	1556	1.1987	Training_EuclideanDist-Mean
175	IndustrialStrains0103_FC-16-2C7D-16_Unsupervised_Sampled_FCLog100_MSE_02	15	0	6	BL21	207	112.039	Training_PercentDifference-Mean
176	IndustrialStrains0103_FC-16-2C7D-16_Unsupervised_Sampled_FCLog100_MSE_02	5	1	6	C	437	107.059	Training_PercentDifference-Mean
177	IndustrialStrains0103_FC-16-2C7D-16_Unsupervised_Sampled_FCLog100_MSE_02	15	0	6	Crooks	655	106.005	Training_PercentDifference-Mean
178	IndustrialStrains0103_FC-16-2C7D-16_Unsupervised_Sampled_FCLog100_MSE_02	3	1	6	DH5a	883	118.397	Training_PercentDifference-Mean
179	IndustrialStrains0103_FC-16-2C7D-16_Unsupervised_Sampled_FCLog100_MSE_02	15	1	6	MG1655	1119	167.249	Training_PercentDifference-Mean
180	IndustrialStrains0103_FC-16-2C7D-16_Unsupervised_Sampled_FCLog100_MSE_02	4	0	6	W	1316	132.32	Training_PercentDifference-Mean
181	IndustrialStrains0103_FC-16-2C7D-16_Unsupervised_Sampled_FCLog100_MSE_02	15	0	6	W3110	1551	115.693	Training_PercentDifference-Mean
182	IndustrialStrains0103_FC-16-2C7D-16_Unsupervised_Sampled_FCLog100_MSE_02	2	1	3	BL21	114	1.42886	Validation_EuclideanDist-Mean
183	IndustrialStrains0103_FC-16-2C7D-16_Unsupervised_Sampled_FCLog100_MSE_02	11	0	0	C	235	1.73584	Validation_EuclideanDist-Mean
184	IndustrialStrains0103_FC-16-2C7D-16_Unsupervised_Sampled_FCLog100_MSE_02	13	1	3	Crooks	573	1.41529	Validation_EuclideanDist-Mean
185	IndustrialStrains0103_FC-16-2C7D-16_Unsupervised_Sampled_FCLog100_MSE_02	9	1	0	DH5a	697	1.6477	Validation_EuclideanDist-Mean
186	IndustrialStrains0103_FC-16-2C7D-16_Unsupervised_Sampled_FCLog100_MSE_02	5	0	6	MG1655	1093	1.16408	Validation_EuclideanDist-Mean
187	IndustrialStrains0103_FC-16-2C7D-16_Unsupervised_Sampled_FCLog100_MSE_02	15	0	6	W	1327	1.46705	Validation_EuclideanDist-Mean
188	IndustrialStrains0103_FC-16-2C7D-16_Unsupervised_Sampled_FCLog100_MSE_02	5	0	6	W3110	1541	1.84887	Validation_EuclideanDist-Mean
189	IndustrialStrains0103_FC-16-2C7D-16_Unsupervised_Sampled_FCLog100_MSE_02	0	0	6	BL21	192	108.249	Validation_PercentDifference-Mean
190	IndustrialStrains0103_FC-16-2C7D-16_Unsupervised_Sampled_FCLog100_MSE_02	1	1	6	C	433	118.529	Validation_PercentDifference-Mean
191	IndustrialStrains0103_FC-16-2C7D-16_Unsupervised_Sampled_FCLog100_MSE_02	14	0	6	Crooks	654	127.332	Validation_PercentDifference-Mean
192	IndustrialStrains0103_FC-16-2C7D-16_Unsupervised_Sampled_FCLog100_MSE_02	2	1	6	DH5a	882	122.829	Validation_PercentDifference-Mean
193	IndustrialStrains0103_FC-16-2C7D-16_Unsupervised_Sampled_FCLog100_MSE_02	0	1	6	MG1655	1104	218.666	Validation_PercentDifference-Mean
194	IndustrialStrains0103_FC-16-2C7D-16_Unsupervised_Sampled_FCLog100_MSE_02	2	0	6	W	1314	207.749	Validation_PercentDifference-Mean
195	IndustrialStrains0103_FC-16-2C7D-16_Unsupervised_Sampled_FCLog100_MSE_02	11	0	6	W3110	1547	153.713	Validation_PercentDifference-Mean
196	IndustrialStrains0103_FC-16-2C7D-16_Unsupervised_Sampled_FCLog10_MSE_02	1	0	5	BL21	161	2.13486	Training_EuclideanDist-Mean
197	IndustrialStrains0103_FC-16-2C7D-16_Unsupervised_Sampled_FCLog10_MSE_02	14	1	5	C	414	2.67385	Training_EuclideanDist-Mean
198	IndustrialStrains0103_FC-16-2C7D-16_Unsupervised_Sampled_FCLog10_MSE_02	0	1	1	Crooks	496	2.10949	Training_EuclideanDist-Mean
199	IndustrialStrains0103_FC-16-2C7D-16_Unsupervised_Sampled_FCLog10_MSE_02	1	0	5	DH5a	833	2.36677	Training_EuclideanDist-Mean
200	IndustrialStrains0103_FC-16-2C7D-16_Unsupervised_Sampled_FCLog10_MSE_02	6	1	0	MG1655	918	2.3838	Training_EuclideanDist-Mean
201	IndustrialStrains0103_FC-16-2C7D-16_Unsupervised_Sampled_FCLog10_MSE_02	1	0	6	W	1313	2.17912	Training_EuclideanDist-Mean
202	IndustrialStrains0103_FC-16-2C7D-16_Unsupervised_Sampled_FCLog10_MSE_02	2	1	3	W3110	1458	2.46852	Training_EuclideanDist-Mean
203	IndustrialStrains0103_FC-16-2C7D-16_Unsupervised_Sampled_FCLog10_MSE_02	6	1	0	BL21	22	115.519	Training_PercentDifference-Mean
204	IndustrialStrains0103_FC-16-2C7D-16_Unsupervised_Sampled_FCLog10_MSE_02	11	1	0	C	251	126.635	Training_PercentDifference-Mean
205	IndustrialStrains0103_FC-16-2C7D-16_Unsupervised_Sampled_FCLog10_MSE_02	10	1	0	Crooks	474	106.664	Training_PercentDifference-Mean
206	IndustrialStrains0103_FC-16-2C7D-16_Unsupervised_Sampled_FCLog10_MSE_02	3	0	0	DH5a	675	128.448	Training_PercentDifference-Mean
207	IndustrialStrains0103_FC-16-2C7D-16_Unsupervised_Sampled_FCLog10_MSE_02	15	1	6	MG1655	1119	238.34	Training_PercentDifference-Mean
208	IndustrialStrains0103_FC-16-2C7D-16_Unsupervised_Sampled_FCLog10_MSE_02	12	1	0	W	1148	148.784	Training_PercentDifference-Mean
209	IndustrialStrains0103_FC-16-2C7D-16_Unsupervised_Sampled_FCLog10_MSE_02	15	0	0	W3110	1359	149.783	Training_PercentDifference-Mean
210	IndustrialStrains0103_FC-16-2C7D-16_Unsupervised_Sampled_FCLog10_MSE_02	2	1	4	BL21	146	2.75484	Validation_EuclideanDist-Mean
211	IndustrialStrains0103_FC-16-2C7D-16_Unsupervised_Sampled_FCLog10_MSE_02	4	0	2	C	292	3.16716	Validation_EuclideanDist-Mean
212	IndustrialStrains0103_FC-16-2C7D-16_Unsupervised_Sampled_FCLog10_MSE_02	1	0	2	Crooks	513	2.70629	Validation_EuclideanDist-Mean
213	IndustrialStrains0103_FC-16-2C7D-16_Unsupervised_Sampled_FCLog10_MSE_02	10	0	2	DH5a	746	3.05471	Validation_EuclideanDist-Mean
214	IndustrialStrains0103_FC-16-2C7D-16_Unsupervised_Sampled_FCLog10_MSE_02	0	0	6	MG1655	1088	2.468	Validation_EuclideanDist-Mean
215	IndustrialStrains0103_FC-16-2C7D-16_Unsupervised_Sampled_FCLog10_MSE_02	6	1	6	W	1334	2.73774	Validation_EuclideanDist-Mean
216	IndustrialStrains0103_FC-16-2C7D-16_Unsupervised_Sampled_FCLog10_MSE_02	3	1	0	W3110	1363	3.23064	Validation_EuclideanDist-Mean
217	IndustrialStrains0103_FC-16-2C7D-16_Unsupervised_Sampled_FCLog10_MSE_02	0	0	0	BL21	0	125.895	Validation_PercentDifference-Mean
218	IndustrialStrains0103_FC-16-2C7D-16_Unsupervised_Sampled_FCLog10_MSE_02	14	0	0	C	238	154.518	Validation_PercentDifference-Mean
219	IndustrialStrains0103_FC-16-2C7D-16_Unsupervised_Sampled_FCLog10_MSE_02	1	0	0	Crooks	449	153.874	Validation_PercentDifference-Mean
220	IndustrialStrains0103_FC-16-2C7D-16_Unsupervised_Sampled_FCLog10_MSE_02	6	0	0	DH5a	678	143.132	Validation_PercentDifference-Mean
221	IndustrialStrains0103_FC-16-2C7D-16_Unsupervised_Sampled_FCLog10_MSE_02	10	1	6	MG1655	1114	261.604	Validation_PercentDifference-Mean
222	IndustrialStrains0103_FC-16-2C7D-16_Unsupervised_Sampled_FCLog10_MSE_02	7	1	0	W	1143	218.996	Validation_PercentDifference-Mean
223	IndustrialStrains0103_FC-16-2C7D-16_Unsupervised_Sampled_FCLog10_MSE_02	6	0	0	W3110	1350	228.26	Validation_PercentDifference-Mean
224	IndustrialStrains0103_FC-16-2C7D-16_Unsupervised_Sampled_OffProj_MSE_02	0	1	3	BL21	112	0.056559	Training_EuclideanDist-Mean
225	IndustrialStrains0103_FC-16-2C7D-16_Unsupervised_Sampled_OffProj_MSE_02	10	1	4	C	378	0.080119	Training_EuclideanDist-Mean
226	IndustrialStrains0103_FC-16-2C7D-16_Unsupervised_Sampled_OffProj_MSE_02	0	1	3	Crooks	560	0.070839	Training_EuclideanDist-Mean
227	IndustrialStrains0103_FC-16-2C7D-16_Unsupervised_Sampled_OffProj_MSE_02	9	1	4	DH5a	825	0.065897	Training_EuclideanDist-Mean
228	IndustrialStrains0103_FC-16-2C7D-16_Unsupervised_Sampled_OffProj_MSE_02	9	1	2	MG1655	985	0.077539	Training_EuclideanDist-Mean
229	IndustrialStrains0103_FC-16-2C7D-16_Unsupervised_Sampled_OffProj_MSE_02	1	1	3	W	1233	0.058196	Training_EuclideanDist-Mean
230	IndustrialStrains0103_FC-16-2C7D-16_Unsupervised_Sampled_OffProj_MSE_02	12	1	6	W3110	1564	0.173805	Training_EuclideanDist-Mean
231	IndustrialStrains0103_FC-16-2C7D-16_Unsupervised_Sampled_OffProj_MSE_02	7	0	4	BL21	135	1265.97	Training_PercentDifference-Mean
232	IndustrialStrains0103_FC-16-2C7D-16_Unsupervised_Sampled_OffProj_MSE_02	7	0	4	C	359	811.994	Training_PercentDifference-Mean
233	IndustrialStrains0103_FC-16-2C7D-16_Unsupervised_Sampled_OffProj_MSE_02	7	0	4	Crooks	583	1231.23	Training_PercentDifference-Mean
234	IndustrialStrains0103_FC-16-2C7D-16_Unsupervised_Sampled_OffProj_MSE_02	10	1	3	DH5a	794	1121.05	Training_PercentDifference-Mean
235	IndustrialStrains0103_FC-16-2C7D-16_Unsupervised_Sampled_OffProj_MSE_02	7	0	4	MG1655	1031	1440.76	Training_PercentDifference-Mean
236	IndustrialStrains0103_FC-16-2C7D-16_Unsupervised_Sampled_OffProj_MSE_02	7	0	4	W	1255	1724.82	Training_PercentDifference-Mean
237	IndustrialStrains0103_FC-16-2C7D-16_Unsupervised_Sampled_OffProj_MSE_02	7	0	4	W3110	1479	1648.46	Training_PercentDifference-Mean
238	IndustrialStrains0103_FC-16-2C7D-16_Unsupervised_Sampled_OffProj_MSE_02	1	1	0	BL21	17	0.169923	Validation_EuclideanDist-Mean
239	IndustrialStrains0103_FC-16-2C7D-16_Unsupervised_Sampled_OffProj_MSE_02	4	1	5	C	404	0.134839	Validation_EuclideanDist-Mean
240	IndustrialStrains0103_FC-16-2C7D-16_Unsupervised_Sampled_OffProj_MSE_02	1	1	0	Crooks	465	0.150469	Validation_EuclideanDist-Mean
241	IndustrialStrains0103_FC-16-2C7D-16_Unsupervised_Sampled_OffProj_MSE_02	1	1	0	DH5a	689	0.136756	Validation_EuclideanDist-Mean
242	IndustrialStrains0103_FC-16-2C7D-16_Unsupervised_Sampled_OffProj_MSE_02	1	1	0	MG1655	913	0.156749	Validation_EuclideanDist-Mean
243	IndustrialStrains0103_FC-16-2C7D-16_Unsupervised_Sampled_OffProj_MSE_02	1	1	0	W	1137	0.10597	Validation_EuclideanDist-Mean
244	IndustrialStrains0103_FC-16-2C7D-16_Unsupervised_Sampled_OffProj_MSE_02	6	1	5	W3110	1526	0.126427	Validation_EuclideanDist-Mean
245	IndustrialStrains0103_FC-16-2C7D-16_Unsupervised_Sampled_OffProj_MSE_02	10	1	3	BL21	122	470.241	Validation_PercentDifference-Mean
246	IndustrialStrains0103_FC-16-2C7D-16_Unsupervised_Sampled_OffProj_MSE_02	11	0	3	C	331	564.205	Validation_PercentDifference-Mean
247	IndustrialStrains0103_FC-16-2C7D-16_Unsupervised_Sampled_OffProj_MSE_02	10	1	3	Crooks	570	484.715	Validation_PercentDifference-Mean
248	IndustrialStrains0103_FC-16-2C7D-16_Unsupervised_Sampled_OffProj_MSE_02	10	1	3	DH5a	794	1070.81	Validation_PercentDifference-Mean
249	IndustrialStrains0103_FC-16-2C7D-16_Unsupervised_Sampled_OffProj_MSE_02	10	1	3	MG1655	1018	503.433	Validation_PercentDifference-Mean
250	IndustrialStrains0103_FC-16-2C7D-16_Unsupervised_Sampled_OffProj_MSE_02	10	1	3	W	1242	794.039	Validation_PercentDifference-Mean
251	IndustrialStrains0103_FC-16-2C7D-16_Unsupervised_Sampled_OffProj_MSE_02	3	0	3	W3110	1443	676.228	Validation_PercentDifference-Mean
252	IndustrialStrains0103_FC-16-2C7D-16_Unsupervised_Sampled_FCLog100_MAPE_02	9	0	6	BL21	201	1.64968	Training_EuclideanDist-Mean
253	IndustrialStrains0103_FC-16-2C7D-16_Unsupervised_Sampled_FCLog100_MAPE_02	8	1	3	C	344	1.82002	Training_EuclideanDist-Mean
254	IndustrialStrains0103_FC-16-2C7D-16_Unsupervised_Sampled_FCLog100_MAPE_02	9	1	3	Crooks	569	1.53746	Training_EuclideanDist-Mean
255	IndustrialStrains0103_FC-16-2C7D-16_Unsupervised_Sampled_FCLog100_MAPE_02	6	0	4	DH5a	806	1.74611	Training_EuclideanDist-Mean
256	IndustrialStrains0103_FC-16-2C7D-16_Unsupervised_Sampled_FCLog100_MAPE_02	14	0	2	MG1655	974	1.07607	Training_EuclideanDist-Mean
257	IndustrialStrains0103_FC-16-2C7D-16_Unsupervised_Sampled_FCLog100_MAPE_02	2	0	3	W	1218	1.17675	Training_EuclideanDist-Mean
258	IndustrialStrains0103_FC-16-2C7D-16_Unsupervised_Sampled_FCLog100_MAPE_02	9	0	0	W3110	1353	1.30947	Training_EuclideanDist-Mean
259	IndustrialStrains0103_FC-16-2C7D-16_Unsupervised_Sampled_FCLog100_MAPE_02	15	1	4	BL21	159	86.8314	Training_PercentDifference-Mean
260	IndustrialStrains0103_FC-16-2C7D-16_Unsupervised_Sampled_FCLog100_MAPE_02	11	0	1	C	267	86.919	Training_PercentDifference-Mean
261	IndustrialStrains0103_FC-16-2C7D-16_Unsupervised_Sampled_FCLog100_MAPE_02	8	1	0	Crooks	472	86.8487	Training_PercentDifference-Mean
262	IndustrialStrains0103_FC-16-2C7D-16_Unsupervised_Sampled_FCLog100_MAPE_02	5	0	4	DH5a	805	86.8205	Training_PercentDifference-Mean
263	IndustrialStrains0103_FC-16-2C7D-16_Unsupervised_Sampled_FCLog100_MAPE_02	13	1	0	MG1655	925	72.0492	Training_PercentDifference-Mean
264	IndustrialStrains0103_FC-16-2C7D-16_Unsupervised_Sampled_FCLog100_MAPE_02	11	1	2	W	1211	86.8895	Training_PercentDifference-Mean
265	IndustrialStrains0103_FC-16-2C7D-16_Unsupervised_Sampled_FCLog100_MAPE_02	8	1	2	W3110	1432	86.9044	Training_PercentDifference-Mean
266	IndustrialStrains0103_FC-16-2C7D-16_Unsupervised_Sampled_FCLog100_MAPE_02	8	0	3	BL21	104	1.73979	Validation_EuclideanDist-Mean
267	IndustrialStrains0103_FC-16-2C7D-16_Unsupervised_Sampled_FCLog100_MAPE_02	11	0	5	C	395	1.84214	Validation_EuclideanDist-Mean
268	IndustrialStrains0103_FC-16-2C7D-16_Unsupervised_Sampled_FCLog100_MAPE_02	3	0	4	Crooks	579	1.62073	Validation_EuclideanDist-Mean
269	IndustrialStrains0103_FC-16-2C7D-16_Unsupervised_Sampled_FCLog100_MAPE_02	5	1	0	DH5a	693	1.90274	Validation_EuclideanDist-Mean
270	IndustrialStrains0103_FC-16-2C7D-16_Unsupervised_Sampled_FCLog100_MAPE_02	8	0	3	MG1655	1000	1.12223	Validation_EuclideanDist-Mean
271	IndustrialStrains0103_FC-16-2C7D-16_Unsupervised_Sampled_FCLog100_MAPE_02	15	0	1	W	1167	1.44919	Validation_EuclideanDist-Mean
272	IndustrialStrains0103_FC-16-2C7D-16_Unsupervised_Sampled_FCLog100_MAPE_02	13	0	3	W3110	1453	1.87512	Validation_EuclideanDist-Mean
273	IndustrialStrains0103_FC-16-2C7D-16_Unsupervised_Sampled_FCLog100_MAPE_02	2	1	6	BL21	210	86.9238	Validation_PercentDifference-Mean
274	IndustrialStrains0103_FC-16-2C7D-16_Unsupervised_Sampled_FCLog100_MAPE_02	0	0	3	C	320	86.8657	Validation_PercentDifference-Mean
275	IndustrialStrains0103_FC-16-2C7D-16_Unsupervised_Sampled_FCLog100_MAPE_02	9	1	1	Crooks	505	86.8912	Validation_PercentDifference-Mean
276	IndustrialStrains0103_FC-16-2C7D-16_Unsupervised_Sampled_FCLog100_MAPE_02	3	0	2	DH5a	739	86.8529	Validation_PercentDifference-Mean
277	IndustrialStrains0103_FC-16-2C7D-16_Unsupervised_Sampled_FCLog100_MAPE_02	2	1	1	MG1655	946	68.1145	Validation_PercentDifference-Mean
278	IndustrialStrains0103_FC-16-2C7D-16_Unsupervised_Sampled_FCLog100_MAPE_02	11	0	1	W	1163	86.8683	Validation_PercentDifference-Mean
279	IndustrialStrains0103_FC-16-2C7D-16_Unsupervised_Sampled_FCLog100_MAPE_02	2	0	1	W3110	1378	86.844	Validation_PercentDifference-Mean
280	IndustrialStrains0103_FC-16-2C7D-16_Unsupervised_Sampled_FCLog10_MAPE_02	11	0	6	BL21	203	3.2044	Training_EuclideanDist-Mean
281	IndustrialStrains0103_FC-16-2C7D-16_Unsupervised_Sampled_FCLog10_MAPE_02	4	0	5	C	388	3.44639	Training_EuclideanDist-Mean
282	IndustrialStrains0103_FC-16-2C7D-16_Unsupervised_Sampled_FCLog10_MAPE_02	10	1	3	Crooks	570	3.01009	Training_EuclideanDist-Mean
283	IndustrialStrains0103_FC-16-2C7D-16_Unsupervised_Sampled_FCLog10_MAPE_02	14	1	4	DH5a	830	3.36766	Training_EuclideanDist-Mean
284	IndustrialStrains0103_FC-16-2C7D-16_Unsupervised_Sampled_FCLog10_MAPE_02	2	0	2	MG1655	962	2.15853	Training_EuclideanDist-Mean
285	IndustrialStrains0103_FC-16-2C7D-16_Unsupervised_Sampled_FCLog10_MAPE_02	6	0	2	W	1190	2.34739	Training_EuclideanDist-Mean
286	IndustrialStrains0103_FC-16-2C7D-16_Unsupervised_Sampled_FCLog10_MAPE_02	12	0	2	W3110	1420	2.59554	Training_EuclideanDist-Mean
287	IndustrialStrains0103_FC-16-2C7D-16_Unsupervised_Sampled_FCLog10_MAPE_02	12	1	2	BL21	92	86.8673	Training_PercentDifference-Mean
288	IndustrialStrains0103_FC-16-2C7D-16_Unsupervised_Sampled_FCLog10_MAPE_02	5	1	2	C	309	86.7594	Training_PercentDifference-Mean
289	IndustrialStrains0103_FC-16-2C7D-16_Unsupervised_Sampled_FCLog10_MAPE_02	2	1	2	Crooks	530	86.8536	Training_PercentDifference-Mean
290	IndustrialStrains0103_FC-16-2C7D-16_Unsupervised_Sampled_FCLog10_MAPE_02	4	0	6	DH5a	868	86.95	Training_PercentDifference-Mean
291	IndustrialStrains0103_FC-16-2C7D-16_Unsupervised_Sampled_FCLog10_MAPE_02	2	0	1	MG1655	930	71.401	Training_PercentDifference-Mean
292	IndustrialStrains0103_FC-16-2C7D-16_Unsupervised_Sampled_FCLog10_MAPE_02	5	0	1	W	1157	86.8136	Training_PercentDifference-Mean
293	IndustrialStrains0103_FC-16-2C7D-16_Unsupervised_Sampled_FCLog10_MAPE_02	12	0	5	W3110	1516	86.8341	Training_PercentDifference-Mean
294	IndustrialStrains0103_FC-16-2C7D-16_Unsupervised_Sampled_FCLog10_MAPE_02	11	0	4	BL21	139	3.35253	Validation_EuclideanDist-Mean
295	IndustrialStrains0103_FC-16-2C7D-16_Unsupervised_Sampled_FCLog10_MAPE_02	4	0	6	C	420	3.42152	Validation_EuclideanDist-Mean
296	IndustrialStrains0103_FC-16-2C7D-16_Unsupervised_Sampled_FCLog10_MAPE_02	5	0	0	Crooks	453	3.14133	Validation_EuclideanDist-Mean
297	IndustrialStrains0103_FC-16-2C7D-16_Unsupervised_Sampled_FCLog10_MAPE_02	13	1	4	DH5a	829	3.5571	Validation_EuclideanDist-Mean
298	IndustrialStrains0103_FC-16-2C7D-16_Unsupervised_Sampled_FCLog10_MAPE_02	15	1	5	MG1655	1087	2.21736	Validation_EuclideanDist-Mean
299	IndustrialStrains0103_FC-16-2C7D-16_Unsupervised_Sampled_FCLog10_MAPE_02	13	0	5	W	1293	2.76381	Validation_EuclideanDist-Mean
300	IndustrialStrains0103_FC-16-2C7D-16_Unsupervised_Sampled_FCLog10_MAPE_02	2	0	1	W3110	1378	3.19478	Validation_EuclideanDist-Mean
301	IndustrialStrains0103_FC-16-2C7D-16_Unsupervised_Sampled_FCLog10_MAPE_02	14	1	0	BL21	30	86.7633	Validation_PercentDifference-Mean
302	IndustrialStrains0103_FC-16-2C7D-16_Unsupervised_Sampled_FCLog10_MAPE_02	15	0	3	C	335	86.7812	Validation_PercentDifference-Mean
303	IndustrialStrains0103_FC-16-2C7D-16_Unsupervised_Sampled_FCLog10_MAPE_02	7	0	3	Crooks	551	86.8463	Validation_PercentDifference-Mean
304	IndustrialStrains0103_FC-16-2C7D-16_Unsupervised_Sampled_FCLog10_MAPE_02	13	0	5	DH5a	845	86.7434	Validation_PercentDifference-Mean
305	IndustrialStrains0103_FC-16-2C7D-16_Unsupervised_Sampled_FCLog10_MAPE_02	13	0	0	MG1655	909	69.0625	Validation_PercentDifference-Mean
306	IndustrialStrains0103_FC-16-2C7D-16_Unsupervised_Sampled_FCLog10_MAPE_02	10	1	6	W	1338	86.8809	Validation_PercentDifference-Mean
307	IndustrialStrains0103_FC-16-2C7D-16_Unsupervised_Sampled_FCLog10_MAPE_02	1	1	0	W3110	1361	86.8846	Validation_PercentDifference-Mean
308	IndustrialStrains0103_FC-16-2C7D-16_Unsupervised_Sampled_OffProj_MAPE_02	13	1	5	BL21	189	0.054579	Training_EuclideanDist-Mean
309	IndustrialStrains0103_FC-16-2C7D-16_Unsupervised_Sampled_OffProj_MAPE_02	15	1	1	C	287	0.099553	Training_EuclideanDist-Mean
310	IndustrialStrains0103_FC-16-2C7D-16_Unsupervised_Sampled_OffProj_MAPE_02	13	1	3	Crooks	573	0.062486	Training_EuclideanDist-Mean
311	IndustrialStrains0103_FC-16-2C7D-16_Unsupervised_Sampled_OffProj_MAPE_02	15	1	1	DH5a	735	0.070711	Training_EuclideanDist-Mean
312	IndustrialStrains0103_FC-16-2C7D-16_Unsupervised_Sampled_OffProj_MAPE_02	15	1	1	MG1655	959	0.094713	Training_EuclideanDist-Mean
313	IndustrialStrains0103_FC-16-2C7D-16_Unsupervised_Sampled_OffProj_MAPE_02	13	1	0	W	1149	0.064408	Training_EuclideanDist-Mean
314	IndustrialStrains0103_FC-16-2C7D-16_Unsupervised_Sampled_OffProj_MAPE_02	14	1	0	W3110	1374	0.225313	Training_EuclideanDist-Mean
315	IndustrialStrains0103_FC-16-2C7D-16_Unsupervised_Sampled_OffProj_MAPE_02	0	0	0	BL21	0	173.123	Training_PercentDifference-Mean
316	IndustrialStrains0103_FC-16-2C7D-16_Unsupervised_Sampled_OffProj_MAPE_02	15	1	4	C	383	123.128	Training_PercentDifference-Mean
317	IndustrialStrains0103_FC-16-2C7D-16_Unsupervised_Sampled_OffProj_MAPE_02	0	0	0	Crooks	448	162.822	Training_PercentDifference-Mean
318	IndustrialStrains0103_FC-16-2C7D-16_Unsupervised_Sampled_OffProj_MAPE_02	0	0	0	DH5a	672	121.703	Training_PercentDifference-Mean
319	IndustrialStrains0103_FC-16-2C7D-16_Unsupervised_Sampled_OffProj_MAPE_02	15	1	4	MG1655	1055	209.986	Training_PercentDifference-Mean
320	IndustrialStrains0103_FC-16-2C7D-16_Unsupervised_Sampled_OffProj_MAPE_02	15	1	4	W	1279	329.501	Training_PercentDifference-Mean
321	IndustrialStrains0103_FC-16-2C7D-16_Unsupervised_Sampled_OffProj_MAPE_02	15	1	4	W3110	1503	319.72	Training_PercentDifference-Mean
322	IndustrialStrains0103_FC-16-2C7D-16_Unsupervised_Sampled_OffProj_MAPE_02	12	1	3	BL21	124	0.129477	Validation_EuclideanDist-Mean
323	IndustrialStrains0103_FC-16-2C7D-16_Unsupervised_Sampled_OffProj_MAPE_02	14	1	1	C	286	0.136115	Validation_EuclideanDist-Mean
324	IndustrialStrains0103_FC-16-2C7D-16_Unsupervised_Sampled_OffProj_MAPE_02	11	1	3	Crooks	571	0.102135	Validation_EuclideanDist-Mean
325	IndustrialStrains0103_FC-16-2C7D-16_Unsupervised_Sampled_OffProj_MAPE_02	12	1	3	DH5a	796	0.11509	Validation_EuclideanDist-Mean
326	IndustrialStrains0103_FC-16-2C7D-16_Unsupervised_Sampled_OffProj_MAPE_02	12	1	3	MG1655	1020	0.116383	Validation_EuclideanDist-Mean
327	IndustrialStrains0103_FC-16-2C7D-16_Unsupervised_Sampled_OffProj_MAPE_02	11	1	3	W	1243	0.090781	Validation_EuclideanDist-Mean
328	IndustrialStrains0103_FC-16-2C7D-16_Unsupervised_Sampled_OffProj_MAPE_02	13	1	3	W3110	1469	0.120853	Validation_EuclideanDist-Mean
329	IndustrialStrains0103_FC-16-2C7D-16_Unsupervised_Sampled_OffProj_MAPE_02	0	0	0	BL21	0	94.8088	Validation_PercentDifference-Mean
330	IndustrialStrains0103_FC-16-2C7D-16_Unsupervised_Sampled_OffProj_MAPE_02	6	1	3	C	342	175.277	Validation_PercentDifference-Mean
331	IndustrialStrains0103_FC-16-2C7D-16_Unsupervised_Sampled_OffProj_MAPE_02	0	0	0	Crooks	448	94.3317	Validation_PercentDifference-Mean
332	IndustrialStrains0103_FC-16-2C7D-16_Unsupervised_Sampled_OffProj_MAPE_02	0	0	0	DH5a	672	135.12	Validation_PercentDifference-Mean
333	IndustrialStrains0103_FC-16-2C7D-16_Unsupervised_Sampled_OffProj_MAPE_02	0	0	0	MG1655	896	107.072	Validation_PercentDifference-Mean
334	IndustrialStrains0103_FC-16-2C7D-16_Unsupervised_Sampled_OffProj_MAPE_02	0	0	0	W	1120	111.747	Validation_PercentDifference-Mean
335	IndustrialStrains0103_FC-16-2C7D-16_Unsupervised_Sampled_OffProj_MAPE_02	0	0	0	W3110	1344	98.415	Validation_PercentDifference-Mean
0	IndustrialStrains0103_FC-16-2C10D-16_Unsupervised_Sampled_FCLog100_MSE_01	0	0	1	BL21	32	1.09916	Training_EuclideanDist-Mean
1	IndustrialStrains0103_FC-16-2C10D-16_Unsupervised_Sampled_FCLog100_MSE_01	12	0	3	C	428	1.41664	Training_EuclideanDist-Mean
2	IndustrialStrains0103_FC-16-2C10D-16_Unsupervised_Sampled_FCLog100_MSE_01	15	1	7	Crooks	895	1.03865	Training_EuclideanDist-Mean
3	IndustrialStrains0103_FC-16-2C10D-16_Unsupervised_Sampled_FCLog100_MSE_01	2	0	1	DH5a	994	1.20452	Training_EuclideanDist-Mean
4	IndustrialStrains0103_FC-16-2C10D-16_Unsupervised_Sampled_FCLog100_MSE_01	1	1	2	MG1655	1361	1.15983	Training_EuclideanDist-Mean
5	IndustrialStrains0103_FC-16-2C10D-16_Unsupervised_Sampled_FCLog100_MSE_01	0	1	8	W	1872	1.17445	Training_EuclideanDist-Mean
6	IndustrialStrains0103_FC-16-2C10D-16_Unsupervised_Sampled_FCLog100_MSE_01	14	1	2	W3110	2014	1.10894	Training_EuclideanDist-Mean
7	IndustrialStrains0103_FC-16-2C10D-16_Unsupervised_Sampled_FCLog100_MSE_01	1	0	2	BL21	65	122.394	Training_PercentDifference-Mean
8	IndustrialStrains0103_FC-16-2C10D-16_Unsupervised_Sampled_FCLog100_MSE_01	1	1	8	C	593	118.025	Training_PercentDifference-Mean
9	IndustrialStrains0103_FC-16-2C10D-16_Unsupervised_Sampled_FCLog100_MSE_01	1	1	8	Crooks	913	118.422	Training_PercentDifference-Mean
10	IndustrialStrains0103_FC-16-2C10D-16_Unsupervised_Sampled_FCLog100_MSE_01	0	1	3	DH5a	1072	136.582	Training_PercentDifference-Mean
11	IndustrialStrains0103_FC-16-2C10D-16_Unsupervised_Sampled_FCLog100_MSE_01	4	1	3	MG1655	1396	294.803	Training_PercentDifference-Mean
12	IndustrialStrains0103_FC-16-2C10D-16_Unsupervised_Sampled_FCLog100_MSE_01	4	1	2	W	1684	155.1	Training_PercentDifference-Mean
13	IndustrialStrains0103_FC-16-2C10D-16_Unsupervised_Sampled_FCLog100_MSE_01	13	0	2	W3110	1997	137.178	Training_PercentDifference-Mean
14	IndustrialStrains0103_FC-16-2C10D-16_Unsupervised_Sampled_FCLog100_MSE_01	3	0	1	BL21	35	1.42521	Validation_EuclideanDist-Mean
15	IndustrialStrains0103_FC-16-2C10D-16_Unsupervised_Sampled_FCLog100_MSE_01	8	0	3	C	424	1.66066	Validation_EuclideanDist-Mean
16	IndustrialStrains0103_FC-16-2C10D-16_Unsupervised_Sampled_FCLog100_MSE_01	15	1	1	Crooks	703	1.3811	Validation_EuclideanDist-Mean
17	IndustrialStrains0103_FC-16-2C10D-16_Unsupervised_Sampled_FCLog100_MSE_01	7	0	1	DH5a	999	1.60947	Validation_EuclideanDist-Mean
18	IndustrialStrains0103_FC-16-2C10D-16_Unsupervised_Sampled_FCLog100_MSE_01	14	0	2	MG1655	1358	1.21325	Validation_EuclideanDist-Mean
19	IndustrialStrains0103_FC-16-2C10D-16_Unsupervised_Sampled_FCLog100_MSE_01	0	1	8	W	1872	1.47387	Validation_EuclideanDist-Mean
20	IndustrialStrains0103_FC-16-2C10D-16_Unsupervised_Sampled_FCLog100_MSE_01	15	1	2	W3110	2015	1.82674	Validation_EuclideanDist-Mean
21	IndustrialStrains0103_FC-16-2C10D-16_Unsupervised_Sampled_FCLog100_MSE_01	13	1	8	BL21	285	135.763	Validation_PercentDifference-Mean
22	IndustrialStrains0103_FC-16-2C10D-16_Unsupervised_Sampled_FCLog100_MSE_01	10	1	2	C	410	141.495	Validation_PercentDifference-Mean
23	IndustrialStrains0103_FC-16-2C10D-16_Unsupervised_Sampled_FCLog100_MSE_01	9	0	2	Crooks	713	154.704	Validation_PercentDifference-Mean
24	IndustrialStrains0103_FC-16-2C10D-16_Unsupervised_Sampled_FCLog100_MSE_01	0	1	2	DH5a	1040	146.016	Validation_PercentDifference-Mean
25	IndustrialStrains0103_FC-16-2C10D-16_Unsupervised_Sampled_FCLog100_MSE_01	14	1	2	MG1655	1374	294.762	Validation_PercentDifference-Mean
26	IndustrialStrains0103_FC-16-2C10D-16_Unsupervised_Sampled_FCLog100_MSE_01	0	1	2	W	1680	195.875	Validation_PercentDifference-Mean
27	IndustrialStrains0103_FC-16-2C10D-16_Unsupervised_Sampled_FCLog100_MSE_01	1	1	2	W3110	2001	147.831	Validation_PercentDifference-Mean
28	IndustrialStrains0103_FC-16-2C10D-16_Unsupervised_Sampled_FCLog10_MSE_01	8	1	6	BL21	216	2.12844	Training_EuclideanDist-Mean
29	IndustrialStrains0103_FC-16-2C10D-16_Unsupervised_Sampled_FCLog10_MSE_01	13	1	6	C	541	2.66784	Training_EuclideanDist-Mean
30	IndustrialStrains0103_FC-16-2C10D-16_Unsupervised_Sampled_FCLog10_MSE_01	3	1	5	Crooks	819	2.12893	Training_EuclideanDist-Mean
31	IndustrialStrains0103_FC-16-2C10D-16_Unsupervised_Sampled_FCLog10_MSE_01	6	1	6	DH5a	1174	2.23319	Training_EuclideanDist-Mean
32	IndustrialStrains0103_FC-16-2C10D-16_Unsupervised_Sampled_FCLog10_MSE_01	4	0	7	MG1655	1508	2.23469	Training_EuclideanDist-Mean
33	IndustrialStrains0103_FC-16-2C10D-16_Unsupervised_Sampled_FCLog10_MSE_01	14	0	9	W	1902	2.27867	Training_EuclideanDist-Mean
34	IndustrialStrains0103_FC-16-2C10D-16_Unsupervised_Sampled_FCLog10_MSE_01	14	0	4	W3110	2062	2.18068	Training_EuclideanDist-Mean
35	IndustrialStrains0103_FC-16-2C10D-16_Unsupervised_Sampled_FCLog10_MSE_01	1	0	9	BL21	289	103.047	Training_PercentDifference-Mean
36	IndustrialStrains0103_FC-16-2C10D-16_Unsupervised_Sampled_FCLog10_MSE_01	4	0	9	C	612	107.31	Training_PercentDifference-Mean
37	IndustrialStrains0103_FC-16-2C10D-16_Unsupervised_Sampled_FCLog10_MSE_01	15	1	9	Crooks	959	99.3834	Training_PercentDifference-Mean
38	IndustrialStrains0103_FC-16-2C10D-16_Unsupervised_Sampled_FCLog10_MSE_01	2	1	9	DH5a	1266	107.137	Training_PercentDifference-Mean
39	IndustrialStrains0103_FC-16-2C10D-16_Unsupervised_Sampled_FCLog10_MSE_01	14	1	9	MG1655	1598	153.244	Training_PercentDifference-Mean
40	IndustrialStrains0103_FC-16-2C10D-16_Unsupervised_Sampled_FCLog10_MSE_01	3	0	9	W	1891	116.922	Training_PercentDifference-Mean
41	IndustrialStrains0103_FC-16-2C10D-16_Unsupervised_Sampled_FCLog10_MSE_01	4	0	7	W3110	2148	116.251	Training_PercentDifference-Mean
42	IndustrialStrains0103_FC-16-2C10D-16_Unsupervised_Sampled_FCLog10_MSE_01	7	1	8	BL21	279	2.72449	Validation_EuclideanDist-Mean
43	IndustrialStrains0103_FC-16-2C10D-16_Unsupervised_Sampled_FCLog10_MSE_01	6	0	4	C	454	3.14524	Validation_EuclideanDist-Mean
44	IndustrialStrains0103_FC-16-2C10D-16_Unsupervised_Sampled_FCLog10_MSE_01	11	1	8	Crooks	923	2.63847	Validation_EuclideanDist-Mean
45	IndustrialStrains0103_FC-16-2C10D-16_Unsupervised_Sampled_FCLog10_MSE_01	12	1	5	DH5a	1148	3.06556	Validation_EuclideanDist-Mean
46	IndustrialStrains0103_FC-16-2C10D-16_Unsupervised_Sampled_FCLog10_MSE_01	9	1	9	MG1655	1593	2.31465	Validation_EuclideanDist-Mean
47	IndustrialStrains0103_FC-16-2C10D-16_Unsupervised_Sampled_FCLog10_MSE_01	13	0	9	W	1901	2.7487	Validation_EuclideanDist-Mean
48	IndustrialStrains0103_FC-16-2C10D-16_Unsupervised_Sampled_FCLog10_MSE_01	11	0	7	W3110	2155	3.0078	Validation_EuclideanDist-Mean
49	IndustrialStrains0103_FC-16-2C10D-16_Unsupervised_Sampled_FCLog10_MSE_01	6	0	9	BL21	294	100.254	Validation_PercentDifference-Mean
50	IndustrialStrains0103_FC-16-2C10D-16_Unsupervised_Sampled_FCLog10_MSE_01	10	0	9	C	618	121.912	Validation_PercentDifference-Mean
51	IndustrialStrains0103_FC-16-2C10D-16_Unsupervised_Sampled_FCLog10_MSE_01	1	0	9	Crooks	929	115.027	Validation_PercentDifference-Mean
52	IndustrialStrains0103_FC-16-2C10D-16_Unsupervised_Sampled_FCLog10_MSE_01	3	0	9	DH5a	1251	119.225	Validation_PercentDifference-Mean
53	IndustrialStrains0103_FC-16-2C10D-16_Unsupervised_Sampled_FCLog10_MSE_01	12	0	7	MG1655	1516	205.815	Validation_PercentDifference-Mean
54	IndustrialStrains0103_FC-16-2C10D-16_Unsupervised_Sampled_FCLog10_MSE_01	12	1	7	W	1852	156.1	Validation_PercentDifference-Mean
55	IndustrialStrains0103_FC-16-2C10D-16_Unsupervised_Sampled_FCLog10_MSE_01	7	1	7	W3110	2167	125.073	Validation_PercentDifference-Mean
56	IndustrialStrains0103_FC-16-2C10D-16_Unsupervised_Sampled_OffProj_MSE_01	2	0	9	BL21	290	0.072624	Training_EuclideanDist-Mean
57	IndustrialStrains0103_FC-16-2C10D-16_Unsupervised_Sampled_OffProj_MSE_01	13	0	7	C	557	0.084899	Training_EuclideanDist-Mean
58	IndustrialStrains0103_FC-16-2C10D-16_Unsupervised_Sampled_OffProj_MSE_01	1	0	9	Crooks	929	0.101404	Training_EuclideanDist-Mean
59	IndustrialStrains0103_FC-16-2C10D-16_Unsupervised_Sampled_OffProj_MSE_01	2	0	7	DH5a	1186	0.07007	Training_EuclideanDist-Mean
60	IndustrialStrains0103_FC-16-2C10D-16_Unsupervised_Sampled_OffProj_MSE_01	4	0	1	MG1655	1316	0.07614	Training_EuclideanDist-Mean
61	IndustrialStrains0103_FC-16-2C10D-16_Unsupervised_Sampled_OffProj_MSE_01	5	0	9	W	1893	0.065269	Training_EuclideanDist-Mean
62	IndustrialStrains0103_FC-16-2C10D-16_Unsupervised_Sampled_OffProj_MSE_01	15	1	6	W3110	2143	0.180054	Training_EuclideanDist-Mean
63	IndustrialStrains0103_FC-16-2C10D-16_Unsupervised_Sampled_OffProj_MSE_01	14	0	4	BL21	142	1502.74	Training_PercentDifference-Mean
64	IndustrialStrains0103_FC-16-2C10D-16_Unsupervised_Sampled_OffProj_MSE_01	14	0	4	C	462	301.114	Training_PercentDifference-Mean
65	IndustrialStrains0103_FC-16-2C10D-16_Unsupervised_Sampled_OffProj_MSE_01	14	0	4	Crooks	782	409.263	Training_PercentDifference-Mean
66	IndustrialStrains0103_FC-16-2C10D-16_Unsupervised_Sampled_OffProj_MSE_01	14	0	4	DH5a	1102	390.349	Training_PercentDifference-Mean
67	IndustrialStrains0103_FC-16-2C10D-16_Unsupervised_Sampled_OffProj_MSE_01	14	0	4	MG1655	1422	570.955	Training_PercentDifference-Mean
68	IndustrialStrains0103_FC-16-2C10D-16_Unsupervised_Sampled_OffProj_MSE_01	14	0	4	W	1742	757.96	Training_PercentDifference-Mean
69	IndustrialStrains0103_FC-16-2C10D-16_Unsupervised_Sampled_OffProj_MSE_01	14	0	4	W3110	2062	686.587	Training_PercentDifference-Mean
70	IndustrialStrains0103_FC-16-2C10D-16_Unsupervised_Sampled_OffProj_MSE_01	0	1	9	BL21	304	0.196441	Validation_EuclideanDist-Mean
71	IndustrialStrains0103_FC-16-2C10D-16_Unsupervised_Sampled_OffProj_MSE_01	4	1	9	C	628	0.14771	Validation_EuclideanDist-Mean
72	IndustrialStrains0103_FC-16-2C10D-16_Unsupervised_Sampled_OffProj_MSE_01	0	1	9	Crooks	944	0.181334	Validation_EuclideanDist-Mean
73	IndustrialStrains0103_FC-16-2C10D-16_Unsupervised_Sampled_OffProj_MSE_01	0	1	9	DH5a	1264	0.16157	Validation_EuclideanDist-Mean
74	IndustrialStrains0103_FC-16-2C10D-16_Unsupervised_Sampled_OffProj_MSE_01	0	1	9	MG1655	1584	0.184019	Validation_EuclideanDist-Mean
75	IndustrialStrains0103_FC-16-2C10D-16_Unsupervised_Sampled_OffProj_MSE_01	1	1	9	W	1905	0.140712	Validation_EuclideanDist-Mean
76	IndustrialStrains0103_FC-16-2C10D-16_Unsupervised_Sampled_OffProj_MSE_01	2	1	9	W3110	2226	0.138546	Validation_EuclideanDist-Mean
77	IndustrialStrains0103_FC-16-2C10D-16_Unsupervised_Sampled_OffProj_MSE_01	1	0	4	BL21	129	209.794	Validation_PercentDifference-Mean
78	IndustrialStrains0103_FC-16-2C10D-16_Unsupervised_Sampled_OffProj_MSE_01	13	0	4	C	461	219.536	Validation_PercentDifference-Mean
79	IndustrialStrains0103_FC-16-2C10D-16_Unsupervised_Sampled_OffProj_MSE_01	1	0	4	Crooks	769	247.074	Validation_PercentDifference-Mean
80	IndustrialStrains0103_FC-16-2C10D-16_Unsupervised_Sampled_OffProj_MSE_01	14	0	4	DH5a	1102	253.995	Validation_PercentDifference-Mean
81	IndustrialStrains0103_FC-16-2C10D-16_Unsupervised_Sampled_OffProj_MSE_01	14	0	4	MG1655	1422	240.797	Validation_PercentDifference-Mean
82	IndustrialStrains0103_FC-16-2C10D-16_Unsupervised_Sampled_OffProj_MSE_01	1	0	4	W	1729	311.112	Validation_PercentDifference-Mean
83	IndustrialStrains0103_FC-16-2C10D-16_Unsupervised_Sampled_OffProj_MSE_01	1	0	4	W3110	2049	220.988	Validation_PercentDifference-Mean
84	IndustrialStrains0103_FC-16-2C10D-16_Unsupervised_Sampled_FCLog100_MAPE_01	15	1	6	BL21	223	1.65726	Training_EuclideanDist-Mean
85	IndustrialStrains0103_FC-16-2C10D-16_Unsupervised_Sampled_FCLog100_MAPE_01	15	1	9	C	639	1.8169	Training_EuclideanDist-Mean
86	IndustrialStrains0103_FC-16-2C10D-16_Unsupervised_Sampled_FCLog100_MAPE_01	1	1	9	Crooks	945	1.54182	Training_EuclideanDist-Mean
87	IndustrialStrains0103_FC-16-2C10D-16_Unsupervised_Sampled_FCLog100_MAPE_01	8	0	4	DH5a	1096	1.72536	Training_EuclideanDist-Mean
88	IndustrialStrains0103_FC-16-2C10D-16_Unsupervised_Sampled_FCLog100_MAPE_01	3	1	2	MG1655	1363	1.06909	Training_EuclideanDist-Mean
89	IndustrialStrains0103_FC-16-2C10D-16_Unsupervised_Sampled_FCLog100_MAPE_01	5	0	2	W	1669	1.16465	Training_EuclideanDist-Mean
90	IndustrialStrains0103_FC-16-2C10D-16_Unsupervised_Sampled_FCLog100_MAPE_01	8	0	4	W3110	2056	1.31342	Training_EuclideanDist-Mean
91	IndustrialStrains0103_FC-16-2C10D-16_Unsupervised_Sampled_FCLog100_MAPE_01	0	0	6	BL21	192	86.8948	Training_PercentDifference-Mean
92	IndustrialStrains0103_FC-16-2C10D-16_Unsupervised_Sampled_FCLog100_MAPE_01	9	1	5	C	505	86.9349	Training_PercentDifference-Mean
93	IndustrialStrains0103_FC-16-2C10D-16_Unsupervised_Sampled_FCLog100_MAPE_01	7	1	1	Crooks	695	86.8772	Training_PercentDifference-Mean
94	IndustrialStrains0103_FC-16-2C10D-16_Unsupervised_Sampled_FCLog100_MAPE_01	6	0	8	DH5a	1222	86.9226	Training_PercentDifference-Mean
95	IndustrialStrains0103_FC-16-2C10D-16_Unsupervised_Sampled_FCLog100_MAPE_01	12	1	2	MG1655	1372	71.7888	Training_PercentDifference-Mean
96	IndustrialStrains0103_FC-16-2C10D-16_Unsupervised_Sampled_FCLog100_MAPE_01	0	0	1	W	1632	86.7847	Training_PercentDifference-Mean
97	IndustrialStrains0103_FC-16-2C10D-16_Unsupervised_Sampled_FCLog100_MAPE_01	13	1	6	W3110	2141	86.7778	Training_PercentDifference-Mean
98	IndustrialStrains0103_FC-16-2C10D-16_Unsupervised_Sampled_FCLog100_MAPE_01	10	1	7	BL21	250	1.73543	Validation_EuclideanDist-Mean
99	IndustrialStrains0103_FC-16-2C10D-16_Unsupervised_Sampled_FCLog100_MAPE_01	3	0	8	C	579	1.87055	Validation_EuclideanDist-Mean
100	IndustrialStrains0103_FC-16-2C10D-16_Unsupervised_Sampled_FCLog100_MAPE_01	12	0	5	Crooks	812	1.61939	Validation_EuclideanDist-Mean
101	IndustrialStrains0103_FC-16-2C10D-16_Unsupervised_Sampled_FCLog100_MAPE_01	14	0	4	DH5a	1102	1.90008	Validation_EuclideanDist-Mean
102	IndustrialStrains0103_FC-16-2C10D-16_Unsupervised_Sampled_FCLog100_MAPE_01	3	1	4	MG1655	1427	1.11158	Validation_EuclideanDist-Mean
103	IndustrialStrains0103_FC-16-2C10D-16_Unsupervised_Sampled_FCLog100_MAPE_01	11	0	6	W	1803	1.43296	Validation_EuclideanDist-Mean
104	IndustrialStrains0103_FC-16-2C10D-16_Unsupervised_Sampled_FCLog100_MAPE_01	13	1	8	W3110	2205	1.87127	Validation_EuclideanDist-Mean
105	IndustrialStrains0103_FC-16-2C10D-16_Unsupervised_Sampled_FCLog100_MAPE_01	6	1	8	BL21	278	86.9072	Validation_PercentDifference-Mean
106	IndustrialStrains0103_FC-16-2C10D-16_Unsupervised_Sampled_FCLog100_MAPE_01	4	0	9	C	612	86.8952	Validation_PercentDifference-Mean
107	IndustrialStrains0103_FC-16-2C10D-16_Unsupervised_Sampled_FCLog100_MAPE_01	8	1	8	Crooks	920	86.7686	Validation_PercentDifference-Mean
108	IndustrialStrains0103_FC-16-2C10D-16_Unsupervised_Sampled_FCLog100_MAPE_01	11	1	9	DH5a	1275	86.9762	Validation_PercentDifference-Mean
109	IndustrialStrains0103_FC-16-2C10D-16_Unsupervised_Sampled_FCLog100_MAPE_01	7	0	4	MG1655	1415	67.9008	Validation_PercentDifference-Mean
110	IndustrialStrains0103_FC-16-2C10D-16_Unsupervised_Sampled_FCLog100_MAPE_01	1	1	9	W	1905	86.9299	Validation_PercentDifference-Mean
111	IndustrialStrains0103_FC-16-2C10D-16_Unsupervised_Sampled_FCLog100_MAPE_01	2	0	4	W3110	2050	86.7851	Validation_PercentDifference-Mean
112	IndustrialStrains0103_FC-16-2C10D-16_Unsupervised_Sampled_FCLog10_MAPE_01	2	0	9	BL21	290	3.20451	Training_EuclideanDist-Mean
113	IndustrialStrains0103_FC-16-2C10D-16_Unsupervised_Sampled_FCLog10_MAPE_01	1	1	3	C	433	3.43786	Training_EuclideanDist-Mean
114	IndustrialStrains0103_FC-16-2C10D-16_Unsupervised_Sampled_FCLog10_MAPE_01	3	1	6	Crooks	851	3.00207	Training_EuclideanDist-Mean
115	IndustrialStrains0103_FC-16-2C10D-16_Unsupervised_Sampled_FCLog10_MAPE_01	3	0	1	DH5a	995	3.36895	Training_EuclideanDist-Mean
116	IndustrialStrains0103_FC-16-2C10D-16_Unsupervised_Sampled_FCLog10_MAPE_01	9	0	8	MG1655	1545	2.13727	Training_EuclideanDist-Mean
117	IndustrialStrains0103_FC-16-2C10D-16_Unsupervised_Sampled_FCLog10_MAPE_01	2	1	8	W	1874	2.34328	Training_EuclideanDist-Mean
118	IndustrialStrains0103_FC-16-2C10D-16_Unsupervised_Sampled_FCLog10_MAPE_01	14	0	6	W3110	2126	2.59073	Training_EuclideanDist-Mean
119	IndustrialStrains0103_FC-16-2C10D-16_Unsupervised_Sampled_FCLog10_MAPE_01	2	0	9	BL21	290	86.9513	Training_PercentDifference-Mean
120	IndustrialStrains0103_FC-16-2C10D-16_Unsupervised_Sampled_FCLog10_MAPE_01	7	0	4	C	455	86.9074	Training_PercentDifference-Mean
121	IndustrialStrains0103_FC-16-2C10D-16_Unsupervised_Sampled_FCLog10_MAPE_01	3	0	4	Crooks	771	86.8361	Training_PercentDifference-Mean
122	IndustrialStrains0103_FC-16-2C10D-16_Unsupervised_Sampled_FCLog10_MAPE_01	8	0	2	DH5a	1032	86.8577	Training_PercentDifference-Mean
123	IndustrialStrains0103_FC-16-2C10D-16_Unsupervised_Sampled_FCLog10_MAPE_01	0	0	6	MG1655	1472	71.4412	Training_PercentDifference-Mean
124	IndustrialStrains0103_FC-16-2C10D-16_Unsupervised_Sampled_FCLog10_MAPE_01	5	1	8	W	1877	86.91	Training_PercentDifference-Mean
125	IndustrialStrains0103_FC-16-2C10D-16_Unsupervised_Sampled_FCLog10_MAPE_01	13	0	2	W3110	1997	86.9522	Training_PercentDifference-Mean
126	IndustrialStrains0103_FC-16-2C10D-16_Unsupervised_Sampled_FCLog10_MAPE_01	7	0	4	BL21	135	3.34771	Validation_EuclideanDist-Mean
127	IndustrialStrains0103_FC-16-2C10D-16_Unsupervised_Sampled_FCLog10_MAPE_01	13	0	1	C	365	3.42761	Validation_EuclideanDist-Mean
128	IndustrialStrains0103_FC-16-2C10D-16_Unsupervised_Sampled_FCLog10_MAPE_01	11	1	0	Crooks	667	3.13686	Validation_EuclideanDist-Mean
129	IndustrialStrains0103_FC-16-2C10D-16_Unsupervised_Sampled_FCLog10_MAPE_01	4	0	0	DH5a	964	3.54081	Validation_EuclideanDist-Mean
130	IndustrialStrains0103_FC-16-2C10D-16_Unsupervised_Sampled_FCLog10_MAPE_01	2	1	4	MG1655	1426	2.23022	Validation_EuclideanDist-Mean
131	IndustrialStrains0103_FC-16-2C10D-16_Unsupervised_Sampled_FCLog10_MAPE_01	2	0	9	W	1890	2.75697	Validation_EuclideanDist-Mean
132	IndustrialStrains0103_FC-16-2C10D-16_Unsupervised_Sampled_FCLog10_MAPE_01	13	1	4	W3110	2077	3.17793	Validation_EuclideanDist-Mean
133	IndustrialStrains0103_FC-16-2C10D-16_Unsupervised_Sampled_FCLog10_MAPE_01	5	0	8	BL21	261	86.9503	Validation_PercentDifference-Mean
134	IndustrialStrains0103_FC-16-2C10D-16_Unsupervised_Sampled_FCLog10_MAPE_01	5	0	1	C	357	86.8636	Validation_PercentDifference-Mean
135	IndustrialStrains0103_FC-16-2C10D-16_Unsupervised_Sampled_FCLog10_MAPE_01	5	1	3	Crooks	757	86.9229	Validation_PercentDifference-Mean
136	IndustrialStrains0103_FC-16-2C10D-16_Unsupervised_Sampled_FCLog10_MAPE_01	0	0	5	DH5a	1120	86.8731	Validation_PercentDifference-Mean
137	IndustrialStrains0103_FC-16-2C10D-16_Unsupervised_Sampled_FCLog10_MAPE_01	4	1	4	MG1655	1428	68.0836	Validation_PercentDifference-Mean
138	IndustrialStrains0103_FC-16-2C10D-16_Unsupervised_Sampled_FCLog10_MAPE_01	12	1	2	W	1692	86.9477	Validation_PercentDifference-Mean
139	IndustrialStrains0103_FC-16-2C10D-16_Unsupervised_Sampled_FCLog10_MAPE_01	13	1	5	W3110	2109	86.8898	Validation_PercentDifference-Mean
140	IndustrialStrains0103_FC-16-2C10D-16_Unsupervised_Sampled_OffProj_MAPE_01	12	1	4	BL21	156	0.212592	Training_EuclideanDist-Mean
141	IndustrialStrains0103_FC-16-2C10D-16_Unsupervised_Sampled_OffProj_MAPE_01	14	1	4	C	478	0.262296	Training_EuclideanDist-Mean
142	IndustrialStrains0103_FC-16-2C10D-16_Unsupervised_Sampled_OffProj_MAPE_01	12	1	4	Crooks	796	0.190776	Training_EuclideanDist-Mean
143	IndustrialStrains0103_FC-16-2C10D-16_Unsupervised_Sampled_OffProj_MAPE_01	13	1	4	DH5a	1117	0.234389	Training_EuclideanDist-Mean
144	IndustrialStrains0103_FC-16-2C10D-16_Unsupervised_Sampled_OffProj_MAPE_01	12	1	4	MG1655	1436	0.249161	Training_EuclideanDist-Mean
145	IndustrialStrains0103_FC-16-2C10D-16_Unsupervised_Sampled_OffProj_MAPE_01	13	1	4	W	1757	0.202579	Training_EuclideanDist-Mean
146	IndustrialStrains0103_FC-16-2C10D-16_Unsupervised_Sampled_OffProj_MAPE_01	13	1	4	W3110	2077	0.391176	Training_EuclideanDist-Mean
147	IndustrialStrains0103_FC-16-2C10D-16_Unsupervised_Sampled_OffProj_MAPE_01	13	1	3	BL21	125	1389.35	Training_PercentDifference-Mean
148	IndustrialStrains0103_FC-16-2C10D-16_Unsupervised_Sampled_OffProj_MAPE_01	13	1	3	C	445	423.311	Training_PercentDifference-Mean
149	IndustrialStrains0103_FC-16-2C10D-16_Unsupervised_Sampled_OffProj_MAPE_01	13	1	3	Crooks	765	545.765	Training_PercentDifference-Mean
150	IndustrialStrains0103_FC-16-2C10D-16_Unsupervised_Sampled_OffProj_MAPE_01	13	1	3	DH5a	1085	553.188	Training_PercentDifference-Mean
151	IndustrialStrains0103_FC-16-2C10D-16_Unsupervised_Sampled_OffProj_MAPE_01	13	1	3	MG1655	1405	816.122	Training_PercentDifference-Mean
152	IndustrialStrains0103_FC-16-2C10D-16_Unsupervised_Sampled_OffProj_MAPE_01	13	1	3	W	1725	1199.94	Training_PercentDifference-Mean
153	IndustrialStrains0103_FC-16-2C10D-16_Unsupervised_Sampled_OffProj_MAPE_01	13	1	3	W3110	2045	1000.83	Training_PercentDifference-Mean
154	IndustrialStrains0103_FC-16-2C10D-16_Unsupervised_Sampled_OffProj_MAPE_01	11	1	4	BL21	155	0.213735	Validation_EuclideanDist-Mean
155	IndustrialStrains0103_FC-16-2C10D-16_Unsupervised_Sampled_OffProj_MAPE_01	15	0	3	C	431	0.222798	Validation_EuclideanDist-Mean
156	IndustrialStrains0103_FC-16-2C10D-16_Unsupervised_Sampled_OffProj_MAPE_01	2	0	4	Crooks	770	0.180459	Validation_EuclideanDist-Mean
157	IndustrialStrains0103_FC-16-2C10D-16_Unsupervised_Sampled_OffProj_MAPE_01	11	1	4	DH5a	1115	0.201066	Validation_EuclideanDist-Mean
158	IndustrialStrains0103_FC-16-2C10D-16_Unsupervised_Sampled_OffProj_MAPE_01	15	0	3	MG1655	1391	0.195095	Validation_EuclideanDist-Mean
159	IndustrialStrains0103_FC-16-2C10D-16_Unsupervised_Sampled_OffProj_MAPE_01	14	0	3	W	1710	0.161545	Validation_EuclideanDist-Mean
160	IndustrialStrains0103_FC-16-2C10D-16_Unsupervised_Sampled_OffProj_MAPE_01	15	0	3	W3110	2031	0.226301	Validation_EuclideanDist-Mean
161	IndustrialStrains0103_FC-16-2C10D-16_Unsupervised_Sampled_OffProj_MAPE_01	3	0	7	BL21	227	218.773	Validation_PercentDifference-Mean
162	IndustrialStrains0103_FC-16-2C10D-16_Unsupervised_Sampled_OffProj_MAPE_01	3	0	7	C	547	149.837	Validation_PercentDifference-Mean
163	IndustrialStrains0103_FC-16-2C10D-16_Unsupervised_Sampled_OffProj_MAPE_01	3	0	7	Crooks	867	148.388	Validation_PercentDifference-Mean
164	IndustrialStrains0103_FC-16-2C10D-16_Unsupervised_Sampled_OffProj_MAPE_01	13	1	3	DH5a	1085	671.596	Validation_PercentDifference-Mean
165	IndustrialStrains0103_FC-16-2C10D-16_Unsupervised_Sampled_OffProj_MAPE_01	11	0	7	MG1655	1515	144.934	Validation_PercentDifference-Mean
166	IndustrialStrains0103_FC-16-2C10D-16_Unsupervised_Sampled_OffProj_MAPE_01	5	0	7	W	1829	374.074	Validation_PercentDifference-Mean
167	IndustrialStrains0103_FC-16-2C10D-16_Unsupervised_Sampled_OffProj_MAPE_01	13	1	3	W3110	2045	339.406	Validation_PercentDifference-Mean
168	IndustrialStrains0103_FC-16-2C10D-16_Unsupervised_Sampled_FCLog100_MSE_02	0	0	9	BL21	288	1.12513	Training_EuclideanDist-Mean
169	IndustrialStrains0103_FC-16-2C10D-16_Unsupervised_Sampled_FCLog100_MSE_02	15	1	2	C	415	1.41267	Training_EuclideanDist-Mean
170	IndustrialStrains0103_FC-16-2C10D-16_Unsupervised_Sampled_FCLog100_MSE_02	6	0	9	Crooks	934	1.0885	Training_EuclideanDist-Mean
171	IndustrialStrains0103_FC-16-2C10D-16_Unsupervised_Sampled_FCLog100_MSE_02	9	1	9	DH5a	1273	1.26872	Training_EuclideanDist-Mean
172	IndustrialStrains0103_FC-16-2C10D-16_Unsupervised_Sampled_FCLog100_MSE_02	0	1	1	MG1655	1328	1.20658	Training_EuclideanDist-Mean
173	IndustrialStrains0103_FC-16-2C10D-16_Unsupervised_Sampled_FCLog100_MSE_02	0	1	4	W	1744	1.16364	Training_EuclideanDist-Mean
174	IndustrialStrains0103_FC-16-2C10D-16_Unsupervised_Sampled_FCLog100_MSE_02	0	1	0	W3110	1936	1.29909	Training_EuclideanDist-Mean
175	IndustrialStrains0103_FC-16-2C10D-16_Unsupervised_Sampled_FCLog100_MSE_02	2	1	7	BL21	242	125.8	Training_PercentDifference-Mean
176	IndustrialStrains0103_FC-16-2C10D-16_Unsupervised_Sampled_FCLog100_MSE_02	0	1	1	C	368	120.633	Training_PercentDifference-Mean
177	IndustrialStrains0103_FC-16-2C10D-16_Unsupervised_Sampled_FCLog100_MSE_02	0	1	4	Crooks	784	121.188	Training_PercentDifference-Mean
178	IndustrialStrains0103_FC-16-2C10D-16_Unsupervised_Sampled_FCLog100_MSE_02	1	1	1	DH5a	1009	121.195	Training_PercentDifference-Mean
179	IndustrialStrains0103_FC-16-2C10D-16_Unsupervised_Sampled_FCLog100_MSE_02	14	0	5	MG1655	1454	307.782	Training_PercentDifference-Mean
180	IndustrialStrains0103_FC-16-2C10D-16_Unsupervised_Sampled_FCLog100_MSE_02	0	1	1	W	1648	162.652	Training_PercentDifference-Mean
181	IndustrialStrains0103_FC-16-2C10D-16_Unsupervised_Sampled_FCLog100_MSE_02	0	1	5	W3110	2096	176.503	Training_PercentDifference-Mean
182	IndustrialStrains0103_FC-16-2C10D-16_Unsupervised_Sampled_FCLog100_MSE_02	10	1	9	BL21	314	1.44241	Validation_EuclideanDist-Mean
183	IndustrialStrains0103_FC-16-2C10D-16_Unsupervised_Sampled_FCLog100_MSE_02	3	1	5	C	499	1.67529	Validation_EuclideanDist-Mean
184	IndustrialStrains0103_FC-16-2C10D-16_Unsupervised_Sampled_FCLog100_MSE_02	6	1	4	Crooks	790	1.39906	Validation_EuclideanDist-Mean
185	IndustrialStrains0103_FC-16-2C10D-16_Unsupervised_Sampled_FCLog100_MSE_02	10	1	0	DH5a	986	1.65965	Validation_EuclideanDist-Mean
186	IndustrialStrains0103_FC-16-2C10D-16_Unsupervised_Sampled_FCLog100_MSE_02	0	1	1	MG1655	1328	1.25472	Validation_EuclideanDist-Mean
187	IndustrialStrains0103_FC-16-2C10D-16_Unsupervised_Sampled_FCLog100_MSE_02	0	1	4	W	1744	1.46587	Validation_EuclideanDist-Mean
188	IndustrialStrains0103_FC-16-2C10D-16_Unsupervised_Sampled_FCLog100_MSE_02	0	1	0	W3110	1936	1.92739	Validation_EuclideanDist-Mean
189	IndustrialStrains0103_FC-16-2C10D-16_Unsupervised_Sampled_FCLog100_MSE_02	3	1	5	BL21	179	130.898	Validation_PercentDifference-Mean
190	IndustrialStrains0103_FC-16-2C10D-16_Unsupervised_Sampled_FCLog100_MSE_02	1	0	1	C	353	163.838	Validation_PercentDifference-Mean
191	IndustrialStrains0103_FC-16-2C10D-16_Unsupervised_Sampled_FCLog100_MSE_02	0	1	1	Crooks	688	169.428	Validation_PercentDifference-Mean
192	IndustrialStrains0103_FC-16-2C10D-16_Unsupervised_Sampled_FCLog100_MSE_02	9	1	1	DH5a	1017	156.04	Validation_PercentDifference-Mean
193	IndustrialStrains0103_FC-16-2C10D-16_Unsupervised_Sampled_FCLog100_MSE_02	14	1	1	MG1655	1342	335.098	Validation_PercentDifference-Mean
194	IndustrialStrains0103_FC-16-2C10D-16_Unsupervised_Sampled_FCLog100_MSE_02	6	0	8	W	1862	295.007	Validation_PercentDifference-Mean
195	IndustrialStrains0103_FC-16-2C10D-16_Unsupervised_Sampled_FCLog100_MSE_02	0	1	4	W3110	2064	253.969	Validation_PercentDifference-Mean
196	IndustrialStrains0103_FC-16-2C10D-16_Unsupervised_Sampled_FCLog10_MSE_02	11	1	3	BL21	123	2.07466	Training_EuclideanDist-Mean
197	IndustrialStrains0103_FC-16-2C10D-16_Unsupervised_Sampled_FCLog10_MSE_02	14	1	9	C	638	2.72493	Training_EuclideanDist-Mean
198	IndustrialStrains0103_FC-16-2C10D-16_Unsupervised_Sampled_FCLog10_MSE_02	1	1	8	Crooks	913	2.13606	Training_EuclideanDist-Mean
199	IndustrialStrains0103_FC-16-2C10D-16_Unsupervised_Sampled_FCLog10_MSE_02	1	1	8	DH5a	1233	2.2698	Training_EuclideanDist-Mean
200	IndustrialStrains0103_FC-16-2C10D-16_Unsupervised_Sampled_FCLog10_MSE_02	8	0	7	MG1655	1512	2.248	Training_EuclideanDist-Mean
201	IndustrialStrains0103_FC-16-2C10D-16_Unsupervised_Sampled_FCLog10_MSE_02	1	0	0	W	1601	2.305	Training_EuclideanDist-Mean
202	IndustrialStrains0103_FC-16-2C10D-16_Unsupervised_Sampled_FCLog10_MSE_02	15	1	7	W3110	2175	2.40602	Training_EuclideanDist-Mean
203	IndustrialStrains0103_FC-16-2C10D-16_Unsupervised_Sampled_FCLog10_MSE_02	1	0	0	BL21	1	113.117	Training_PercentDifference-Mean
204	IndustrialStrains0103_FC-16-2C10D-16_Unsupervised_Sampled_FCLog10_MSE_02	0	1	2	C	400	106.636	Training_PercentDifference-Mean
205	IndustrialStrains0103_FC-16-2C10D-16_Unsupervised_Sampled_FCLog10_MSE_02	0	1	2	Crooks	720	101.226	Training_PercentDifference-Mean
206	IndustrialStrains0103_FC-16-2C10D-16_Unsupervised_Sampled_FCLog10_MSE_02	10	0	0	DH5a	970	116.863	Training_PercentDifference-Mean
207	IndustrialStrains0103_FC-16-2C10D-16_Unsupervised_Sampled_FCLog10_MSE_02	7	0	7	MG1655	1511	191.427	Training_PercentDifference-Mean
208	IndustrialStrains0103_FC-16-2C10D-16_Unsupervised_Sampled_FCLog10_MSE_02	11	1	7	W	1851	134.586	Training_PercentDifference-Mean
209	IndustrialStrains0103_FC-16-2C10D-16_Unsupervised_Sampled_FCLog10_MSE_02	15	1	7	W3110	2175	129.392	Training_PercentDifference-Mean
210	IndustrialStrains0103_FC-16-2C10D-16_Unsupervised_Sampled_FCLog10_MSE_02	14	1	5	BL21	190	2.7692	Validation_EuclideanDist-Mean
211	IndustrialStrains0103_FC-16-2C10D-16_Unsupervised_Sampled_FCLog10_MSE_02	9	1	6	C	537	3.13441	Validation_EuclideanDist-Mean
212	IndustrialStrains0103_FC-16-2C10D-16_Unsupervised_Sampled_FCLog10_MSE_02	0	0	5	Crooks	800	2.70043	Validation_EuclideanDist-Mean
213	IndustrialStrains0103_FC-16-2C10D-16_Unsupervised_Sampled_FCLog10_MSE_02	8	1	6	DH5a	1176	3.03667	Validation_EuclideanDist-Mean
214	IndustrialStrains0103_FC-16-2C10D-16_Unsupervised_Sampled_FCLog10_MSE_02	13	1	7	MG1655	1533	2.31848	Validation_EuclideanDist-Mean
215	IndustrialStrains0103_FC-16-2C10D-16_Unsupervised_Sampled_FCLog10_MSE_02	8	1	7	W	1848	2.75168	Validation_EuclideanDist-Mean
216	IndustrialStrains0103_FC-16-2C10D-16_Unsupervised_Sampled_FCLog10_MSE_02	14	1	7	W3110	2174	3.03383	Validation_EuclideanDist-Mean
217	IndustrialStrains0103_FC-16-2C10D-16_Unsupervised_Sampled_FCLog10_MSE_02	0	1	2	BL21	80	109.68	Validation_PercentDifference-Mean
218	IndustrialStrains0103_FC-16-2C10D-16_Unsupervised_Sampled_FCLog10_MSE_02	4	0	0	C	324	135.222	Validation_PercentDifference-Mean
219	IndustrialStrains0103_FC-16-2C10D-16_Unsupervised_Sampled_FCLog10_MSE_02	15	1	0	Crooks	671	138.2	Validation_PercentDifference-Mean
220	IndustrialStrains0103_FC-16-2C10D-16_Unsupervised_Sampled_FCLog10_MSE_02	0	1	2	DH5a	1040	113.09	Validation_PercentDifference-Mean
221	IndustrialStrains0103_FC-16-2C10D-16_Unsupervised_Sampled_FCLog10_MSE_02	13	0	6	MG1655	1485	281.087	Validation_PercentDifference-Mean
222	IndustrialStrains0103_FC-16-2C10D-16_Unsupervised_Sampled_FCLog10_MSE_02	8	1	7	W	1848	154.042	Validation_PercentDifference-Mean
223	IndustrialStrains0103_FC-16-2C10D-16_Unsupervised_Sampled_FCLog10_MSE_02	3	1	0	W3110	1939	167.192	Validation_PercentDifference-Mean
224	IndustrialStrains0103_FC-16-2C10D-16_Unsupervised_Sampled_OffProj_MSE_02	15	0	0	BL21	15	0.049337	Training_EuclideanDist-Mean
225	IndustrialStrains0103_FC-16-2C10D-16_Unsupervised_Sampled_OffProj_MSE_02	2	1	4	C	466	0.091364	Training_EuclideanDist-Mean
226	IndustrialStrains0103_FC-16-2C10D-16_Unsupervised_Sampled_OffProj_MSE_02	9	1	0	Crooks	665	0.066161	Training_EuclideanDist-Mean
227	IndustrialStrains0103_FC-16-2C10D-16_Unsupervised_Sampled_OffProj_MSE_02	11	0	0	DH5a	971	0.061872	Training_EuclideanDist-Mean
228	IndustrialStrains0103_FC-16-2C10D-16_Unsupervised_Sampled_OffProj_MSE_02	12	0	5	MG1655	1452	0.082672	Training_EuclideanDist-Mean
229	IndustrialStrains0103_FC-16-2C10D-16_Unsupervised_Sampled_OffProj_MSE_02	15	1	0	W	1631	0.058172	Training_EuclideanDist-Mean
230	IndustrialStrains0103_FC-16-2C10D-16_Unsupervised_Sampled_OffProj_MSE_02	14	1	2	W3110	2014	0.143121	Training_EuclideanDist-Mean
231	IndustrialStrains0103_FC-16-2C10D-16_Unsupervised_Sampled_OffProj_MSE_02	5	0	4	BL21	133	4761.93	Training_PercentDifference-Mean
232	IndustrialStrains0103_FC-16-2C10D-16_Unsupervised_Sampled_OffProj_MSE_02	5	0	4	C	453	1030.23	Training_PercentDifference-Mean
233	IndustrialStrains0103_FC-16-2C10D-16_Unsupervised_Sampled_OffProj_MSE_02	5	0	4	Crooks	773	1468.35	Training_PercentDifference-Mean
234	IndustrialStrains0103_FC-16-2C10D-16_Unsupervised_Sampled_OffProj_MSE_02	5	0	4	DH5a	1093	1545.91	Training_PercentDifference-Mean
235	IndustrialStrains0103_FC-16-2C10D-16_Unsupervised_Sampled_OffProj_MSE_02	5	0	4	MG1655	1413	1958.66	Training_PercentDifference-Mean
236	IndustrialStrains0103_FC-16-2C10D-16_Unsupervised_Sampled_OffProj_MSE_02	5	0	4	W	1733	2339.69	Training_PercentDifference-Mean
237	IndustrialStrains0103_FC-16-2C10D-16_Unsupervised_Sampled_OffProj_MSE_02	5	0	4	W3110	2053	1957.7	Training_PercentDifference-Mean
238	IndustrialStrains0103_FC-16-2C10D-16_Unsupervised_Sampled_OffProj_MSE_02	12	0	0	BL21	12	0.16889	Validation_EuclideanDist-Mean
239	IndustrialStrains0103_FC-16-2C10D-16_Unsupervised_Sampled_OffProj_MSE_02	5	0	5	C	485	0.137299	Validation_EuclideanDist-Mean
240	IndustrialStrains0103_FC-16-2C10D-16_Unsupervised_Sampled_OffProj_MSE_02	4	0	0	Crooks	644	0.153725	Validation_EuclideanDist-Mean
241	IndustrialStrains0103_FC-16-2C10D-16_Unsupervised_Sampled_OffProj_MSE_02	1	0	0	DH5a	961	0.138201	Validation_EuclideanDist-Mean
242	IndustrialStrains0103_FC-16-2C10D-16_Unsupervised_Sampled_OffProj_MSE_02	7	0	0	MG1655	1287	0.152793	Validation_EuclideanDist-Mean
243	IndustrialStrains0103_FC-16-2C10D-16_Unsupervised_Sampled_OffProj_MSE_02	3	0	3	W	1699	0.114761	Validation_EuclideanDist-Mean
244	IndustrialStrains0103_FC-16-2C10D-16_Unsupervised_Sampled_OffProj_MSE_02	6	1	5	W3110	2102	0.130801	Validation_EuclideanDist-Mean
245	IndustrialStrains0103_FC-16-2C10D-16_Unsupervised_Sampled_OffProj_MSE_02	5	0	4	BL21	133	725.705	Validation_PercentDifference-Mean
246	IndustrialStrains0103_FC-16-2C10D-16_Unsupervised_Sampled_OffProj_MSE_02	14	0	0	C	334	1091.55	Validation_PercentDifference-Mean
247	IndustrialStrains0103_FC-16-2C10D-16_Unsupervised_Sampled_OffProj_MSE_02	0	0	2	Crooks	704	630.182	Validation_PercentDifference-Mean
248	IndustrialStrains0103_FC-16-2C10D-16_Unsupervised_Sampled_OffProj_MSE_02	5	0	4	DH5a	1093	3409.79	Validation_PercentDifference-Mean
249	IndustrialStrains0103_FC-16-2C10D-16_Unsupervised_Sampled_OffProj_MSE_02	0	0	2	MG1655	1344	612.514	Validation_PercentDifference-Mean
250	IndustrialStrains0103_FC-16-2C10D-16_Unsupervised_Sampled_OffProj_MSE_02	5	0	4	W	1733	1090.44	Validation_PercentDifference-Mean
251	IndustrialStrains0103_FC-16-2C10D-16_Unsupervised_Sampled_OffProj_MSE_02	5	0	4	W3110	2053	855.346	Validation_PercentDifference-Mean
252	IndustrialStrains0103_FC-16-2C10D-16_Unsupervised_Sampled_FCLog100_MAPE_02	10	0	1	BL21	42	1.64705	Training_EuclideanDist-Mean
253	IndustrialStrains0103_FC-16-2C10D-16_Unsupervised_Sampled_FCLog100_MAPE_02	9	1	8	C	601	1.81188	Training_EuclideanDist-Mean
254	IndustrialStrains0103_FC-16-2C10D-16_Unsupervised_Sampled_FCLog100_MAPE_02	6	0	7	Crooks	870	1.53774	Training_EuclideanDist-Mean
255	IndustrialStrains0103_FC-16-2C10D-16_Unsupervised_Sampled_FCLog100_MAPE_02	2	1	9	DH5a	1266	1.73515	Training_EuclideanDist-Mean
256	IndustrialStrains0103_FC-16-2C10D-16_Unsupervised_Sampled_FCLog100_MAPE_02	14	1	7	MG1655	1534	1.06855	Training_EuclideanDist-Mean
257	IndustrialStrains0103_FC-16-2C10D-16_Unsupervised_Sampled_FCLog100_MAPE_02	10	0	6	W	1802	1.18032	Training_EuclideanDist-Mean
258	IndustrialStrains0103_FC-16-2C10D-16_Unsupervised_Sampled_FCLog100_MAPE_02	5	1	3	W3110	2037	1.30506	Training_EuclideanDist-Mean
259	IndustrialStrains0103_FC-16-2C10D-16_Unsupervised_Sampled_FCLog100_MAPE_02	11	1	3	BL21	123	86.9508	Training_PercentDifference-Mean
260	IndustrialStrains0103_FC-16-2C10D-16_Unsupervised_Sampled_FCLog100_MAPE_02	2	0	3	C	418	86.8652	Training_PercentDifference-Mean
261	IndustrialStrains0103_FC-16-2C10D-16_Unsupervised_Sampled_FCLog100_MAPE_02	7	1	3	Crooks	759	86.891	Training_PercentDifference-Mean
262	IndustrialStrains0103_FC-16-2C10D-16_Unsupervised_Sampled_FCLog100_MAPE_02	11	0	6	DH5a	1163	86.9696	Training_PercentDifference-Mean
263	IndustrialStrains0103_FC-16-2C10D-16_Unsupervised_Sampled_FCLog100_MAPE_02	15	1	3	MG1655	1407	73.189	Training_PercentDifference-Mean
264	IndustrialStrains0103_FC-16-2C10D-16_Unsupervised_Sampled_FCLog100_MAPE_02	9	1	9	W	1913	86.7654	Training_PercentDifference-Mean
265	IndustrialStrains0103_FC-16-2C10D-16_Unsupervised_Sampled_FCLog100_MAPE_02	14	1	3	W3110	2046	86.846	Training_PercentDifference-Mean
266	IndustrialStrains0103_FC-16-2C10D-16_Unsupervised_Sampled_FCLog100_MAPE_02	12	0	1	BL21	44	1.74669	Validation_EuclideanDist-Mean
267	IndustrialStrains0103_FC-16-2C10D-16_Unsupervised_Sampled_FCLog100_MAPE_02	8	0	6	C	520	1.84834	Validation_EuclideanDist-Mean
268	IndustrialStrains0103_FC-16-2C10D-16_Unsupervised_Sampled_FCLog100_MAPE_02	5	1	7	Crooks	885	1.61653	Validation_EuclideanDist-Mean
269	IndustrialStrains0103_FC-16-2C10D-16_Unsupervised_Sampled_FCLog100_MAPE_02	14	0	9	DH5a	1262	1.89505	Validation_EuclideanDist-Mean
270	IndustrialStrains0103_FC-16-2C10D-16_Unsupervised_Sampled_FCLog100_MAPE_02	1	0	0	MG1655	1281	1.11993	Validation_EuclideanDist-Mean
271	IndustrialStrains0103_FC-16-2C10D-16_Unsupervised_Sampled_FCLog100_MAPE_02	10	1	9	W	1914	1.44449	Validation_EuclideanDist-Mean
272	IndustrialStrains0103_FC-16-2C10D-16_Unsupervised_Sampled_FCLog100_MAPE_02	10	0	9	W3110	2218	1.86776	Validation_EuclideanDist-Mean
273	IndustrialStrains0103_FC-16-2C10D-16_Unsupervised_Sampled_FCLog100_MAPE_02	10	1	8	BL21	282	86.7642	Validation_PercentDifference-Mean
274	IndustrialStrains0103_FC-16-2C10D-16_Unsupervised_Sampled_FCLog100_MAPE_02	12	0	3	C	428	86.7518	Validation_PercentDifference-Mean
275	IndustrialStrains0103_FC-16-2C10D-16_Unsupervised_Sampled_FCLog100_MAPE_02	15	0	1	Crooks	687	87.6718	Validation_PercentDifference-Mean
276	IndustrialStrains0103_FC-16-2C10D-16_Unsupervised_Sampled_FCLog100_MAPE_02	13	0	3	DH5a	1069	87.1651	Validation_PercentDifference-Mean
277	IndustrialStrains0103_FC-16-2C10D-16_Unsupervised_Sampled_FCLog100_MAPE_02	9	0	6	MG1655	1481	71.855	Validation_PercentDifference-Mean
278	IndustrialStrains0103_FC-16-2C10D-16_Unsupervised_Sampled_FCLog100_MAPE_02	1	0	2	W	1665	86.4178	Validation_PercentDifference-Mean
279	IndustrialStrains0103_FC-16-2C10D-16_Unsupervised_Sampled_FCLog100_MAPE_02	11	0	3	W3110	2027	87.1121	Validation_PercentDifference-Mean
280	IndustrialStrains0103_FC-16-2C10D-16_Unsupervised_Sampled_FCLog10_MAPE_02	3	0	4	BL21	131	3.21411	Training_EuclideanDist-Mean
281	IndustrialStrains0103_FC-16-2C10D-16_Unsupervised_Sampled_FCLog10_MAPE_02	10	1	5	C	506	3.43907	Training_EuclideanDist-Mean
282	IndustrialStrains0103_FC-16-2C10D-16_Unsupervised_Sampled_FCLog10_MAPE_02	4	0	9	Crooks	932	2.9897	Training_EuclideanDist-Mean
283	IndustrialStrains0103_FC-16-2C10D-16_Unsupervised_Sampled_FCLog10_MAPE_02	9	0	7	DH5a	1193	3.36015	Training_EuclideanDist-Mean
284	IndustrialStrains0103_FC-16-2C10D-16_Unsupervised_Sampled_FCLog10_MAPE_02	14	1	0	MG1655	1310	2.14007	Training_EuclideanDist-Mean
285	IndustrialStrains0103_FC-16-2C10D-16_Unsupervised_Sampled_FCLog10_MAPE_02	8	1	2	W	1688	2.34979	Training_EuclideanDist-Mean
286	IndustrialStrains0103_FC-16-2C10D-16_Unsupervised_Sampled_FCLog10_MAPE_02	2	1	6	W3110	2130	2.5975	Training_EuclideanDist-Mean
287	IndustrialStrains0103_FC-16-2C10D-16_Unsupervised_Sampled_FCLog10_MAPE_02	0	1	4	BL21	144	86.9618	Training_PercentDifference-Mean
288	IndustrialStrains0103_FC-16-2C10D-16_Unsupervised_Sampled_FCLog10_MAPE_02	1	0	0	C	321	86.8346	Training_PercentDifference-Mean
289	IndustrialStrains0103_FC-16-2C10D-16_Unsupervised_Sampled_FCLog10_MAPE_02	13	0	7	Crooks	877	86.8629	Training_PercentDifference-Mean
290	IndustrialStrains0103_FC-16-2C10D-16_Unsupervised_Sampled_FCLog10_MAPE_02	8	0	0	DH5a	968	86.8581	Training_PercentDifference-Mean
291	IndustrialStrains0103_FC-16-2C10D-16_Unsupervised_Sampled_FCLog10_MAPE_02	9	1	9	MG1655	1593	71.468	Training_PercentDifference-Mean
292	IndustrialStrains0103_FC-16-2C10D-16_Unsupervised_Sampled_FCLog10_MAPE_02	13	0	1	W	1645	86.8694	Training_PercentDifference-Mean
293	IndustrialStrains0103_FC-16-2C10D-16_Unsupervised_Sampled_FCLog10_MAPE_02	6	1	3	W3110	2038	86.935	Training_PercentDifference-Mean
294	IndustrialStrains0103_FC-16-2C10D-16_Unsupervised_Sampled_FCLog10_MAPE_02	6	0	4	BL21	134	3.34549	Validation_EuclideanDist-Mean
295	IndustrialStrains0103_FC-16-2C10D-16_Unsupervised_Sampled_FCLog10_MAPE_02	7	1	6	C	535	3.43228	Validation_EuclideanDist-Mean
296	IndustrialStrains0103_FC-16-2C10D-16_Unsupervised_Sampled_FCLog10_MAPE_02	3	0	5	Crooks	803	3.1355	Validation_EuclideanDist-Mean
297	IndustrialStrains0103_FC-16-2C10D-16_Unsupervised_Sampled_FCLog10_MAPE_02	2	1	7	DH5a	1202	3.53545	Validation_EuclideanDist-Mean
298	IndustrialStrains0103_FC-16-2C10D-16_Unsupervised_Sampled_FCLog10_MAPE_02	7	0	1	MG1655	1319	2.18934	Validation_EuclideanDist-Mean
299	IndustrialStrains0103_FC-16-2C10D-16_Unsupervised_Sampled_FCLog10_MAPE_02	3	0	0	W	1603	2.76482	Validation_EuclideanDist-Mean
300	IndustrialStrains0103_FC-16-2C10D-16_Unsupervised_Sampled_FCLog10_MAPE_02	15	1	8	W3110	2207	3.19441	Validation_EuclideanDist-Mean
301	IndustrialStrains0103_FC-16-2C10D-16_Unsupervised_Sampled_FCLog10_MAPE_02	14	1	0	BL21	30	86.8702	Validation_PercentDifference-Mean
302	IndustrialStrains0103_FC-16-2C10D-16_Unsupervised_Sampled_FCLog10_MAPE_02	0	0	8	C	576	86.8267	Validation_PercentDifference-Mean
303	IndustrialStrains0103_FC-16-2C10D-16_Unsupervised_Sampled_FCLog10_MAPE_02	14	1	0	Crooks	670	86.7619	Validation_PercentDifference-Mean
304	IndustrialStrains0103_FC-16-2C10D-16_Unsupervised_Sampled_FCLog10_MAPE_02	2	0	5	DH5a	1122	86.8927	Validation_PercentDifference-Mean
305	IndustrialStrains0103_FC-16-2C10D-16_Unsupervised_Sampled_FCLog10_MAPE_02	1	0	7	MG1655	1505	67.8734	Validation_PercentDifference-Mean
306	IndustrialStrains0103_FC-16-2C10D-16_Unsupervised_Sampled_FCLog10_MAPE_02	8	0	0	W	1608	86.9456	Validation_PercentDifference-Mean
307	IndustrialStrains0103_FC-16-2C10D-16_Unsupervised_Sampled_FCLog10_MAPE_02	2	1	7	W3110	2162	86.8055	Validation_PercentDifference-Mean
308	IndustrialStrains0103_FC-16-2C10D-16_Unsupervised_Sampled_OffProj_MAPE_02	15	0	0	BL21	15	0.120209	Training_EuclideanDist-Mean
309	IndustrialStrains0103_FC-16-2C10D-16_Unsupervised_Sampled_OffProj_MAPE_02	15	0	1	C	367	0.218249	Training_EuclideanDist-Mean
310	IndustrialStrains0103_FC-16-2C10D-16_Unsupervised_Sampled_OffProj_MAPE_02	15	0	0	Crooks	655	0.109817	Training_EuclideanDist-Mean
311	IndustrialStrains0103_FC-16-2C10D-16_Unsupervised_Sampled_OffProj_MAPE_02	15	0	0	DH5a	975	0.145822	Training_EuclideanDist-Mean
312	IndustrialStrains0103_FC-16-2C10D-16_Unsupervised_Sampled_OffProj_MAPE_02	15	0	0	MG1655	1295	0.173993	Training_EuclideanDist-Mean
313	IndustrialStrains0103_FC-16-2C10D-16_Unsupervised_Sampled_OffProj_MAPE_02	15	0	0	W	1615	0.128574	Training_EuclideanDist-Mean
314	IndustrialStrains0103_FC-16-2C10D-16_Unsupervised_Sampled_OffProj_MAPE_02	15	0	4	W3110	2063	0.412779	Training_EuclideanDist-Mean
315	IndustrialStrains0103_FC-16-2C10D-16_Unsupervised_Sampled_OffProj_MAPE_02	6	0	6	BL21	198	369.161	Training_PercentDifference-Mean
316	IndustrialStrains0103_FC-16-2C10D-16_Unsupervised_Sampled_OffProj_MAPE_02	8	0	6	C	520	92.4502	Training_PercentDifference-Mean
317	IndustrialStrains0103_FC-16-2C10D-16_Unsupervised_Sampled_OffProj_MAPE_02	8	0	6	Crooks	840	96.4459	Training_PercentDifference-Mean
318	IndustrialStrains0103_FC-16-2C10D-16_Unsupervised_Sampled_OffProj_MAPE_02	7	0	6	DH5a	1159	124.963	Training_PercentDifference-Mean
[truncated: 353 more rows]
