# Supplementary material for: A Comprehensive Evaluation of Metabolomics Data Preprocessing Methods for Deep Learning
Source: Metabolites. 2022 Feb 24;12(3):202. doi: 10.3390/metabo12030202 (PMC8948616; doi:10.3390/metabo12030202)
Supplement: Supplementary file 1 [file metabolites-12-00202-s001.zip › Tables/TableS13.xlsx]

## Sheet: LatentTraversal_ALEsKOs01_1C6D
	label	step	gaussian_node	categorical_node	input	index	metric_value	metric_name
24	ALEsKOs01_ConcsBN_FC-16-1C6D-16_Unsupervised_Sampled_FCLog10_MAPE_01	15	0	3	Evo04	63	2.93113	Training_EuclideanDist-Mean
25	ALEsKOs01_ConcsBN_FC-16-1C6D-16_Unsupervised_Sampled_FCLog10_MAPE_01	9	0	2	gnd	137	2.89877	Training_EuclideanDist-Mean
26	ALEsKOs01_ConcsBN_FC-16-1C6D-16_Unsupervised_Sampled_FCLog10_MAPE_01	8	0	2	pgi	328	2.94944	Training_EuclideanDist-Mean
27	ALEsKOs01_ConcsBN_FC-16-1C6D-16_Unsupervised_Sampled_FCLog10_MAPE_01	0	0	4	ptsHIcrr	448	3.00189	Training_EuclideanDist-Mean
28	ALEsKOs01_ConcsBN_FC-16-1C6D-16_Unsupervised_Sampled_FCLog10_MAPE_01	10	0	2	sdhCB	234	2.9572	Training_EuclideanDist-Mean
29	ALEsKOs01_ConcsBN_FC-16-1C6D-16_Unsupervised_Sampled_FCLog10_MAPE_01	9	0	4	tpiA	553	2.97625	Training_EuclideanDist-Mean
30	ALEsKOs01_ConcsBN_FC-16-1C6D-16_Unsupervised_Sampled_FCLog10_MAPE_01	12	0	4	Evo04	76	95.4507	Training_PercentDifference-Mean
31	ALEsKOs01_ConcsBN_FC-16-1C6D-16_Unsupervised_Sampled_FCLog10_MAPE_01	11	0	1	gnd	123	94.7547	Training_PercentDifference-Mean
32	ALEsKOs01_ConcsBN_FC-16-1C6D-16_Unsupervised_Sampled_FCLog10_MAPE_01	3	0	0	pgi	291	94.4082	Training_PercentDifference-Mean
33	ALEsKOs01_ConcsBN_FC-16-1C6D-16_Unsupervised_Sampled_FCLog10_MAPE_01	13	0	3	ptsHIcrr	445	94.7721	Training_PercentDifference-Mean
34	ALEsKOs01_ConcsBN_FC-16-1C6D-16_Unsupervised_Sampled_FCLog10_MAPE_01	7	0	4	sdhCB	263	93.7293	Training_PercentDifference-Mean
35	ALEsKOs01_ConcsBN_FC-16-1C6D-16_Unsupervised_Sampled_FCLog10_MAPE_01	4	0	4	tpiA	548	94.8562	Training_PercentDifference-Mean
36	ALEsKOs01_ConcsBN_FC-16-1C6D-16_Unsupervised_Sampled_FCLog10_MAPE_01	15	0	3	Evo04	63	2.6267	Validation_EuclideanDist-Mean
37	ALEsKOs01_ConcsBN_FC-16-1C6D-16_Unsupervised_Sampled_FCLog10_MAPE_01	9	0	2	gnd	137	2.63133	Validation_EuclideanDist-Mean
38	ALEsKOs01_ConcsBN_FC-16-1C6D-16_Unsupervised_Sampled_FCLog10_MAPE_01	6	0	2	pgi	326	2.65519	Validation_EuclideanDist-Mean
39	ALEsKOs01_ConcsBN_FC-16-1C6D-16_Unsupervised_Sampled_FCLog10_MAPE_01	0	0	4	ptsHIcrr	448	2.60126	Validation_EuclideanDist-Mean
40	ALEsKOs01_ConcsBN_FC-16-1C6D-16_Unsupervised_Sampled_FCLog10_MAPE_01	10	0	2	sdhCB	234	2.64628	Validation_EuclideanDist-Mean
41	ALEsKOs01_ConcsBN_FC-16-1C6D-16_Unsupervised_Sampled_FCLog10_MAPE_01	6	0	2	tpiA	518	2.71042	Validation_EuclideanDist-Mean
42	ALEsKOs01_ConcsBN_FC-16-1C6D-16_Unsupervised_Sampled_FCLog10_MAPE_01	10	0	1	Evo04	26	96.1042	Validation_PercentDifference-Mean
43	ALEsKOs01_ConcsBN_FC-16-1C6D-16_Unsupervised_Sampled_FCLog10_MAPE_01	4	0	4	gnd	164	95.8456	Validation_PercentDifference-Mean
44	ALEsKOs01_ConcsBN_FC-16-1C6D-16_Unsupervised_Sampled_FCLog10_MAPE_01	1	0	3	pgi	337	97.096	Validation_PercentDifference-Mean
45	ALEsKOs01_ConcsBN_FC-16-1C6D-16_Unsupervised_Sampled_FCLog10_MAPE_01	12	0	4	ptsHIcrr	460	94.4116	Validation_PercentDifference-Mean
46	ALEsKOs01_ConcsBN_FC-16-1C6D-16_Unsupervised_Sampled_FCLog10_MAPE_01	6	0	4	sdhCB	262	97.037	Validation_PercentDifference-Mean
47	ALEsKOs01_ConcsBN_FC-16-1C6D-16_Unsupervised_Sampled_FCLog10_MAPE_01	0	0	4	tpiA	544	95.0858	Validation_PercentDifference-Mean
72	ALEsKOs01_ConcsBN_FC-16-1C6D-16_Unsupervised_Sampled_FCLog10_MAPE_02	15	0	3	Evo04	63	2.88826	Training_EuclideanDist-Mean
73	ALEsKOs01_ConcsBN_FC-16-1C6D-16_Unsupervised_Sampled_FCLog10_MAPE_02	9	0	2	gnd	137	2.87631	Training_EuclideanDist-Mean
74	ALEsKOs01_ConcsBN_FC-16-1C6D-16_Unsupervised_Sampled_FCLog10_MAPE_02	0	0	4	pgi	352	2.93616	Training_EuclideanDist-Mean
75	ALEsKOs01_ConcsBN_FC-16-1C6D-16_Unsupervised_Sampled_FCLog10_MAPE_02	10	0	3	ptsHIcrr	442	2.99884	Training_EuclideanDist-Mean
76	ALEsKOs01_ConcsBN_FC-16-1C6D-16_Unsupervised_Sampled_FCLog10_MAPE_02	10	0	2	sdhCB	234	2.98041	Training_EuclideanDist-Mean
77	ALEsKOs01_ConcsBN_FC-16-1C6D-16_Unsupervised_Sampled_FCLog10_MAPE_02	9	0	4	tpiA	553	2.93104	Training_EuclideanDist-Mean
78	ALEsKOs01_ConcsBN_FC-16-1C6D-16_Unsupervised_Sampled_FCLog10_MAPE_02	14	0	0	Evo04	14	93.7747	Training_PercentDifference-Mean
79	ALEsKOs01_ConcsBN_FC-16-1C6D-16_Unsupervised_Sampled_FCLog10_MAPE_02	5	0	3	gnd	149	93.5293	Training_PercentDifference-Mean
80	ALEsKOs01_ConcsBN_FC-16-1C6D-16_Unsupervised_Sampled_FCLog10_MAPE_02	0	0	1	pgi	304	93.5377	Training_PercentDifference-Mean
81	ALEsKOs01_ConcsBN_FC-16-1C6D-16_Unsupervised_Sampled_FCLog10_MAPE_02	5	0	2	ptsHIcrr	421	92.439	Training_PercentDifference-Mean
82	ALEsKOs01_ConcsBN_FC-16-1C6D-16_Unsupervised_Sampled_FCLog10_MAPE_02	8	0	3	sdhCB	248	92.6601	Training_PercentDifference-Mean
83	ALEsKOs01_ConcsBN_FC-16-1C6D-16_Unsupervised_Sampled_FCLog10_MAPE_02	14	0	3	tpiA	542	93.0144	Training_PercentDifference-Mean
84	ALEsKOs01_ConcsBN_FC-16-1C6D-16_Unsupervised_Sampled_FCLog10_MAPE_02	15	0	3	Evo04	63	2.60388	Validation_EuclideanDist-Mean
85	ALEsKOs01_ConcsBN_FC-16-1C6D-16_Unsupervised_Sampled_FCLog10_MAPE_02	9	0	2	gnd	137	2.64756	Validation_EuclideanDist-Mean
86	ALEsKOs01_ConcsBN_FC-16-1C6D-16_Unsupervised_Sampled_FCLog10_MAPE_02	0	0	3	pgi	336	2.63881	Validation_EuclideanDist-Mean
87	ALEsKOs01_ConcsBN_FC-16-1C6D-16_Unsupervised_Sampled_FCLog10_MAPE_02	0	0	4	ptsHIcrr	448	2.55367	Validation_EuclideanDist-Mean
88	ALEsKOs01_ConcsBN_FC-16-1C6D-16_Unsupervised_Sampled_FCLog10_MAPE_02	10	0	2	sdhCB	234	2.61368	Validation_EuclideanDist-Mean
89	ALEsKOs01_ConcsBN_FC-16-1C6D-16_Unsupervised_Sampled_FCLog10_MAPE_02	6	0	2	tpiA	518	2.69222	Validation_EuclideanDist-Mean
90	ALEsKOs01_ConcsBN_FC-16-1C6D-16_Unsupervised_Sampled_FCLog10_MAPE_02	8	0	3	Evo04	56	94.4909	Validation_PercentDifference-Mean
91	ALEsKOs01_ConcsBN_FC-16-1C6D-16_Unsupervised_Sampled_FCLog10_MAPE_02	8	0	3	gnd	152	93.6893	Validation_PercentDifference-Mean
92	ALEsKOs01_ConcsBN_FC-16-1C6D-16_Unsupervised_Sampled_FCLog10_MAPE_02	7	0	4	pgi	359	93.1652	Validation_PercentDifference-Mean
93	ALEsKOs01_ConcsBN_FC-16-1C6D-16_Unsupervised_Sampled_FCLog10_MAPE_02	12	0	5	ptsHIcrr	476	92.1377	Validation_PercentDifference-Mean
94	ALEsKOs01_ConcsBN_FC-16-1C6D-16_Unsupervised_Sampled_FCLog10_MAPE_02	13	0	2	sdhCB	237	93.9869	Validation_PercentDifference-Mean
95	ALEsKOs01_ConcsBN_FC-16-1C6D-16_Unsupervised_Sampled_FCLog10_MAPE_02	7	0	1	tpiA	503	91.7765	Validation_PercentDifference-Mean
120	ALEsKOs01_ConcsBN_FC-16-1C6D-16_Unsupervised_Sampled_FCLog10_MAPE_03	15	0	3	Evo04	63	2.87396	Training_EuclideanDist-Mean
121	ALEsKOs01_ConcsBN_FC-16-1C6D-16_Unsupervised_Sampled_FCLog10_MAPE_03	9	0	2	gnd	137	2.87327	Training_EuclideanDist-Mean
122	ALEsKOs01_ConcsBN_FC-16-1C6D-16_Unsupervised_Sampled_FCLog10_MAPE_03	0	0	4	pgi	352	2.93116	Training_EuclideanDist-Mean
123	ALEsKOs01_ConcsBN_FC-16-1C6D-16_Unsupervised_Sampled_FCLog10_MAPE_03	0	0	4	ptsHIcrr	448	2.98543	Training_EuclideanDist-Mean
124	ALEsKOs01_ConcsBN_FC-16-1C6D-16_Unsupervised_Sampled_FCLog10_MAPE_03	10	0	2	sdhCB	234	2.9615	Training_EuclideanDist-Mean
125	ALEsKOs01_ConcsBN_FC-16-1C6D-16_Unsupervised_Sampled_FCLog10_MAPE_03	9	0	4	tpiA	553	2.95602	Training_EuclideanDist-Mean
126	ALEsKOs01_ConcsBN_FC-16-1C6D-16_Unsupervised_Sampled_FCLog10_MAPE_03	11	0	3	Evo04	59	96.1731	Training_PercentDifference-Mean
127	ALEsKOs01_ConcsBN_FC-16-1C6D-16_Unsupervised_Sampled_FCLog10_MAPE_03	3	0	3	gnd	147	95.9375	Training_PercentDifference-Mean
128	ALEsKOs01_ConcsBN_FC-16-1C6D-16_Unsupervised_Sampled_FCLog10_MAPE_03	10	0	5	pgi	378	95.5837	Training_PercentDifference-Mean
129	ALEsKOs01_ConcsBN_FC-16-1C6D-16_Unsupervised_Sampled_FCLog10_MAPE_03	2	0	0	ptsHIcrr	386	94.0601	Training_PercentDifference-Mean
130	ALEsKOs01_ConcsBN_FC-16-1C6D-16_Unsupervised_Sampled_FCLog10_MAPE_03	4	0	3	sdhCB	244	94.8684	Training_PercentDifference-Mean
131	ALEsKOs01_ConcsBN_FC-16-1C6D-16_Unsupervised_Sampled_FCLog10_MAPE_03	5	0	2	tpiA	517	94.3968	Training_PercentDifference-Mean
132	ALEsKOs01_ConcsBN_FC-16-1C6D-16_Unsupervised_Sampled_FCLog10_MAPE_03	15	0	3	Evo04	63	2.63962	Validation_EuclideanDist-Mean
133	ALEsKOs01_ConcsBN_FC-16-1C6D-16_Unsupervised_Sampled_FCLog10_MAPE_03	9	0	2	gnd	137	2.63636	Validation_EuclideanDist-Mean
134	ALEsKOs01_ConcsBN_FC-16-1C6D-16_Unsupervised_Sampled_FCLog10_MAPE_03	8	0	2	pgi	328	2.62938	Validation_EuclideanDist-Mean
135	ALEsKOs01_ConcsBN_FC-16-1C6D-16_Unsupervised_Sampled_FCLog10_MAPE_03	0	0	4	ptsHIcrr	448	2.57121	Validation_EuclideanDist-Mean
136	ALEsKOs01_ConcsBN_FC-16-1C6D-16_Unsupervised_Sampled_FCLog10_MAPE_03	10	0	2	sdhCB	234	2.64998	Validation_EuclideanDist-Mean
137	ALEsKOs01_ConcsBN_FC-16-1C6D-16_Unsupervised_Sampled_FCLog10_MAPE_03	6	0	2	tpiA	518	2.68338	Validation_EuclideanDist-Mean
138	ALEsKOs01_ConcsBN_FC-16-1C6D-16_Unsupervised_Sampled_FCLog10_MAPE_03	8	0	0	Evo04	8	95.7621	Validation_PercentDifference-Mean
139	ALEsKOs01_ConcsBN_FC-16-1C6D-16_Unsupervised_Sampled_FCLog10_MAPE_03	7	0	0	gnd	103	96.38	Validation_PercentDifference-Mean
140	ALEsKOs01_ConcsBN_FC-16-1C6D-16_Unsupervised_Sampled_FCLog10_MAPE_03	11	0	0	pgi	299	94.378	Validation_PercentDifference-Mean
141	ALEsKOs01_ConcsBN_FC-16-1C6D-16_Unsupervised_Sampled_FCLog10_MAPE_03	15	0	0	ptsHIcrr	399	95.8616	Validation_PercentDifference-Mean
142	ALEsKOs01_ConcsBN_FC-16-1C6D-16_Unsupervised_Sampled_FCLog10_MAPE_03	0	0	4	sdhCB	256	93.041	Validation_PercentDifference-Mean
143	ALEsKOs01_ConcsBN_FC-16-1C6D-16_Unsupervised_Sampled_FCLog10_MAPE_03	7	0	1	tpiA	503	96.6033	Validation_PercentDifference-Mean
168	ALEsKOs01_ConcsBN_FC-16-1C6D-16_Unsupervised_Sampled_FCLog10_MAPE_04	15	0	3	Evo04	63	2.90795	Training_EuclideanDist-Mean
169	ALEsKOs01_ConcsBN_FC-16-1C6D-16_Unsupervised_Sampled_FCLog10_MAPE_04	9	0	2	gnd	137	2.91109	Training_EuclideanDist-Mean
170	ALEsKOs01_ConcsBN_FC-16-1C6D-16_Unsupervised_Sampled_FCLog10_MAPE_04	0	0	4	pgi	352	2.94432	Training_EuclideanDist-Mean
171	ALEsKOs01_ConcsBN_FC-16-1C6D-16_Unsupervised_Sampled_FCLog10_MAPE_04	0	0	4	ptsHIcrr	448	2.95116	Training_EuclideanDist-Mean
172	ALEsKOs01_ConcsBN_FC-16-1C6D-16_Unsupervised_Sampled_FCLog10_MAPE_04	10	0	2	sdhCB	234	2.98203	Training_EuclideanDist-Mean
173	ALEsKOs01_ConcsBN_FC-16-1C6D-16_Unsupervised_Sampled_FCLog10_MAPE_04	9	0	4	tpiA	553	2.92901	Training_EuclideanDist-Mean
174	ALEsKOs01_ConcsBN_FC-16-1C6D-16_Unsupervised_Sampled_FCLog10_MAPE_04	5	0	2	Evo04	37	94.572	Training_PercentDifference-Mean
175	ALEsKOs01_ConcsBN_FC-16-1C6D-16_Unsupervised_Sampled_FCLog10_MAPE_04	2	0	4	gnd	162	95.2885	Training_PercentDifference-Mean
176	ALEsKOs01_ConcsBN_FC-16-1C6D-16_Unsupervised_Sampled_FCLog10_MAPE_04	6	0	5	pgi	374	92.9887	Training_PercentDifference-Mean
177	ALEsKOs01_ConcsBN_FC-16-1C6D-16_Unsupervised_Sampled_FCLog10_MAPE_04	1	0	3	ptsHIcrr	433	93.106	Training_PercentDifference-Mean
178	ALEsKOs01_ConcsBN_FC-16-1C6D-16_Unsupervised_Sampled_FCLog10_MAPE_04	11	0	4	sdhCB	267	94.8297	Training_PercentDifference-Mean
179	ALEsKOs01_ConcsBN_FC-16-1C6D-16_Unsupervised_Sampled_FCLog10_MAPE_04	11	0	5	tpiA	571	94.4334	Training_PercentDifference-Mean
180	ALEsKOs01_ConcsBN_FC-16-1C6D-16_Unsupervised_Sampled_FCLog10_MAPE_04	15	0	3	Evo04	63	2.63768	Validation_EuclideanDist-Mean
181	ALEsKOs01_ConcsBN_FC-16-1C6D-16_Unsupervised_Sampled_FCLog10_MAPE_04	4	0	1	gnd	116	2.64909	Validation_EuclideanDist-Mean
182	ALEsKOs01_ConcsBN_FC-16-1C6D-16_Unsupervised_Sampled_FCLog10_MAPE_04	8	0	2	pgi	328	2.64374	Validation_EuclideanDist-Mean
183	ALEsKOs01_ConcsBN_FC-16-1C6D-16_Unsupervised_Sampled_FCLog10_MAPE_04	0	0	4	ptsHIcrr	448	2.57819	Validation_EuclideanDist-Mean
184	ALEsKOs01_ConcsBN_FC-16-1C6D-16_Unsupervised_Sampled_FCLog10_MAPE_04	10	0	2	sdhCB	234	2.60162	Validation_EuclideanDist-Mean
185	ALEsKOs01_ConcsBN_FC-16-1C6D-16_Unsupervised_Sampled_FCLog10_MAPE_04	6	0	2	tpiA	518	2.65699	Validation_EuclideanDist-Mean
186	ALEsKOs01_ConcsBN_FC-16-1C6D-16_Unsupervised_Sampled_FCLog10_MAPE_04	3	0	3	Evo04	51	96.4188	Validation_PercentDifference-Mean
187	ALEsKOs01_ConcsBN_FC-16-1C6D-16_Unsupervised_Sampled_FCLog10_MAPE_04	13	0	1	gnd	125	96.0328	Validation_PercentDifference-Mean
188	ALEsKOs01_ConcsBN_FC-16-1C6D-16_Unsupervised_Sampled_FCLog10_MAPE_04	15	0	2	pgi	335	96.123	Validation_PercentDifference-Mean
189	ALEsKOs01_ConcsBN_FC-16-1C6D-16_Unsupervised_Sampled_FCLog10_MAPE_04	13	0	5	ptsHIcrr	477	95.1487	Validation_PercentDifference-Mean
190	ALEsKOs01_ConcsBN_FC-16-1C6D-16_Unsupervised_Sampled_FCLog10_MAPE_04	0	0	0	sdhCB	192	96.7223	Validation_PercentDifference-Mean
191	ALEsKOs01_ConcsBN_FC-16-1C6D-16_Unsupervised_Sampled_FCLog10_MAPE_04	2	0	3	tpiA	530	94.0135	Validation_PercentDifference-Mean
216	ALEsKOs01_ConcsBN_FC-16-1C6D-16_Unsupervised_Sampled_FCLog10_MAPE_05	15	0	3	Evo04	63	2.91609	Training_EuclideanDist-Mean
217	ALEsKOs01_ConcsBN_FC-16-1C6D-16_Unsupervised_Sampled_FCLog10_MAPE_05	9	0	2	gnd	137	2.84994	Training_EuclideanDist-Mean
218	ALEsKOs01_ConcsBN_FC-16-1C6D-16_Unsupervised_Sampled_FCLog10_MAPE_05	0	0	4	pgi	352	2.93044	Training_EuclideanDist-Mean
219	ALEsKOs01_ConcsBN_FC-16-1C6D-16_Unsupervised_Sampled_FCLog10_MAPE_05	10	0	3	ptsHIcrr	442	3.0046	Training_EuclideanDist-Mean
220	ALEsKOs01_ConcsBN_FC-16-1C6D-16_Unsupervised_Sampled_FCLog10_MAPE_05	10	0	2	sdhCB	234	2.99748	Training_EuclideanDist-Mean
221	ALEsKOs01_ConcsBN_FC-16-1C6D-16_Unsupervised_Sampled_FCLog10_MAPE_05	6	0	2	tpiA	518	2.97458	Training_EuclideanDist-Mean
222	ALEsKOs01_ConcsBN_FC-16-1C6D-16_Unsupervised_Sampled_FCLog10_MAPE_05	7	0	1	Evo04	23	91.2198	Training_PercentDifference-Mean
223	ALEsKOs01_ConcsBN_FC-16-1C6D-16_Unsupervised_Sampled_FCLog10_MAPE_05	6	0	0	gnd	102	91.1156	Training_PercentDifference-Mean
224	ALEsKOs01_ConcsBN_FC-16-1C6D-16_Unsupervised_Sampled_FCLog10_MAPE_05	1	0	4	pgi	353	90.9074	Training_PercentDifference-Mean
225	ALEsKOs01_ConcsBN_FC-16-1C6D-16_Unsupervised_Sampled_FCLog10_MAPE_05	0	0	1	ptsHIcrr	400	91.219	Training_PercentDifference-Mean
226	ALEsKOs01_ConcsBN_FC-16-1C6D-16_Unsupervised_Sampled_FCLog10_MAPE_05	13	0	1	sdhCB	221	90.8667	Training_PercentDifference-Mean
227	ALEsKOs01_ConcsBN_FC-16-1C6D-16_Unsupervised_Sampled_FCLog10_MAPE_05	0	0	4	tpiA	544	91.2508	Training_PercentDifference-Mean
228	ALEsKOs01_ConcsBN_FC-16-1C6D-16_Unsupervised_Sampled_FCLog10_MAPE_05	15	0	3	Evo04	63	2.59273	Validation_EuclideanDist-Mean
229	ALEsKOs01_ConcsBN_FC-16-1C6D-16_Unsupervised_Sampled_FCLog10_MAPE_05	9	0	2	gnd	137	2.6029	Validation_EuclideanDist-Mean
230	ALEsKOs01_ConcsBN_FC-16-1C6D-16_Unsupervised_Sampled_FCLog10_MAPE_05	6	0	2	pgi	326	2.64209	Validation_EuclideanDist-Mean
231	ALEsKOs01_ConcsBN_FC-16-1C6D-16_Unsupervised_Sampled_FCLog10_MAPE_05	0	0	4	ptsHIcrr	448	2.5997	Validation_EuclideanDist-Mean
232	ALEsKOs01_ConcsBN_FC-16-1C6D-16_Unsupervised_Sampled_FCLog10_MAPE_05	10	0	2	sdhCB	234	2.61346	Validation_EuclideanDist-Mean
233	ALEsKOs01_ConcsBN_FC-16-1C6D-16_Unsupervised_Sampled_FCLog10_MAPE_05	9	0	4	tpiA	553	2.71284	Validation_EuclideanDist-Mean
234	ALEsKOs01_ConcsBN_FC-16-1C6D-16_Unsupervised_Sampled_FCLog10_MAPE_05	5	0	2	Evo04	37	93.1748	Validation_PercentDifference-Mean
235	ALEsKOs01_ConcsBN_FC-16-1C6D-16_Unsupervised_Sampled_FCLog10_MAPE_05	9	0	3	gnd	153	94.3329	Validation_PercentDifference-Mean
236	ALEsKOs01_ConcsBN_FC-16-1C6D-16_Unsupervised_Sampled_FCLog10_MAPE_05	5	0	4	pgi	357	91.8009	Validation_PercentDifference-Mean
237	ALEsKOs01_ConcsBN_FC-16-1C6D-16_Unsupervised_Sampled_FCLog10_MAPE_05	9	0	1	ptsHIcrr	409	93.3855	Validation_PercentDifference-Mean
238	ALEsKOs01_ConcsBN_FC-16-1C6D-16_Unsupervised_Sampled_FCLog10_MAPE_05	12	0	0	sdhCB	204	93.3862	Validation_PercentDifference-Mean
239	ALEsKOs01_ConcsBN_FC-16-1C6D-16_Unsupervised_Sampled_FCLog10_MAPE_05	3	0	4	tpiA	547	91.6875	Validation_PercentDifference-Mean
264	ALEsKOs01_ConcsBN_FC-16-1C6D-16_Unsupervised_Sampled_FCLog10_MAPE_06	15	0	3	Evo04	63	2.91058	Training_EuclideanDist-Mean
265	ALEsKOs01_ConcsBN_FC-16-1C6D-16_Unsupervised_Sampled_FCLog10_MAPE_06	9	0	2	gnd	137	2.89803	Training_EuclideanDist-Mean
266	ALEsKOs01_ConcsBN_FC-16-1C6D-16_Unsupervised_Sampled_FCLog10_MAPE_06	0	0	4	pgi	352	2.94495	Training_EuclideanDist-Mean
267	ALEsKOs01_ConcsBN_FC-16-1C6D-16_Unsupervised_Sampled_FCLog10_MAPE_06	0	0	4	ptsHIcrr	448	2.99196	Training_EuclideanDist-Mean
268	ALEsKOs01_ConcsBN_FC-16-1C6D-16_Unsupervised_Sampled_FCLog10_MAPE_06	10	0	2	sdhCB	234	2.9582	Training_EuclideanDist-Mean
269	ALEsKOs01_ConcsBN_FC-16-1C6D-16_Unsupervised_Sampled_FCLog10_MAPE_06	9	0	4	tpiA	553	2.95827	Training_EuclideanDist-Mean
270	ALEsKOs01_ConcsBN_FC-16-1C6D-16_Unsupervised_Sampled_FCLog10_MAPE_06	4	0	0	Evo04	4	91.7656	Training_PercentDifference-Mean
271	ALEsKOs01_ConcsBN_FC-16-1C6D-16_Unsupervised_Sampled_FCLog10_MAPE_06	14	0	2	gnd	142	91.4446	Training_PercentDifference-Mean
272	ALEsKOs01_ConcsBN_FC-16-1C6D-16_Unsupervised_Sampled_FCLog10_MAPE_06	15	0	0	pgi	303	91.5288	Training_PercentDifference-Mean
273	ALEsKOs01_ConcsBN_FC-16-1C6D-16_Unsupervised_Sampled_FCLog10_MAPE_06	3	0	5	ptsHIcrr	467	91.6368	Training_PercentDifference-Mean
274	ALEsKOs01_ConcsBN_FC-16-1C6D-16_Unsupervised_Sampled_FCLog10_MAPE_06	12	0	1	sdhCB	220	92.0932	Training_PercentDifference-Mean
275	ALEsKOs01_ConcsBN_FC-16-1C6D-16_Unsupervised_Sampled_FCLog10_MAPE_06	5	0	2	tpiA	517	91.0719	Training_PercentDifference-Mean
276	ALEsKOs01_ConcsBN_FC-16-1C6D-16_Unsupervised_Sampled_FCLog10_MAPE_06	15	0	3	Evo04	63	2.59216	Validation_EuclideanDist-Mean
277	ALEsKOs01_ConcsBN_FC-16-1C6D-16_Unsupervised_Sampled_FCLog10_MAPE_06	9	0	2	gnd	137	2.63738	Validation_EuclideanDist-Mean
278	ALEsKOs01_ConcsBN_FC-16-1C6D-16_Unsupervised_Sampled_FCLog10_MAPE_06	6	0	2	pgi	326	2.62664	Validation_EuclideanDist-Mean
279	ALEsKOs01_ConcsBN_FC-16-1C6D-16_Unsupervised_Sampled_FCLog10_MAPE_06	0	0	4	ptsHIcrr	448	2.60302	Validation_EuclideanDist-Mean
280	ALEsKOs01_ConcsBN_FC-16-1C6D-16_Unsupervised_Sampled_FCLog10_MAPE_06	10	0	2	sdhCB	234	2.60963	Validation_EuclideanDist-Mean
281	ALEsKOs01_ConcsBN_FC-16-1C6D-16_Unsupervised_Sampled_FCLog10_MAPE_06	6	0	2	tpiA	518	2.6984	Validation_EuclideanDist-Mean
282	ALEsKOs01_ConcsBN_FC-16-1C6D-16_Unsupervised_Sampled_FCLog10_MAPE_06	1	0	0	Evo04	1	91.9086	Validation_PercentDifference-Mean
283	ALEsKOs01_ConcsBN_FC-16-1C6D-16_Unsupervised_Sampled_FCLog10_MAPE_06	10	0	4	gnd	170	92.5184	Validation_PercentDifference-Mean
284	ALEsKOs01_ConcsBN_FC-16-1C6D-16_Unsupervised_Sampled_FCLog10_MAPE_06	11	0	3	pgi	347	91.8818	Validation_PercentDifference-Mean
285	ALEsKOs01_ConcsBN_FC-16-1C6D-16_Unsupervised_Sampled_FCLog10_MAPE_06	4	0	0	ptsHIcrr	388	91.2537	Validation_PercentDifference-Mean
286	ALEsKOs01_ConcsBN_FC-16-1C6D-16_Unsupervised_Sampled_FCLog10_MAPE_06	8	0	1	sdhCB	216	92.6272	Validation_PercentDifference-Mean
287	ALEsKOs01_ConcsBN_FC-16-1C6D-16_Unsupervised_Sampled_FCLog10_MAPE_06	2	0	2	tpiA	514	91.8205	Validation_PercentDifference-Mean
312	ALEsKOs01_ConcsBN_FC-16-1C6D-16_Unsupervised_Sampled_FCLog10_MAPE_07	15	0	3	Evo04	63	2.90559	Training_EuclideanDist-Mean
313	ALEsKOs01_ConcsBN_FC-16-1C6D-16_Unsupervised_Sampled_FCLog10_MAPE_07	9	0	2	gnd	137	2.85738	Training_EuclideanDist-Mean
314	ALEsKOs01_ConcsBN_FC-16-1C6D-16_Unsupervised_Sampled_FCLog10_MAPE_07	8	0	2	pgi	328	2.93037	Training_EuclideanDist-Mean
315	ALEsKOs01_ConcsBN_FC-16-1C6D-16_Unsupervised_Sampled_FCLog10_MAPE_07	0	0	4	ptsHIcrr	448	2.99476	Training_EuclideanDist-Mean
316	ALEsKOs01_ConcsBN_FC-16-1C6D-16_Unsupervised_Sampled_FCLog10_MAPE_07	10	0	2	sdhCB	234	2.99907	Training_EuclideanDist-Mean
317	ALEsKOs01_ConcsBN_FC-16-1C6D-16_Unsupervised_Sampled_FCLog10_MAPE_07	9	0	4	tpiA	553	2.96728	Training_EuclideanDist-Mean
318	ALEsKOs01_ConcsBN_FC-16-1C6D-16_Unsupervised_Sampled_FCLog10_MAPE_07	0	0	0	Evo04	0	92.297	Training_PercentDifference-Mean
319	ALEsKOs01_ConcsBN_FC-16-1C6D-16_Unsupervised_Sampled_FCLog10_MAPE_07	4	0	2	gnd	132	91.513	Training_PercentDifference-Mean
320	ALEsKOs01_ConcsBN_FC-16-1C6D-16_Unsupervised_Sampled_FCLog10_MAPE_07	14	0	4	pgi	366	91.8003	Training_PercentDifference-Mean
321	ALEsKOs01_ConcsBN_FC-16-1C6D-16_Unsupervised_Sampled_FCLog10_MAPE_07	14	0	4	ptsHIcrr	462	91.5537	Training_PercentDifference-Mean
322	ALEsKOs01_ConcsBN_FC-16-1C6D-16_Unsupervised_Sampled_FCLog10_MAPE_07	0	0	4	sdhCB	256	91.6558	Training_PercentDifference-Mean
323	ALEsKOs01_ConcsBN_FC-16-1C6D-16_Unsupervised_Sampled_FCLog10_MAPE_07	7	0	1	tpiA	503	92.0653	Training_PercentDifference-Mean
324	ALEsKOs01_ConcsBN_FC-16-1C6D-16_Unsupervised_Sampled_FCLog10_MAPE_07	15	0	3	Evo04	63	2.60059	Validation_EuclideanDist-Mean
325	ALEsKOs01_ConcsBN_FC-16-1C6D-16_Unsupervised_Sampled_FCLog10_MAPE_07	9	0	2	gnd	137	2.62689	Validation_EuclideanDist-Mean
326	ALEsKOs01_ConcsBN_FC-16-1C6D-16_Unsupervised_Sampled_FCLog10_MAPE_07	14	0	1	pgi	318	2.68031	Validation_EuclideanDist-Mean
327	ALEsKOs01_ConcsBN_FC-16-1C6D-16_Unsupervised_Sampled_FCLog10_MAPE_07	0	0	4	ptsHIcrr	448	2.58721	Validation_EuclideanDist-Mean
328	ALEsKOs01_ConcsBN_FC-16-1C6D-16_Unsupervised_Sampled_FCLog10_MAPE_07	10	0	2	sdhCB	234	2.64898	Validation_EuclideanDist-Mean
329	ALEsKOs01_ConcsBN_FC-16-1C6D-16_Unsupervised_Sampled_FCLog10_MAPE_07	6	0	2	tpiA	518	2.64778	Validation_EuclideanDist-Mean
330	ALEsKOs01_ConcsBN_FC-16-1C6D-16_Unsupervised_Sampled_FCLog10_MAPE_07	7	0	3	Evo04	55	91.5567	Validation_PercentDifference-Mean
331	ALEsKOs01_ConcsBN_FC-16-1C6D-16_Unsupervised_Sampled_FCLog10_MAPE_07	7	0	2	gnd	135	91.3435	Validation_PercentDifference-Mean
332	ALEsKOs01_ConcsBN_FC-16-1C6D-16_Unsupervised_Sampled_FCLog10_MAPE_07	1	0	1	pgi	305	91.295	Validation_PercentDifference-Mean
333	ALEsKOs01_ConcsBN_FC-16-1C6D-16_Unsupervised_Sampled_FCLog10_MAPE_07	5	0	1	ptsHIcrr	405	91.0657	Validation_PercentDifference-Mean
334	ALEsKOs01_ConcsBN_FC-16-1C6D-16_Unsupervised_Sampled_FCLog10_MAPE_07	11	0	0	sdhCB	203	92.2302	Validation_PercentDifference-Mean
335	ALEsKOs01_ConcsBN_FC-16-1C6D-16_Unsupervised_Sampled_FCLog10_MAPE_07	5	0	4	tpiA	549	91.2584	Validation_PercentDifference-Mean
360	ALEsKOs01_ConcsBN_FC-16-1C6D-16_Unsupervised_Sampled_FCLog10_MAPE_08	15	0	3	Evo04	63	2.92341	Training_EuclideanDist-Mean
361	ALEsKOs01_ConcsBN_FC-16-1C6D-16_Unsupervised_Sampled_FCLog10_MAPE_08	9	0	2	gnd	137	2.9202	Training_EuclideanDist-Mean
362	ALEsKOs01_ConcsBN_FC-16-1C6D-16_Unsupervised_Sampled_FCLog10_MAPE_08	0	0	4	pgi	352	2.92722	Training_EuclideanDist-Mean
363	ALEsKOs01_ConcsBN_FC-16-1C6D-16_Unsupervised_Sampled_FCLog10_MAPE_08	0	0	4	ptsHIcrr	448	2.95802	Training_EuclideanDist-Mean
364	ALEsKOs01_ConcsBN_FC-16-1C6D-16_Unsupervised_Sampled_FCLog10_MAPE_08	10	0	2	sdhCB	234	2.95361	Training_EuclideanDist-Mean
365	ALEsKOs01_ConcsBN_FC-16-1C6D-16_Unsupervised_Sampled_FCLog10_MAPE_08	6	0	2	tpiA	518	2.93316	Training_EuclideanDist-Mean
366	ALEsKOs01_ConcsBN_FC-16-1C6D-16_Unsupervised_Sampled_FCLog10_MAPE_08	2	0	4	Evo04	66	94.9982	Training_PercentDifference-Mean
367	ALEsKOs01_ConcsBN_FC-16-1C6D-16_Unsupervised_Sampled_FCLog10_MAPE_08	2	0	5	gnd	178	94.9687	Training_PercentDifference-Mean
368	ALEsKOs01_ConcsBN_FC-16-1C6D-16_Unsupervised_Sampled_FCLog10_MAPE_08	4	0	0	pgi	292	94.3504	Training_PercentDifference-Mean
369	ALEsKOs01_ConcsBN_FC-16-1C6D-16_Unsupervised_Sampled_FCLog10_MAPE_08	3	0	1	ptsHIcrr	403	94.515	Training_PercentDifference-Mean
370	ALEsKOs01_ConcsBN_FC-16-1C6D-16_Unsupervised_Sampled_FCLog10_MAPE_08	8	0	5	sdhCB	280	94.2355	Training_PercentDifference-Mean
371	ALEsKOs01_ConcsBN_FC-16-1C6D-16_Unsupervised_Sampled_FCLog10_MAPE_08	12	0	3	tpiA	540	94.5653	Training_PercentDifference-Mean
372	ALEsKOs01_ConcsBN_FC-16-1C6D-16_Unsupervised_Sampled_FCLog10_MAPE_08	15	0	3	Evo04	63	2.60003	Validation_EuclideanDist-Mean
373	ALEsKOs01_ConcsBN_FC-16-1C6D-16_Unsupervised_Sampled_FCLog10_MAPE_08	9	0	2	gnd	137	2.60859	Validation_EuclideanDist-Mean
374	ALEsKOs01_ConcsBN_FC-16-1C6D-16_Unsupervised_Sampled_FCLog10_MAPE_08	0	0	3	pgi	336	2.64075	Validation_EuclideanDist-Mean
375	ALEsKOs01_ConcsBN_FC-16-1C6D-16_Unsupervised_Sampled_FCLog10_MAPE_08	0	0	4	ptsHIcrr	448	2.62134	Validation_EuclideanDist-Mean
376	ALEsKOs01_ConcsBN_FC-16-1C6D-16_Unsupervised_Sampled_FCLog10_MAPE_08	10	0	2	sdhCB	234	2.63972	Validation_EuclideanDist-Mean
377	ALEsKOs01_ConcsBN_FC-16-1C6D-16_Unsupervised_Sampled_FCLog10_MAPE_08	12	0	4	tpiA	556	2.68999	Validation_EuclideanDist-Mean
378	ALEsKOs01_ConcsBN_FC-16-1C6D-16_Unsupervised_Sampled_FCLog10_MAPE_08	13	0	0	Evo04	13	97.3357	Validation_PercentDifference-Mean
379	ALEsKOs01_ConcsBN_FC-16-1C6D-16_Unsupervised_Sampled_FCLog10_MAPE_08	3	0	1	gnd	115	96.8319	Validation_PercentDifference-Mean
380	ALEsKOs01_ConcsBN_FC-16-1C6D-16_Unsupervised_Sampled_FCLog10_MAPE_08	14	0	0	pgi	302	95.6459	Validation_PercentDifference-Mean
381	ALEsKOs01_ConcsBN_FC-16-1C6D-16_Unsupervised_Sampled_FCLog10_MAPE_08	8	0	1	ptsHIcrr	408	95.2897	Validation_PercentDifference-Mean
382	ALEsKOs01_ConcsBN_FC-16-1C6D-16_Unsupervised_Sampled_FCLog10_MAPE_08	1	0	1	sdhCB	209	95.4741	Validation_PercentDifference-Mean
383	ALEsKOs01_ConcsBN_FC-16-1C6D-16_Unsupervised_Sampled_FCLog10_MAPE_08	12	0	1	tpiA	508	94.6341	Validation_PercentDifference-Mean
408	ALEsKOs01_ConcsBN_FC-16-1C6D-16_Unsupervised_Sampled_FCLog10_MAPE_09	15	0	3	Evo04	63	2.91382	Training_EuclideanDist-Mean
409	ALEsKOs01_ConcsBN_FC-16-1C6D-16_Unsupervised_Sampled_FCLog10_MAPE_09	9	0	2	gnd	137	2.90495	Training_EuclideanDist-Mean
410	ALEsKOs01_ConcsBN_FC-16-1C6D-16_Unsupervised_Sampled_FCLog10_MAPE_09	0	0	4	pgi	352	2.94036	Training_EuclideanDist-Mean
411	ALEsKOs01_ConcsBN_FC-16-1C6D-16_Unsupervised_Sampled_FCLog10_MAPE_09	0	0	4	ptsHIcrr	448	2.94563	Training_EuclideanDist-Mean
412	ALEsKOs01_ConcsBN_FC-16-1C6D-16_Unsupervised_Sampled_FCLog10_MAPE_09	8	0	3	sdhCB	248	3.02462	Training_EuclideanDist-Mean
413	ALEsKOs01_ConcsBN_FC-16-1C6D-16_Unsupervised_Sampled_FCLog10_MAPE_09	6	0	2	tpiA	518	2.96725	Training_EuclideanDist-Mean
414	ALEsKOs01_ConcsBN_FC-16-1C6D-16_Unsupervised_Sampled_FCLog10_MAPE_09	3	0	5	Evo04	83	93.326	Training_PercentDifference-Mean
415	ALEsKOs01_ConcsBN_FC-16-1C6D-16_Unsupervised_Sampled_FCLog10_MAPE_09	1	0	5	gnd	177	93.3705	Training_PercentDifference-Mean
416	ALEsKOs01_ConcsBN_FC-16-1C6D-16_Unsupervised_Sampled_FCLog10_MAPE_09	14	0	4	pgi	366	92.4683	Training_PercentDifference-Mean
417	ALEsKOs01_ConcsBN_FC-16-1C6D-16_Unsupervised_Sampled_FCLog10_MAPE_09	7	0	4	ptsHIcrr	455	92.2768	Training_PercentDifference-Mean
418	ALEsKOs01_ConcsBN_FC-16-1C6D-16_Unsupervised_Sampled_FCLog10_MAPE_09	2	0	1	sdhCB	210	92.1977	Training_PercentDifference-Mean
419	ALEsKOs01_ConcsBN_FC-16-1C6D-16_Unsupervised_Sampled_FCLog10_MAPE_09	1	0	2	tpiA	513	92.9737	Training_PercentDifference-Mean
420	ALEsKOs01_ConcsBN_FC-16-1C6D-16_Unsupervised_Sampled_FCLog10_MAPE_09	15	0	3	Evo04	63	2.57691	Validation_EuclideanDist-Mean
421	ALEsKOs01_ConcsBN_FC-16-1C6D-16_Unsupervised_Sampled_FCLog10_MAPE_09	9	0	2	gnd	137	2.54687	Validation_EuclideanDist-Mean
422	ALEsKOs01_ConcsBN_FC-16-1C6D-16_Unsupervised_Sampled_FCLog10_MAPE_09	0	0	3	pgi	336	2.6468	Validation_EuclideanDist-Mean
423	ALEsKOs01_ConcsBN_FC-16-1C6D-16_Unsupervised_Sampled_FCLog10_MAPE_09	0	0	4	ptsHIcrr	448	2.64062	Validation_EuclideanDist-Mean
424	ALEsKOs01_ConcsBN_FC-16-1C6D-16_Unsupervised_Sampled_FCLog10_MAPE_09	10	0	2	sdhCB	234	2.64361	Validation_EuclideanDist-Mean
425	ALEsKOs01_ConcsBN_FC-16-1C6D-16_Unsupervised_Sampled_FCLog10_MAPE_09	6	0	2	tpiA	518	2.67877	Validation_EuclideanDist-Mean
426	ALEsKOs01_ConcsBN_FC-16-1C6D-16_Unsupervised_Sampled_FCLog10_MAPE_09	9	0	3	Evo04	57	94.3274	Validation_PercentDifference-Mean
427	ALEsKOs01_ConcsBN_FC-16-1C6D-16_Unsupervised_Sampled_FCLog10_MAPE_09	4	0	0	gnd	100	94.6803	Validation_PercentDifference-Mean
428	ALEsKOs01_ConcsBN_FC-16-1C6D-16_Unsupervised_Sampled_FCLog10_MAPE_09	15	0	2	pgi	335	92.7334	Validation_PercentDifference-Mean
429	ALEsKOs01_ConcsBN_FC-16-1C6D-16_Unsupervised_Sampled_FCLog10_MAPE_09	7	0	3	ptsHIcrr	439	92.5969	Validation_PercentDifference-Mean
430	ALEsKOs01_ConcsBN_FC-16-1C6D-16_Unsupervised_Sampled_FCLog10_MAPE_09	14	0	5	sdhCB	286	92.4874	Validation_PercentDifference-Mean
431	ALEsKOs01_ConcsBN_FC-16-1C6D-16_Unsupervised_Sampled_FCLog10_MAPE_09	2	0	1	tpiA	498	92.7488	Validation_PercentDifference-Mean
456	ALEsKOs01_ConcsBN_FC-16-1C6D-16_Unsupervised_Sampled_FCLog10_MAPE_10	15	0	3	Evo04	63	2.9422	Training_EuclideanDist-Mean
457	ALEsKOs01_ConcsBN_FC-16-1C6D-16_Unsupervised_Sampled_FCLog10_MAPE_10	9	0	2	gnd	137	2.86415	Training_EuclideanDist-Mean
458	ALEsKOs01_ConcsBN_FC-16-1C6D-16_Unsupervised_Sampled_FCLog10_MAPE_10	8	0	2	pgi	328	2.95299	Training_EuclideanDist-Mean
459	ALEsKOs01_ConcsBN_FC-16-1C6D-16_Unsupervised_Sampled_FCLog10_MAPE_10	0	0	4	ptsHIcrr	448	2.97883	Training_EuclideanDist-Mean
460	ALEsKOs01_ConcsBN_FC-16-1C6D-16_Unsupervised_Sampled_FCLog10_MAPE_10	10	0	2	sdhCB	234	2.99183	Training_EuclideanDist-Mean
461	ALEsKOs01_ConcsBN_FC-16-1C6D-16_Unsupervised_Sampled_FCLog10_MAPE_10	6	0	2	tpiA	518	2.95915	Training_EuclideanDist-Mean
462	ALEsKOs01_ConcsBN_FC-16-1C6D-16_Unsupervised_Sampled_FCLog10_MAPE_10	4	0	0	Evo04	4	91.7415	Training_PercentDifference-Mean
463	ALEsKOs01_ConcsBN_FC-16-1C6D-16_Unsupervised_Sampled_FCLog10_MAPE_10	1	0	0	gnd	97	91.129	Training_PercentDifference-Mean
464	ALEsKOs01_ConcsBN_FC-16-1C6D-16_Unsupervised_Sampled_FCLog10_MAPE_10	2	0	0	pgi	290	90.8775	Training_PercentDifference-Mean
465	ALEsKOs01_ConcsBN_FC-16-1C6D-16_Unsupervised_Sampled_FCLog10_MAPE_10	0	0	5	ptsHIcrr	464	90.6241	Training_PercentDifference-Mean
466	ALEsKOs01_ConcsBN_FC-16-1C6D-16_Unsupervised_Sampled_FCLog10_MAPE_10	15	0	1	sdhCB	223	91.4154	Training_PercentDifference-Mean
467	ALEsKOs01_ConcsBN_FC-16-1C6D-16_Unsupervised_Sampled_FCLog10_MAPE_10	6	0	1	tpiA	502	91.406	Training_PercentDifference-Mean
468	ALEsKOs01_ConcsBN_FC-16-1C6D-16_Unsupervised_Sampled_FCLog10_MAPE_10	15	0	3	Evo04	63	2.57555	Validation_EuclideanDist-Mean
469	ALEsKOs01_ConcsBN_FC-16-1C6D-16_Unsupervised_Sampled_FCLog10_MAPE_10	9	0	2	gnd	137	2.62103	Validation_EuclideanDist-Mean
470	ALEsKOs01_ConcsBN_FC-16-1C6D-16_Unsupervised_Sampled_FCLog10_MAPE_10	0	0	3	pgi	336	2.62131	Validation_EuclideanDist-Mean
471	ALEsKOs01_ConcsBN_FC-16-1C6D-16_Unsupervised_Sampled_FCLog10_MAPE_10	0	0	4	ptsHIcrr	448	2.60844	Validation_EuclideanDist-Mean
472	ALEsKOs01_ConcsBN_FC-16-1C6D-16_Unsupervised_Sampled_FCLog10_MAPE_10	10	0	2	sdhCB	234	2.63003	Validation_EuclideanDist-Mean
473	ALEsKOs01_ConcsBN_FC-16-1C6D-16_Unsupervised_Sampled_FCLog10_MAPE_10	6	0	2	tpiA	518	2.70826	Validation_EuclideanDist-Mean
474	ALEsKOs01_ConcsBN_FC-16-1C6D-16_Unsupervised_Sampled_FCLog10_MAPE_10	14	0	3	Evo04	62	91.019	Validation_PercentDifference-Mean
475	ALEsKOs01_ConcsBN_FC-16-1C6D-16_Unsupervised_Sampled_FCLog10_MAPE_10	9	0	5	gnd	185	91.3747	Validation_PercentDifference-Mean
476	ALEsKOs01_ConcsBN_FC-16-1C6D-16_Unsupervised_Sampled_FCLog10_MAPE_10	10	0	2	pgi	330	89.809	Validation_PercentDifference-Mean
477	ALEsKOs01_ConcsBN_FC-16-1C6D-16_Unsupervised_Sampled_FCLog10_MAPE_10	6	0	3	ptsHIcrr	438	90.8226	Validation_PercentDifference-Mean
478	ALEsKOs01_ConcsBN_FC-16-1C6D-16_Unsupervised_Sampled_FCLog10_MAPE_10	7	0	5	sdhCB	279	90.297	Validation_PercentDifference-Mean
479	ALEsKOs01_ConcsBN_FC-16-1C6D-16_Unsupervised_Sampled_FCLog10_MAPE_10	10	0	0	tpiA	490	90.2199	Validation_PercentDifference-Mean
504	ALEsKOs01_ConcsBN_FC-16-1C6D-16_Unsupervised_Sampled_FCLog10_MAPE_11	15	0	3	Evo04	63	2.89731	Training_EuclideanDist-Mean
505	ALEsKOs01_ConcsBN_FC-16-1C6D-16_Unsupervised_Sampled_FCLog10_MAPE_11	9	0	2	gnd	137	2.85517	Training_EuclideanDist-Mean
506	ALEsKOs01_ConcsBN_FC-16-1C6D-16_Unsupervised_Sampled_FCLog10_MAPE_11	8	0	2	pgi	328	2.97254	Training_EuclideanDist-Mean
507	ALEsKOs01_ConcsBN_FC-16-1C6D-16_Unsupervised_Sampled_FCLog10_MAPE_11	0	0	4	ptsHIcrr	448	2.99042	Training_EuclideanDist-Mean
508	ALEsKOs01_ConcsBN_FC-16-1C6D-16_Unsupervised_Sampled_FCLog10_MAPE_11	10	0	2	sdhCB	234	3.02216	Training_EuclideanDist-Mean
509	ALEsKOs01_ConcsBN_FC-16-1C6D-16_Unsupervised_Sampled_FCLog10_MAPE_11	9	0	4	tpiA	553	2.94656	Training_EuclideanDist-Mean
510	ALEsKOs01_ConcsBN_FC-16-1C6D-16_Unsupervised_Sampled_FCLog10_MAPE_11	9	0	1	Evo04	25	102.644	Training_PercentDifference-Mean
511	ALEsKOs01_ConcsBN_FC-16-1C6D-16_Unsupervised_Sampled_FCLog10_MAPE_11	11	0	1	gnd	123	100.363	Training_PercentDifference-Mean
512	ALEsKOs01_ConcsBN_FC-16-1C6D-16_Unsupervised_Sampled_FCLog10_MAPE_11	2	0	1	pgi	306	100.483	Training_PercentDifference-Mean
513	ALEsKOs01_ConcsBN_FC-16-1C6D-16_Unsupervised_Sampled_FCLog10_MAPE_11	9	0	0	ptsHIcrr	393	100.045	Training_PercentDifference-Mean
514	ALEsKOs01_ConcsBN_FC-16-1C6D-16_Unsupervised_Sampled_FCLog10_MAPE_11	0	0	5	sdhCB	272	99.1688	Training_PercentDifference-Mean
515	ALEsKOs01_ConcsBN_FC-16-1C6D-16_Unsupervised_Sampled_FCLog10_MAPE_11	1	0	1	tpiA	497	100.871	Training_PercentDifference-Mean
516	ALEsKOs01_ConcsBN_FC-16-1C6D-16_Unsupervised_Sampled_FCLog10_MAPE_11	15	0	3	Evo04	63	2.65329	Validation_EuclideanDist-Mean
517	ALEsKOs01_ConcsBN_FC-16-1C6D-16_Unsupervised_Sampled_FCLog10_MAPE_11	9	0	2	gnd	137	2.65307	Validation_EuclideanDist-Mean
518	ALEsKOs01_ConcsBN_FC-16-1C6D-16_Unsupervised_Sampled_FCLog10_MAPE_11	8	0	2	pgi	328	2.65461	Validation_EuclideanDist-Mean
519	ALEsKOs01_ConcsBN_FC-16-1C6D-16_Unsupervised_Sampled_FCLog10_MAPE_11	0	0	4	ptsHIcrr	448	2.59141	Validation_EuclideanDist-Mean
520	ALEsKOs01_ConcsBN_FC-16-1C6D-16_Unsupervised_Sampled_FCLog10_MAPE_11	10	0	2	sdhCB	234	2.67363	Validation_EuclideanDist-Mean
521	ALEsKOs01_ConcsBN_FC-16-1C6D-16_Unsupervised_Sampled_FCLog10_MAPE_11	6	0	2	tpiA	518	2.71451	Validation_EuclideanDist-Mean
522	ALEsKOs01_ConcsBN_FC-16-1C6D-16_Unsupervised_Sampled_FCLog10_MAPE_11	10	0	4	Evo04	74	110.262	Validation_PercentDifference-Mean
523	ALEsKOs01_ConcsBN_FC-16-1C6D-16_Unsupervised_Sampled_FCLog10_MAPE_11	14	0	4	gnd	174	102.988	Validation_PercentDifference-Mean
524	ALEsKOs01_ConcsBN_FC-16-1C6D-16_Unsupervised_Sampled_FCLog10_MAPE_11	7	0	2	pgi	327	107.062	Validation_PercentDifference-Mean
525	ALEsKOs01_ConcsBN_FC-16-1C6D-16_Unsupervised_Sampled_FCLog10_MAPE_11	0	0	3	ptsHIcrr	432	104.335	Validation_PercentDifference-Mean
526	ALEsKOs01_ConcsBN_FC-16-1C6D-16_Unsupervised_Sampled_FCLog10_MAPE_11	4	0	5	sdhCB	276	107.466	Validation_PercentDifference-Mean
527	ALEsKOs01_ConcsBN_FC-16-1C6D-16_Unsupervised_Sampled_FCLog10_MAPE_11	5	0	4	tpiA	549	107.553	Validation_PercentDifference-Mean
552	ALEsKOs01_ConcsBN_FC-16-1C6D-16_Unsupervised_Sampled_FCLog10_MAPE_12	15	0	3	Evo04	63	2.8929	Training_EuclideanDist-Mean
553	ALEsKOs01_ConcsBN_FC-16-1C6D-16_Unsupervised_Sampled_FCLog10_MAPE_12	9	0	2	gnd	137	2.86757	Training_EuclideanDist-Mean
554	ALEsKOs01_ConcsBN_FC-16-1C6D-16_Unsupervised_Sampled_FCLog10_MAPE_12	0	0	4	pgi	352	2.91585	Training_EuclideanDist-Mean
555	ALEsKOs01_ConcsBN_FC-16-1C6D-16_Unsupervised_Sampled_FCLog10_MAPE_12	0	0	4	ptsHIcrr	448	2.975	Training_EuclideanDist-Mean
556	ALEsKOs01_ConcsBN_FC-16-1C6D-16_Unsupervised_Sampled_FCLog10_MAPE_12	10	0	2	sdhCB	234	3.00677	Training_EuclideanDist-Mean
557	ALEsKOs01_ConcsBN_FC-16-1C6D-16_Unsupervised_Sampled_FCLog10_MAPE_12	9	0	4	tpiA	553	2.96014	Training_EuclideanDist-Mean
558	ALEsKOs01_ConcsBN_FC-16-1C6D-16_Unsupervised_Sampled_FCLog10_MAPE_12	3	0	1	Evo04	19	98.4128	Training_PercentDifference-Mean
559	ALEsKOs01_ConcsBN_FC-16-1C6D-16_Unsupervised_Sampled_FCLog10_MAPE_12	3	0	1	gnd	115	97.1919	Training_PercentDifference-Mean
560	ALEsKOs01_ConcsBN_FC-16-1C6D-16_Unsupervised_Sampled_FCLog10_MAPE_12	10	0	5	pgi	378	95.5768	Training_PercentDifference-Mean
561	ALEsKOs01_ConcsBN_FC-16-1C6D-16_Unsupervised_Sampled_FCLog10_MAPE_12	11	0	4	ptsHIcrr	459	94.7756	Training_PercentDifference-Mean
562	ALEsKOs01_ConcsBN_FC-16-1C6D-16_Unsupervised_Sampled_FCLog10_MAPE_12	8	0	4	sdhCB	264	97.9473	Training_PercentDifference-Mean
563	ALEsKOs01_ConcsBN_FC-16-1C6D-16_Unsupervised_Sampled_FCLog10_MAPE_12	2	0	4	tpiA	546	94.2999	Training_PercentDifference-Mean
564	ALEsKOs01_ConcsBN_FC-16-1C6D-16_Unsupervised_Sampled_FCLog10_MAPE_12	15	0	3	Evo04	63	2.6587	Validation_EuclideanDist-Mean
565	ALEsKOs01_ConcsBN_FC-16-1C6D-16_Unsupervised_Sampled_FCLog10_MAPE_12	4	0	1	gnd	116	2.67241	Validation_EuclideanDist-Mean
566	ALEsKOs01_ConcsBN_FC-16-1C6D-16_Unsupervised_Sampled_FCLog10_MAPE_12	0	0	3	pgi	336	2.63621	Validation_EuclideanDist-Mean
567	ALEsKOs01_ConcsBN_FC-16-1C6D-16_Unsupervised_Sampled_FCLog10_MAPE_12	0	0	4	ptsHIcrr	448	2.61429	Validation_EuclideanDist-Mean
568	ALEsKOs01_ConcsBN_FC-16-1C6D-16_Unsupervised_Sampled_FCLog10_MAPE_12	10	0	2	sdhCB	234	2.6551	Validation_EuclideanDist-Mean
569	ALEsKOs01_ConcsBN_FC-16-1C6D-16_Unsupervised_Sampled_FCLog10_MAPE_12	6	0	2	tpiA	518	2.71942	Validation_EuclideanDist-Mean
570	ALEsKOs01_ConcsBN_FC-16-1C6D-16_Unsupervised_Sampled_FCLog10_MAPE_12	4	0	0	Evo04	4	103.235	Validation_PercentDifference-Mean
571	ALEsKOs01_ConcsBN_FC-16-1C6D-16_Unsupervised_Sampled_FCLog10_MAPE_12	2	0	3	gnd	146	102.913	Validation_PercentDifference-Mean
572	ALEsKOs01_ConcsBN_FC-16-1C6D-16_Unsupervised_Sampled_FCLog10_MAPE_12	11	0	0	pgi	299	104.499	Validation_PercentDifference-Mean
573	ALEsKOs01_ConcsBN_FC-16-1C6D-16_Unsupervised_Sampled_FCLog10_MAPE_12	9	0	5	ptsHIcrr	473	100.714	Validation_PercentDifference-Mean
574	ALEsKOs01_ConcsBN_FC-16-1C6D-16_Unsupervised_Sampled_FCLog10_MAPE_12	1	0	4	sdhCB	257	99.0811	Validation_PercentDifference-Mean
575	ALEsKOs01_ConcsBN_FC-16-1C6D-16_Unsupervised_Sampled_FCLog10_MAPE_12	0	0	4	tpiA	544	100.941	Validation_PercentDifference-Mean
0	ALEsKOs01_ConcsBN_FC-16-1C6D-16_Unsupervised_Sampled_FCLog10_MSE_01	15	0	3	Evo04	63	2.69543	Training_EuclideanDist-Mean
1	ALEsKOs01_ConcsBN_FC-16-1C6D-16_Unsupervised_Sampled_FCLog10_MSE_01	9	0	2	gnd	137	2.69423	Training_EuclideanDist-Mean
2	ALEsKOs01_ConcsBN_FC-16-1C6D-16_Unsupervised_Sampled_FCLog10_MSE_01	11	0	5	pgi	379	2.6561	Training_EuclideanDist-Mean
3	ALEsKOs01_ConcsBN_FC-16-1C6D-16_Unsupervised_Sampled_FCLog10_MSE_01	0	0	4	ptsHIcrr	448	2.69248	Training_EuclideanDist-Mean
4	ALEsKOs01_ConcsBN_FC-16-1C6D-16_Unsupervised_Sampled_FCLog10_MSE_01	2	0	3	sdhCB	242	2.71067	Training_EuclideanDist-Mean
5	ALEsKOs01_ConcsBN_FC-16-1C6D-16_Unsupervised_Sampled_FCLog10_MSE_01	9	0	4	tpiA	553	2.70063	Training_EuclideanDist-Mean
6	ALEsKOs01_ConcsBN_FC-16-1C6D-16_Unsupervised_Sampled_FCLog10_MSE_01	10	0	4	Evo04	74	240.4	Training_PercentDifference-Mean
7	ALEsKOs01_ConcsBN_FC-16-1C6D-16_Unsupervised_Sampled_FCLog10_MSE_01	11	0	4	gnd	171	231.486	Training_PercentDifference-Mean
8	ALEsKOs01_ConcsBN_FC-16-1C6D-16_Unsupervised_Sampled_FCLog10_MSE_01	1	0	3	pgi	337	235.045	Training_PercentDifference-Mean
9	ALEsKOs01_ConcsBN_FC-16-1C6D-16_Unsupervised_Sampled_FCLog10_MSE_01	9	0	0	ptsHIcrr	393	252.53	Training_PercentDifference-Mean
10	ALEsKOs01_ConcsBN_FC-16-1C6D-16_Unsupervised_Sampled_FCLog10_MSE_01	1	0	1	sdhCB	209	227.785	Training_PercentDifference-Mean
11	ALEsKOs01_ConcsBN_FC-16-1C6D-16_Unsupervised_Sampled_FCLog10_MSE_01	10	0	3	tpiA	538	242.019	Training_PercentDifference-Mean
12	ALEsKOs01_ConcsBN_FC-16-1C6D-16_Unsupervised_Sampled_FCLog10_MSE_01	12	0	2	Evo04	44	2.65833	Validation_EuclideanDist-Mean
13	ALEsKOs01_ConcsBN_FC-16-1C6D-16_Unsupervised_Sampled_FCLog10_MSE_01	4	0	1	gnd	116	2.65996	Validation_EuclideanDist-Mean
14	ALEsKOs01_ConcsBN_FC-16-1C6D-16_Unsupervised_Sampled_FCLog10_MSE_01	6	0	2	pgi	326	2.68	Validation_EuclideanDist-Mean
15	ALEsKOs01_ConcsBN_FC-16-1C6D-16_Unsupervised_Sampled_FCLog10_MSE_01	0	0	4	ptsHIcrr	448	2.62701	Validation_EuclideanDist-Mean
16	ALEsKOs01_ConcsBN_FC-16-1C6D-16_Unsupervised_Sampled_FCLog10_MSE_01	1	0	5	sdhCB	273	2.68807	Validation_EuclideanDist-Mean
17	ALEsKOs01_ConcsBN_FC-16-1C6D-16_Unsupervised_Sampled_FCLog10_MSE_01	0	0	4	tpiA	544	2.6991	Validation_EuclideanDist-Mean
18	ALEsKOs01_ConcsBN_FC-16-1C6D-16_Unsupervised_Sampled_FCLog10_MSE_01	10	0	4	Evo04	74	315.103	Validation_PercentDifference-Mean
19	ALEsKOs01_ConcsBN_FC-16-1C6D-16_Unsupervised_Sampled_FCLog10_MSE_01	8	0	3	gnd	152	393.308	Validation_PercentDifference-Mean
20	ALEsKOs01_ConcsBN_FC-16-1C6D-16_Unsupervised_Sampled_FCLog10_MSE_01	1	0	1	pgi	305	356.855	Validation_PercentDifference-Mean
21	ALEsKOs01_ConcsBN_FC-16-1C6D-16_Unsupervised_Sampled_FCLog10_MSE_01	9	0	3	ptsHIcrr	441	385.179	Validation_PercentDifference-Mean
22	ALEsKOs01_ConcsBN_FC-16-1C6D-16_Unsupervised_Sampled_FCLog10_MSE_01	11	0	5	sdhCB	283	350.274	Validation_PercentDifference-Mean
23	ALEsKOs01_ConcsBN_FC-16-1C6D-16_Unsupervised_Sampled_FCLog10_MSE_01	9	0	3	tpiA	537	326.592	Validation_PercentDifference-Mean
48	ALEsKOs01_ConcsBN_FC-16-1C6D-16_Unsupervised_Sampled_FCLog10_MSE_02	15	0	3	Evo04	63	2.54145	Training_EuclideanDist-Mean
49	ALEsKOs01_ConcsBN_FC-16-1C6D-16_Unsupervised_Sampled_FCLog10_MSE_02	9	0	2	gnd	137	2.61502	Training_EuclideanDist-Mean
50	ALEsKOs01_ConcsBN_FC-16-1C6D-16_Unsupervised_Sampled_FCLog10_MSE_02	11	0	5	pgi	379	2.60074	Training_EuclideanDist-Mean
51	ALEsKOs01_ConcsBN_FC-16-1C6D-16_Unsupervised_Sampled_FCLog10_MSE_02	0	0	4	ptsHIcrr	448	2.59181	Training_EuclideanDist-Mean
52	ALEsKOs01_ConcsBN_FC-16-1C6D-16_Unsupervised_Sampled_FCLog10_MSE_02	14	0	4	sdhCB	270	2.65012	Training_EuclideanDist-Mean
53	ALEsKOs01_ConcsBN_FC-16-1C6D-16_Unsupervised_Sampled_FCLog10_MSE_02	2	0	1	tpiA	498	2.59696	Training_EuclideanDist-Mean
54	ALEsKOs01_ConcsBN_FC-16-1C6D-16_Unsupervised_Sampled_FCLog10_MSE_02	12	0	3	Evo04	60	255.592	Training_PercentDifference-Mean
55	ALEsKOs01_ConcsBN_FC-16-1C6D-16_Unsupervised_Sampled_FCLog10_MSE_02	14	0	1	gnd	126	248.522	Training_PercentDifference-Mean
56	ALEsKOs01_ConcsBN_FC-16-1C6D-16_Unsupervised_Sampled_FCLog10_MSE_02	4	0	1	pgi	308	246.336	Training_PercentDifference-Mean
57	ALEsKOs01_ConcsBN_FC-16-1C6D-16_Unsupervised_Sampled_FCLog10_MSE_02	5	0	5	ptsHIcrr	469	257.081	Training_PercentDifference-Mean
58	ALEsKOs01_ConcsBN_FC-16-1C6D-16_Unsupervised_Sampled_FCLog10_MSE_02	4	0	5	sdhCB	276	241.138	Training_PercentDifference-Mean
59	ALEsKOs01_ConcsBN_FC-16-1C6D-16_Unsupervised_Sampled_FCLog10_MSE_02	14	0	0	tpiA	494	236.827	Training_PercentDifference-Mean
60	ALEsKOs01_ConcsBN_FC-16-1C6D-16_Unsupervised_Sampled_FCLog10_MSE_02	1	0	4	Evo04	65	2.61636	Validation_EuclideanDist-Mean
61	ALEsKOs01_ConcsBN_FC-16-1C6D-16_Unsupervised_Sampled_FCLog10_MSE_02	2	0	4	gnd	162	2.65908	Validation_EuclideanDist-Mean
62	ALEsKOs01_ConcsBN_FC-16-1C6D-16_Unsupervised_Sampled_FCLog10_MSE_02	11	0	5	pgi	379	2.62371	Validation_EuclideanDist-Mean
63	ALEsKOs01_ConcsBN_FC-16-1C6D-16_Unsupervised_Sampled_FCLog10_MSE_02	0	0	4	ptsHIcrr	448	2.63196	Validation_EuclideanDist-Mean
64	ALEsKOs01_ConcsBN_FC-16-1C6D-16_Unsupervised_Sampled_FCLog10_MSE_02	11	0	1	sdhCB	219	2.65123	Validation_EuclideanDist-Mean
65	ALEsKOs01_ConcsBN_FC-16-1C6D-16_Unsupervised_Sampled_FCLog10_MSE_02	5	0	4	tpiA	549	2.63906	Validation_EuclideanDist-Mean
66	ALEsKOs01_ConcsBN_FC-16-1C6D-16_Unsupervised_Sampled_FCLog10_MSE_02	15	0	5	Evo04	95	316.503	Validation_PercentDifference-Mean
67	ALEsKOs01_ConcsBN_FC-16-1C6D-16_Unsupervised_Sampled_FCLog10_MSE_02	9	0	4	gnd	169	363.689	Validation_PercentDifference-Mean
68	ALEsKOs01_ConcsBN_FC-16-1C6D-16_Unsupervised_Sampled_FCLog10_MSE_02	3	0	5	pgi	371	367.906	Validation_PercentDifference-Mean
69	ALEsKOs01_ConcsBN_FC-16-1C6D-16_Unsupervised_Sampled_FCLog10_MSE_02	6	0	5	ptsHIcrr	470	365.47	Validation_PercentDifference-Mean
70	ALEsKOs01_ConcsBN_FC-16-1C6D-16_Unsupervised_Sampled_FCLog10_MSE_02	13	0	4	sdhCB	269	335.817	Validation_PercentDifference-Mean
71	ALEsKOs01_ConcsBN_FC-16-1C6D-16_Unsupervised_Sampled_FCLog10_MSE_02	4	0	4	tpiA	548	350.618	Validation_PercentDifference-Mean
96	ALEsKOs01_ConcsBN_FC-16-1C6D-16_Unsupervised_Sampled_FCLog10_MSE_03	15	0	3	Evo04	63	2.6588	Training_EuclideanDist-Mean
97	ALEsKOs01_ConcsBN_FC-16-1C6D-16_Unsupervised_Sampled_FCLog10_MSE_03	12	0	4	gnd	172	2.69795	Training_EuclideanDist-Mean
98	ALEsKOs01_ConcsBN_FC-16-1C6D-16_Unsupervised_Sampled_FCLog10_MSE_03	11	0	5	pgi	379	2.61344	Training_EuclideanDist-Mean
99	ALEsKOs01_ConcsBN_FC-16-1C6D-16_Unsupervised_Sampled_FCLog10_MSE_03	2	0	1	ptsHIcrr	402	2.6892	Training_EuclideanDist-Mean
100	ALEsKOs01_ConcsBN_FC-16-1C6D-16_Unsupervised_Sampled_FCLog10_MSE_03	10	0	2	sdhCB	234	2.68681	Training_EuclideanDist-Mean
101	ALEsKOs01_ConcsBN_FC-16-1C6D-16_Unsupervised_Sampled_FCLog10_MSE_03	9	0	4	tpiA	553	2.71857	Training_EuclideanDist-Mean
102	ALEsKOs01_ConcsBN_FC-16-1C6D-16_Unsupervised_Sampled_FCLog10_MSE_03	15	0	5	Evo04	95	245.137	Training_PercentDifference-Mean
103	ALEsKOs01_ConcsBN_FC-16-1C6D-16_Unsupervised_Sampled_FCLog10_MSE_03	5	0	5	gnd	181	244.337	Training_PercentDifference-Mean
104	ALEsKOs01_ConcsBN_FC-16-1C6D-16_Unsupervised_Sampled_FCLog10_MSE_03	4	0	1	pgi	308	246.38	Training_PercentDifference-Mean
105	ALEsKOs01_ConcsBN_FC-16-1C6D-16_Unsupervised_Sampled_FCLog10_MSE_03	6	0	5	ptsHIcrr	470	213.38	Training_PercentDifference-Mean
106	ALEsKOs01_ConcsBN_FC-16-1C6D-16_Unsupervised_Sampled_FCLog10_MSE_03	5	0	0	sdhCB	197	227.075	Training_PercentDifference-Mean
107	ALEsKOs01_ConcsBN_FC-16-1C6D-16_Unsupervised_Sampled_FCLog10_MSE_03	13	0	4	tpiA	557	236.569	Training_PercentDifference-Mean
108	ALEsKOs01_ConcsBN_FC-16-1C6D-16_Unsupervised_Sampled_FCLog10_MSE_03	12	0	0	Evo04	12	2.59709	Validation_EuclideanDist-Mean
109	ALEsKOs01_ConcsBN_FC-16-1C6D-16_Unsupervised_Sampled_FCLog10_MSE_03	10	0	3	gnd	154	2.60702	Validation_EuclideanDist-Mean
110	ALEsKOs01_ConcsBN_FC-16-1C6D-16_Unsupervised_Sampled_FCLog10_MSE_03	10	0	4	pgi	362	2.60668	Validation_EuclideanDist-Mean
111	ALEsKOs01_ConcsBN_FC-16-1C6D-16_Unsupervised_Sampled_FCLog10_MSE_03	0	0	4	ptsHIcrr	448	2.59331	Validation_EuclideanDist-Mean
112	ALEsKOs01_ConcsBN_FC-16-1C6D-16_Unsupervised_Sampled_FCLog10_MSE_03	1	0	5	sdhCB	273	2.60747	Validation_EuclideanDist-Mean
113	ALEsKOs01_ConcsBN_FC-16-1C6D-16_Unsupervised_Sampled_FCLog10_MSE_03	6	0	2	tpiA	518	2.66565	Validation_EuclideanDist-Mean
114	ALEsKOs01_ConcsBN_FC-16-1C6D-16_Unsupervised_Sampled_FCLog10_MSE_03	4	0	5	Evo04	84	367.532	Validation_PercentDifference-Mean
115	ALEsKOs01_ConcsBN_FC-16-1C6D-16_Unsupervised_Sampled_FCLog10_MSE_03	9	0	1	gnd	121	360.64	Validation_PercentDifference-Mean
116	ALEsKOs01_ConcsBN_FC-16-1C6D-16_Unsupervised_Sampled_FCLog10_MSE_03	0	0	1	pgi	304	364.352	Validation_PercentDifference-Mean
117	ALEsKOs01_ConcsBN_FC-16-1C6D-16_Unsupervised_Sampled_FCLog10_MSE_03	6	0	0	ptsHIcrr	390	331.595	Validation_PercentDifference-Mean
118	ALEsKOs01_ConcsBN_FC-16-1C6D-16_Unsupervised_Sampled_FCLog10_MSE_03	8	0	2	sdhCB	232	331.286	Validation_PercentDifference-Mean
119	ALEsKOs01_ConcsBN_FC-16-1C6D-16_Unsupervised_Sampled_FCLog10_MSE_03	14	0	3	tpiA	542	345.066	Validation_PercentDifference-Mean
144	ALEsKOs01_ConcsBN_FC-16-1C6D-16_Unsupervised_Sampled_FCLog10_MSE_04	2	0	4	Evo04	66	2.62521	Training_EuclideanDist-Mean
145	ALEsKOs01_ConcsBN_FC-16-1C6D-16_Unsupervised_Sampled_FCLog10_MSE_04	12	0	4	gnd	172	2.63446	Training_EuclideanDist-Mean
146	ALEsKOs01_ConcsBN_FC-16-1C6D-16_Unsupervised_Sampled_FCLog10_MSE_04	11	0	5	pgi	379	2.59304	Training_EuclideanDist-Mean
147	ALEsKOs01_ConcsBN_FC-16-1C6D-16_Unsupervised_Sampled_FCLog10_MSE_04	0	0	4	ptsHIcrr	448	2.64449	Training_EuclideanDist-Mean
148	ALEsKOs01_ConcsBN_FC-16-1C6D-16_Unsupervised_Sampled_FCLog10_MSE_04	5	0	5	sdhCB	277	2.64198	Training_EuclideanDist-Mean
149	ALEsKOs01_ConcsBN_FC-16-1C6D-16_Unsupervised_Sampled_FCLog10_MSE_04	6	0	2	tpiA	518	2.61846	Training_EuclideanDist-Mean
150	ALEsKOs01_ConcsBN_FC-16-1C6D-16_Unsupervised_Sampled_FCLog10_MSE_04	0	0	1	Evo04	16	247.5	Training_PercentDifference-Mean
151	ALEsKOs01_ConcsBN_FC-16-1C6D-16_Unsupervised_Sampled_FCLog10_MSE_04	13	0	5	gnd	189	237.835	Training_PercentDifference-Mean
152	ALEsKOs01_ConcsBN_FC-16-1C6D-16_Unsupervised_Sampled_FCLog10_MSE_04	4	0	1	pgi	308	227.416	Training_PercentDifference-Mean
153	ALEsKOs01_ConcsBN_FC-16-1C6D-16_Unsupervised_Sampled_FCLog10_MSE_04	6	0	3	ptsHIcrr	438	231.772	Training_PercentDifference-Mean
154	ALEsKOs01_ConcsBN_FC-16-1C6D-16_Unsupervised_Sampled_FCLog10_MSE_04	7	0	5	sdhCB	279	241.592	Training_PercentDifference-Mean
155	ALEsKOs01_ConcsBN_FC-16-1C6D-16_Unsupervised_Sampled_FCLog10_MSE_04	2	0	2	tpiA	514	255.558	Training_PercentDifference-Mean
156	ALEsKOs01_ConcsBN_FC-16-1C6D-16_Unsupervised_Sampled_FCLog10_MSE_04	0	0	0	Evo04	0	2.59435	Validation_EuclideanDist-Mean
157	ALEsKOs01_ConcsBN_FC-16-1C6D-16_Unsupervised_Sampled_FCLog10_MSE_04	13	0	2	gnd	141	2.63215	Validation_EuclideanDist-Mean
158	ALEsKOs01_ConcsBN_FC-16-1C6D-16_Unsupervised_Sampled_FCLog10_MSE_04	14	0	1	pgi	318	2.60934	Validation_EuclideanDist-Mean
159	ALEsKOs01_ConcsBN_FC-16-1C6D-16_Unsupervised_Sampled_FCLog10_MSE_04	0	0	4	ptsHIcrr	448	2.59955	Validation_EuclideanDist-Mean
160	ALEsKOs01_ConcsBN_FC-16-1C6D-16_Unsupervised_Sampled_FCLog10_MSE_04	10	0	2	sdhCB	234	2.61038	Validation_EuclideanDist-Mean
161	ALEsKOs01_ConcsBN_FC-16-1C6D-16_Unsupervised_Sampled_FCLog10_MSE_04	10	0	4	tpiA	554	2.6416	Validation_EuclideanDist-Mean
162	ALEsKOs01_ConcsBN_FC-16-1C6D-16_Unsupervised_Sampled_FCLog10_MSE_04	9	0	1	Evo04	25	313.607	Validation_PercentDifference-Mean
163	ALEsKOs01_ConcsBN_FC-16-1C6D-16_Unsupervised_Sampled_FCLog10_MSE_04	11	0	4	gnd	171	317.572	Validation_PercentDifference-Mean
164	ALEsKOs01_ConcsBN_FC-16-1C6D-16_Unsupervised_Sampled_FCLog10_MSE_04	2	0	2	pgi	322	340.176	Validation_PercentDifference-Mean
165	ALEsKOs01_ConcsBN_FC-16-1C6D-16_Unsupervised_Sampled_FCLog10_MSE_04	4	0	0	ptsHIcrr	388	344.139	Validation_PercentDifference-Mean
166	ALEsKOs01_ConcsBN_FC-16-1C6D-16_Unsupervised_Sampled_FCLog10_MSE_04	13	0	4	sdhCB	269	364.726	Validation_PercentDifference-Mean
167	ALEsKOs01_ConcsBN_FC-16-1C6D-16_Unsupervised_Sampled_FCLog10_MSE_04	1	0	2	tpiA	513	323.966	Validation_PercentDifference-Mean
192	ALEsKOs01_ConcsBN_FC-16-1C6D-16_Unsupervised_Sampled_FCLog10_MSE_05	2	0	4	Evo04	66	2.67805	Training_EuclideanDist-Mean
193	ALEsKOs01_ConcsBN_FC-16-1C6D-16_Unsupervised_Sampled_FCLog10_MSE_05	12	0	4	gnd	172	2.66273	Training_EuclideanDist-Mean
194	ALEsKOs01_ConcsBN_FC-16-1C6D-16_Unsupervised_Sampled_FCLog10_MSE_05	0	0	4	pgi	352	2.67084	Training_EuclideanDist-Mean
195	ALEsKOs01_ConcsBN_FC-16-1C6D-16_Unsupervised_Sampled_FCLog10_MSE_05	14	0	5	ptsHIcrr	478	2.67072	Training_EuclideanDist-Mean
196	ALEsKOs01_ConcsBN_FC-16-1C6D-16_Unsupervised_Sampled_FCLog10_MSE_05	11	0	4	sdhCB	267	2.70055	Training_EuclideanDist-Mean
197	ALEsKOs01_ConcsBN_FC-16-1C6D-16_Unsupervised_Sampled_FCLog10_MSE_05	9	0	5	tpiA	569	2.69092	Training_EuclideanDist-Mean
198	ALEsKOs01_ConcsBN_FC-16-1C6D-16_Unsupervised_Sampled_FCLog10_MSE_05	0	0	2	Evo04	32	262.768	Training_PercentDifference-Mean
199	ALEsKOs01_ConcsBN_FC-16-1C6D-16_Unsupervised_Sampled_FCLog10_MSE_05	5	0	4	gnd	165	274.137	Training_PercentDifference-Mean
200	ALEsKOs01_ConcsBN_FC-16-1C6D-16_Unsupervised_Sampled_FCLog10_MSE_05	3	0	2	pgi	323	233.076	Training_PercentDifference-Mean
201	ALEsKOs01_ConcsBN_FC-16-1C6D-16_Unsupervised_Sampled_FCLog10_MSE_05	11	0	1	ptsHIcrr	411	244.397	Training_PercentDifference-Mean
202	ALEsKOs01_ConcsBN_FC-16-1C6D-16_Unsupervised_Sampled_FCLog10_MSE_05	10	0	0	sdhCB	202	264.982	Training_PercentDifference-Mean
203	ALEsKOs01_ConcsBN_FC-16-1C6D-16_Unsupervised_Sampled_FCLog10_MSE_05	5	0	5	tpiA	565	238.437	Training_PercentDifference-Mean
204	ALEsKOs01_ConcsBN_FC-16-1C6D-16_Unsupervised_Sampled_FCLog10_MSE_05	1	0	4	Evo04	65	2.66491	Validation_EuclideanDist-Mean
205	ALEsKOs01_ConcsBN_FC-16-1C6D-16_Unsupervised_Sampled_FCLog10_MSE_05	13	0	2	gnd	141	2.6497	Validation_EuclideanDist-Mean
206	ALEsKOs01_ConcsBN_FC-16-1C6D-16_Unsupervised_Sampled_FCLog10_MSE_05	14	0	1	pgi	318	2.62292	Validation_EuclideanDist-Mean
207	ALEsKOs01_ConcsBN_FC-16-1C6D-16_Unsupervised_Sampled_FCLog10_MSE_05	0	0	4	ptsHIcrr	448	2.63835	Validation_EuclideanDist-Mean
208	ALEsKOs01_ConcsBN_FC-16-1C6D-16_Unsupervised_Sampled_FCLog10_MSE_05	4	0	0	sdhCB	196	2.68682	Validation_EuclideanDist-Mean
209	ALEsKOs01_ConcsBN_FC-16-1C6D-16_Unsupervised_Sampled_FCLog10_MSE_05	12	0	4	tpiA	556	2.68191	Validation_EuclideanDist-Mean
210	ALEsKOs01_ConcsBN_FC-16-1C6D-16_Unsupervised_Sampled_FCLog10_MSE_05	9	0	1	Evo04	25	360.608	Validation_PercentDifference-Mean
211	ALEsKOs01_ConcsBN_FC-16-1C6D-16_Unsupervised_Sampled_FCLog10_MSE_05	7	0	5	gnd	183	374.738	Validation_PercentDifference-Mean
212	ALEsKOs01_ConcsBN_FC-16-1C6D-16_Unsupervised_Sampled_FCLog10_MSE_05	12	0	2	pgi	332	400.73	Validation_PercentDifference-Mean
213	ALEsKOs01_ConcsBN_FC-16-1C6D-16_Unsupervised_Sampled_FCLog10_MSE_05	14	0	0	ptsHIcrr	398	391.69	Validation_PercentDifference-Mean
214	ALEsKOs01_ConcsBN_FC-16-1C6D-16_Unsupervised_Sampled_FCLog10_MSE_05	12	0	5	sdhCB	284	397.246	Validation_PercentDifference-Mean
215	ALEsKOs01_ConcsBN_FC-16-1C6D-16_Unsupervised_Sampled_FCLog10_MSE_05	14	0	3	tpiA	542	390.207	Validation_PercentDifference-Mean
240	ALEsKOs01_ConcsBN_FC-16-1C6D-16_Unsupervised_Sampled_FCLog10_MSE_06	2	0	4	Evo04	66	2.61593	Training_EuclideanDist-Mean
241	ALEsKOs01_ConcsBN_FC-16-1C6D-16_Unsupervised_Sampled_FCLog10_MSE_06	12	0	4	gnd	172	2.62834	Training_EuclideanDist-Mean
242	ALEsKOs01_ConcsBN_FC-16-1C6D-16_Unsupervised_Sampled_FCLog10_MSE_06	0	0	4	pgi	352	2.63863	Training_EuclideanDist-Mean
243	ALEsKOs01_ConcsBN_FC-16-1C6D-16_Unsupervised_Sampled_FCLog10_MSE_06	7	0	5	ptsHIcrr	471	2.68564	Training_EuclideanDist-Mean
244	ALEsKOs01_ConcsBN_FC-16-1C6D-16_Unsupervised_Sampled_FCLog10_MSE_06	15	0	5	sdhCB	287	2.69508	Training_EuclideanDist-Mean
245	ALEsKOs01_ConcsBN_FC-16-1C6D-16_Unsupervised_Sampled_FCLog10_MSE_06	9	0	4	tpiA	553	2.63735	Training_EuclideanDist-Mean
246	ALEsKOs01_ConcsBN_FC-16-1C6D-16_Unsupervised_Sampled_FCLog10_MSE_06	14	0	3	Evo04	62	248.716	Training_PercentDifference-Mean
247	ALEsKOs01_ConcsBN_FC-16-1C6D-16_Unsupervised_Sampled_FCLog10_MSE_06	5	0	4	gnd	165	228.104	Training_PercentDifference-Mean
248	ALEsKOs01_ConcsBN_FC-16-1C6D-16_Unsupervised_Sampled_FCLog10_MSE_06	8	0	3	pgi	344	252.414	Training_PercentDifference-Mean
249	ALEsKOs01_ConcsBN_FC-16-1C6D-16_Unsupervised_Sampled_FCLog10_MSE_06	10	0	2	ptsHIcrr	426	246.319	Training_PercentDifference-Mean
250	ALEsKOs01_ConcsBN_FC-16-1C6D-16_Unsupervised_Sampled_FCLog10_MSE_06	3	0	1	sdhCB	211	243.196	Training_PercentDifference-Mean
251	ALEsKOs01_ConcsBN_FC-16-1C6D-16_Unsupervised_Sampled_FCLog10_MSE_06	13	0	3	tpiA	541	252.526	Training_PercentDifference-Mean
252	ALEsKOs01_ConcsBN_FC-16-1C6D-16_Unsupervised_Sampled_FCLog10_MSE_06	1	0	4	Evo04	65	2.60561	Validation_EuclideanDist-Mean
253	ALEsKOs01_ConcsBN_FC-16-1C6D-16_Unsupervised_Sampled_FCLog10_MSE_06	4	0	1	gnd	116	2.60067	Validation_EuclideanDist-Mean
254	ALEsKOs01_ConcsBN_FC-16-1C6D-16_Unsupervised_Sampled_FCLog10_MSE_06	13	0	3	pgi	349	2.57203	Validation_EuclideanDist-Mean
255	ALEsKOs01_ConcsBN_FC-16-1C6D-16_Unsupervised_Sampled_FCLog10_MSE_06	0	0	4	ptsHIcrr	448	2.60043	Validation_EuclideanDist-Mean
256	ALEsKOs01_ConcsBN_FC-16-1C6D-16_Unsupervised_Sampled_FCLog10_MSE_06	10	0	2	sdhCB	234	2.6184	Validation_EuclideanDist-Mean
257	ALEsKOs01_ConcsBN_FC-16-1C6D-16_Unsupervised_Sampled_FCLog10_MSE_06	13	0	1	tpiA	509	2.64019	Validation_EuclideanDist-Mean
258	ALEsKOs01_ConcsBN_FC-16-1C6D-16_Unsupervised_Sampled_FCLog10_MSE_06	5	0	2	Evo04	37	380.592	Validation_PercentDifference-Mean
259	ALEsKOs01_ConcsBN_FC-16-1C6D-16_Unsupervised_Sampled_FCLog10_MSE_06	15	0	1	gnd	127	368.482	Validation_PercentDifference-Mean
260	ALEsKOs01_ConcsBN_FC-16-1C6D-16_Unsupervised_Sampled_FCLog10_MSE_06	0	0	1	pgi	304	369.088	Validation_PercentDifference-Mean
261	ALEsKOs01_ConcsBN_FC-16-1C6D-16_Unsupervised_Sampled_FCLog10_MSE_06	6	0	0	ptsHIcrr	390	250.046	Validation_PercentDifference-Mean
262	ALEsKOs01_ConcsBN_FC-16-1C6D-16_Unsupervised_Sampled_FCLog10_MSE_06	10	0	1	sdhCB	218	380.073	Validation_PercentDifference-Mean
263	ALEsKOs01_ConcsBN_FC-16-1C6D-16_Unsupervised_Sampled_FCLog10_MSE_06	5	0	3	tpiA	533	354.937	Validation_PercentDifference-Mean
288	ALEsKOs01_ConcsBN_FC-16-1C6D-16_Unsupervised_Sampled_FCLog10_MSE_07	15	0	3	Evo04	63	2.65916	Training_EuclideanDist-Mean
289	ALEsKOs01_ConcsBN_FC-16-1C6D-16_Unsupervised_Sampled_FCLog10_MSE_07	9	0	2	gnd	137	2.57743	Training_EuclideanDist-Mean
290	ALEsKOs01_ConcsBN_FC-16-1C6D-16_Unsupervised_Sampled_FCLog10_MSE_07	11	0	5	pgi	379	2.5906	Training_EuclideanDist-Mean
291	ALEsKOs01_ConcsBN_FC-16-1C6D-16_Unsupervised_Sampled_FCLog10_MSE_07	14	0	5	ptsHIcrr	478	2.63002	Training_EuclideanDist-Mean
292	ALEsKOs01_ConcsBN_FC-16-1C6D-16_Unsupervised_Sampled_FCLog10_MSE_07	2	0	3	sdhCB	242	2.64044	Training_EuclideanDist-Mean
293	ALEsKOs01_ConcsBN_FC-16-1C6D-16_Unsupervised_Sampled_FCLog10_MSE_07	9	0	4	tpiA	553	2.57804	Training_EuclideanDist-Mean
294	ALEsKOs01_ConcsBN_FC-16-1C6D-16_Unsupervised_Sampled_FCLog10_MSE_07	9	0	4	Evo04	73	242.551	Training_PercentDifference-Mean
295	ALEsKOs01_ConcsBN_FC-16-1C6D-16_Unsupervised_Sampled_FCLog10_MSE_07	12	0	1	gnd	124	230.247	Training_PercentDifference-Mean
296	ALEsKOs01_ConcsBN_FC-16-1C6D-16_Unsupervised_Sampled_FCLog10_MSE_07	2	0	3	pgi	338	250.087	Training_PercentDifference-Mean
297	ALEsKOs01_ConcsBN_FC-16-1C6D-16_Unsupervised_Sampled_FCLog10_MSE_07	9	0	2	ptsHIcrr	425	245.794	Training_PercentDifference-Mean
298	ALEsKOs01_ConcsBN_FC-16-1C6D-16_Unsupervised_Sampled_FCLog10_MSE_07	1	0	1	sdhCB	209	221.944	Training_PercentDifference-Mean
299	ALEsKOs01_ConcsBN_FC-16-1C6D-16_Unsupervised_Sampled_FCLog10_MSE_07	14	0	1	tpiA	510	218.549	Training_PercentDifference-Mean
300	ALEsKOs01_ConcsBN_FC-16-1C6D-16_Unsupervised_Sampled_FCLog10_MSE_07	14	0	4	Evo04	78	2.61061	Validation_EuclideanDist-Mean
301	ALEsKOs01_ConcsBN_FC-16-1C6D-16_Unsupervised_Sampled_FCLog10_MSE_07	13	0	2	gnd	141	2.56203	Validation_EuclideanDist-Mean
302	ALEsKOs01_ConcsBN_FC-16-1C6D-16_Unsupervised_Sampled_FCLog10_MSE_07	0	0	3	pgi	336	2.57201	Validation_EuclideanDist-Mean
303	ALEsKOs01_ConcsBN_FC-16-1C6D-16_Unsupervised_Sampled_FCLog10_MSE_07	0	0	4	ptsHIcrr	448	2.54639	Validation_EuclideanDist-Mean
304	ALEsKOs01_ConcsBN_FC-16-1C6D-16_Unsupervised_Sampled_FCLog10_MSE_07	15	0	4	sdhCB	271	2.62403	Validation_EuclideanDist-Mean
305	ALEsKOs01_ConcsBN_FC-16-1C6D-16_Unsupervised_Sampled_FCLog10_MSE_07	0	0	0	tpiA	480	2.6295	Validation_EuclideanDist-Mean
306	ALEsKOs01_ConcsBN_FC-16-1C6D-16_Unsupervised_Sampled_FCLog10_MSE_07	1	0	1	Evo04	17	367.869	Validation_PercentDifference-Mean
307	ALEsKOs01_ConcsBN_FC-16-1C6D-16_Unsupervised_Sampled_FCLog10_MSE_07	11	0	4	gnd	171	328.412	Validation_PercentDifference-Mean
308	ALEsKOs01_ConcsBN_FC-16-1C6D-16_Unsupervised_Sampled_FCLog10_MSE_07	8	0	1	pgi	312	365.222	Validation_PercentDifference-Mean
309	ALEsKOs01_ConcsBN_FC-16-1C6D-16_Unsupervised_Sampled_FCLog10_MSE_07	1	0	5	ptsHIcrr	465	329.472	Validation_PercentDifference-Mean
310	ALEsKOs01_ConcsBN_FC-16-1C6D-16_Unsupervised_Sampled_FCLog10_MSE_07	3	0	3	sdhCB	243	351.42	Validation_PercentDifference-Mean
311	ALEsKOs01_ConcsBN_FC-16-1C6D-16_Unsupervised_Sampled_FCLog10_MSE_07	3	0	1	tpiA	499	341.489	Validation_PercentDifference-Mean
336	ALEsKOs01_ConcsBN_FC-16-1C6D-16_Unsupervised_Sampled_FCLog10_MSE_08	15	0	3	Evo04	63	2.62231	Training_EuclideanDist-Mean
337	ALEsKOs01_ConcsBN_FC-16-1C6D-16_Unsupervised_Sampled_FCLog10_MSE_08	13	0	0	gnd	109	2.55987	Training_EuclideanDist-Mean
338	ALEsKOs01_ConcsBN_FC-16-1C6D-16_Unsupervised_Sampled_FCLog10_MSE_08	11	0	5	pgi	379	2.55436	Training_EuclideanDist-Mean
339	ALEsKOs01_ConcsBN_FC-16-1C6D-16_Unsupervised_Sampled_FCLog10_MSE_08	0	0	4	ptsHIcrr	448	2.61975	Training_EuclideanDist-Mean
340	ALEsKOs01_ConcsBN_FC-16-1C6D-16_Unsupervised_Sampled_FCLog10_MSE_08	2	0	3	sdhCB	242	2.56585	Training_EuclideanDist-Mean
341	ALEsKOs01_ConcsBN_FC-16-1C6D-16_Unsupervised_Sampled_FCLog10_MSE_08	11	0	3	tpiA	539	2.62095	Training_EuclideanDist-Mean
342	ALEsKOs01_ConcsBN_FC-16-1C6D-16_Unsupervised_Sampled_FCLog10_MSE_08	8	0	2	Evo04	40	232.505	Training_PercentDifference-Mean
343	ALEsKOs01_ConcsBN_FC-16-1C6D-16_Unsupervised_Sampled_FCLog10_MSE_08	5	0	4	gnd	165	213.708	Training_PercentDifference-Mean
344	ALEsKOs01_ConcsBN_FC-16-1C6D-16_Unsupervised_Sampled_FCLog10_MSE_08	7	0	3	pgi	343	216.849	Training_PercentDifference-Mean
345	ALEsKOs01_ConcsBN_FC-16-1C6D-16_Unsupervised_Sampled_FCLog10_MSE_08	3	0	0	ptsHIcrr	387	252.116	Training_PercentDifference-Mean
346	ALEsKOs01_ConcsBN_FC-16-1C6D-16_Unsupervised_Sampled_FCLog10_MSE_08	13	0	5	sdhCB	285	232	Training_PercentDifference-Mean
347	ALEsKOs01_ConcsBN_FC-16-1C6D-16_Unsupervised_Sampled_FCLog10_MSE_08	7	0	4	tpiA	551	223.174	Training_PercentDifference-Mean
348	ALEsKOs01_ConcsBN_FC-16-1C6D-16_Unsupervised_Sampled_FCLog10_MSE_08	14	0	3	Evo04	62	2.54945	Validation_EuclideanDist-Mean
349	ALEsKOs01_ConcsBN_FC-16-1C6D-16_Unsupervised_Sampled_FCLog10_MSE_08	10	0	3	gnd	154	2.57797	Validation_EuclideanDist-Mean
350	ALEsKOs01_ConcsBN_FC-16-1C6D-16_Unsupervised_Sampled_FCLog10_MSE_08	14	0	1	pgi	318	2.5323	Validation_EuclideanDist-Mean
351	ALEsKOs01_ConcsBN_FC-16-1C6D-16_Unsupervised_Sampled_FCLog10_MSE_08	0	0	4	ptsHIcrr	448	2.55979	Validation_EuclideanDist-Mean
352	ALEsKOs01_ConcsBN_FC-16-1C6D-16_Unsupervised_Sampled_FCLog10_MSE_08	10	0	2	sdhCB	234	2.53718	Validation_EuclideanDist-Mean
353	ALEsKOs01_ConcsBN_FC-16-1C6D-16_Unsupervised_Sampled_FCLog10_MSE_08	0	0	3	tpiA	528	2.5994	Validation_EuclideanDist-Mean
354	ALEsKOs01_ConcsBN_FC-16-1C6D-16_Unsupervised_Sampled_FCLog10_MSE_08	4	0	0	Evo04	4	309.84	Validation_PercentDifference-Mean
355	ALEsKOs01_ConcsBN_FC-16-1C6D-16_Unsupervised_Sampled_FCLog10_MSE_08	8	0	5	gnd	184	317.529	Validation_PercentDifference-Mean
356	ALEsKOs01_ConcsBN_FC-16-1C6D-16_Unsupervised_Sampled_FCLog10_MSE_08	5	0	5	pgi	373	344.693	Validation_PercentDifference-Mean
357	ALEsKOs01_ConcsBN_FC-16-1C6D-16_Unsupervised_Sampled_FCLog10_MSE_08	5	0	5	ptsHIcrr	469	310.508	Validation_PercentDifference-Mean
358	ALEsKOs01_ConcsBN_FC-16-1C6D-16_Unsupervised_Sampled_FCLog10_MSE_08	8	0	1	sdhCB	216	251.674	Validation_PercentDifference-Mean
359	ALEsKOs01_ConcsBN_FC-16-1C6D-16_Unsupervised_Sampled_FCLog10_MSE_08	13	0	5	tpiA	573	300.012	Validation_PercentDifference-Mean
384	ALEsKOs01_ConcsBN_FC-16-1C6D-16_Unsupervised_Sampled_FCLog10_MSE_09	7	0	2	Evo04	39	2.67321	Training_EuclideanDist-Mean
385	ALEsKOs01_ConcsBN_FC-16-1C6D-16_Unsupervised_Sampled_FCLog10_MSE_09	13	0	0	gnd	109	2.63388	Training_EuclideanDist-Mean
386	ALEsKOs01_ConcsBN_FC-16-1C6D-16_Unsupervised_Sampled_FCLog10_MSE_09	11	0	5	pgi	379	2.65403	Training_EuclideanDist-Mean
387	ALEsKOs01_ConcsBN_FC-16-1C6D-16_Unsupervised_Sampled_FCLog10_MSE_09	0	0	4	ptsHIcrr	448	2.686	Training_EuclideanDist-Mean
388	ALEsKOs01_ConcsBN_FC-16-1C6D-16_Unsupervised_Sampled_FCLog10_MSE_09	15	0	5	sdhCB	287	2.69209	Training_EuclideanDist-Mean
389	ALEsKOs01_ConcsBN_FC-16-1C6D-16_Unsupervised_Sampled_FCLog10_MSE_09	9	0	4	tpiA	553	2.69741	Training_EuclideanDist-Mean
390	ALEsKOs01_ConcsBN_FC-16-1C6D-16_Unsupervised_Sampled_FCLog10_MSE_09	8	0	2	Evo04	40	240.088	Training_PercentDifference-Mean
391	ALEsKOs01_ConcsBN_FC-16-1C6D-16_Unsupervised_Sampled_FCLog10_MSE_09	15	0	2	gnd	143	223.661	Training_PercentDifference-Mean
392	ALEsKOs01_ConcsBN_FC-16-1C6D-16_Unsupervised_Sampled_FCLog10_MSE_09	5	0	3	pgi	341	217.76	Training_PercentDifference-Mean
393	ALEsKOs01_ConcsBN_FC-16-1C6D-16_Unsupervised_Sampled_FCLog10_MSE_09	7	0	2	ptsHIcrr	423	246.279	Training_PercentDifference-Mean
394	ALEsKOs01_ConcsBN_FC-16-1C6D-16_Unsupervised_Sampled_FCLog10_MSE_09	13	0	0	sdhCB	205	254.561	Training_PercentDifference-Mean
395	ALEsKOs01_ConcsBN_FC-16-1C6D-16_Unsupervised_Sampled_FCLog10_MSE_09	5	0	5	tpiA	565	233.013	Training_PercentDifference-Mean
396	ALEsKOs01_ConcsBN_FC-16-1C6D-16_Unsupervised_Sampled_FCLog10_MSE_09	12	0	0	Evo04	12	2.60139	Validation_EuclideanDist-Mean
397	ALEsKOs01_ConcsBN_FC-16-1C6D-16_Unsupervised_Sampled_FCLog10_MSE_09	10	0	3	gnd	154	2.64825	Validation_EuclideanDist-Mean
398	ALEsKOs01_ConcsBN_FC-16-1C6D-16_Unsupervised_Sampled_FCLog10_MSE_09	14	0	1	pgi	318	2.61598	Validation_EuclideanDist-Mean
399	ALEsKOs01_ConcsBN_FC-16-1C6D-16_Unsupervised_Sampled_FCLog10_MSE_09	0	0	4	ptsHIcrr	448	2.60916	Validation_EuclideanDist-Mean
400	ALEsKOs01_ConcsBN_FC-16-1C6D-16_Unsupervised_Sampled_FCLog10_MSE_09	11	0	1	sdhCB	219	2.64696	Validation_EuclideanDist-Mean
401	ALEsKOs01_ConcsBN_FC-16-1C6D-16_Unsupervised_Sampled_FCLog10_MSE_09	0	0	4	tpiA	544	2.67938	Validation_EuclideanDist-Mean
402	ALEsKOs01_ConcsBN_FC-16-1C6D-16_Unsupervised_Sampled_FCLog10_MSE_09	6	0	3	Evo04	54	349.472	Validation_PercentDifference-Mean
403	ALEsKOs01_ConcsBN_FC-16-1C6D-16_Unsupervised_Sampled_FCLog10_MSE_09	9	0	1	gnd	121	335.119	Validation_PercentDifference-Mean
404	ALEsKOs01_ConcsBN_FC-16-1C6D-16_Unsupervised_Sampled_FCLog10_MSE_09	1	0	5	pgi	369	361.281	Validation_PercentDifference-Mean
405	ALEsKOs01_ConcsBN_FC-16-1C6D-16_Unsupervised_Sampled_FCLog10_MSE_09	12	0	3	ptsHIcrr	444	397.361	Validation_PercentDifference-Mean
406	ALEsKOs01_ConcsBN_FC-16-1C6D-16_Unsupervised_Sampled_FCLog10_MSE_09	0	0	5	sdhCB	272	319.057	Validation_PercentDifference-Mean
407	ALEsKOs01_ConcsBN_FC-16-1C6D-16_Unsupervised_Sampled_FCLog10_MSE_09	14	0	2	tpiA	526	369.069	Validation_PercentDifference-Mean
432	ALEsKOs01_ConcsBN_FC-16-1C6D-16_Unsupervised_Sampled_FCLog10_MSE_10	7	0	2	Evo04	39	2.67156	Training_EuclideanDist-Mean
433	ALEsKOs01_ConcsBN_FC-16-1C6D-16_Unsupervised_Sampled_FCLog10_MSE_10	12	0	4	gnd	172	2.67103	Training_EuclideanDist-Mean
434	ALEsKOs01_ConcsBN_FC-16-1C6D-16_Unsupervised_Sampled_FCLog10_MSE_10	11	0	5	pgi	379	2.66037	Training_EuclideanDist-Mean
435	ALEsKOs01_ConcsBN_FC-16-1C6D-16_Unsupervised_Sampled_FCLog10_MSE_10	15	0	0	ptsHIcrr	399	2.69734	Training_EuclideanDist-Mean
436	ALEsKOs01_ConcsBN_FC-16-1C6D-16_Unsupervised_Sampled_FCLog10_MSE_10	2	0	3	sdhCB	242	2.70007	Training_EuclideanDist-Mean
437	ALEsKOs01_ConcsBN_FC-16-1C6D-16_Unsupervised_Sampled_FCLog10_MSE_10	9	0	4	tpiA	553	2.69138	Training_EuclideanDist-Mean
438	ALEsKOs01_ConcsBN_FC-16-1C6D-16_Unsupervised_Sampled_FCLog10_MSE_10	9	0	1	Evo04	25	237.721	Training_PercentDifference-Mean
439	ALEsKOs01_ConcsBN_FC-16-1C6D-16_Unsupervised_Sampled_FCLog10_MSE_10	5	0	4	gnd	165	245.189	Training_PercentDifference-Mean
440	ALEsKOs01_ConcsBN_FC-16-1C6D-16_Unsupervised_Sampled_FCLog10_MSE_10	4	0	2	pgi	324	242.849	Training_PercentDifference-Mean
441	ALEsKOs01_ConcsBN_FC-16-1C6D-16_Unsupervised_Sampled_FCLog10_MSE_10	13	0	1	ptsHIcrr	413	258.898	Training_PercentDifference-Mean
442	ALEsKOs01_ConcsBN_FC-16-1C6D-16_Unsupervised_Sampled_FCLog10_MSE_10	14	0	1	sdhCB	222	232.762	Training_PercentDifference-Mean
443	ALEsKOs01_ConcsBN_FC-16-1C6D-16_Unsupervised_Sampled_FCLog10_MSE_10	12	0	0	tpiA	492	225.568	Training_PercentDifference-Mean
444	ALEsKOs01_ConcsBN_FC-16-1C6D-16_Unsupervised_Sampled_FCLog10_MSE_10	8	0	0	Evo04	8	2.63806	Validation_EuclideanDist-Mean
445	ALEsKOs01_ConcsBN_FC-16-1C6D-16_Unsupervised_Sampled_FCLog10_MSE_10	10	0	3	gnd	154	2.6026	Validation_EuclideanDist-Mean
446	ALEsKOs01_ConcsBN_FC-16-1C6D-16_Unsupervised_Sampled_FCLog10_MSE_10	0	0	3	pgi	336	2.59616	Validation_EuclideanDist-Mean
447	ALEsKOs01_ConcsBN_FC-16-1C6D-16_Unsupervised_Sampled_FCLog10_MSE_10	0	0	4	ptsHIcrr	448	2.57979	Validation_EuclideanDist-Mean
448	ALEsKOs01_ConcsBN_FC-16-1C6D-16_Unsupervised_Sampled_FCLog10_MSE_10	10	0	2	sdhCB	234	2.62561	Validation_EuclideanDist-Mean
449	ALEsKOs01_ConcsBN_FC-16-1C6D-16_Unsupervised_Sampled_FCLog10_MSE_10	5	0	4	tpiA	549	2.65958	Validation_EuclideanDist-Mean
450	ALEsKOs01_ConcsBN_FC-16-1C6D-16_Unsupervised_Sampled_FCLog10_MSE_10	6	0	3	Evo04	54	304.261	Validation_PercentDifference-Mean
451	ALEsKOs01_ConcsBN_FC-16-1C6D-16_Unsupervised_Sampled_FCLog10_MSE_10	14	0	3	gnd	158	336.826	Validation_PercentDifference-Mean
452	ALEsKOs01_ConcsBN_FC-16-1C6D-16_Unsupervised_Sampled_FCLog10_MSE_10	4	0	1	pgi	308	325.4	Validation_PercentDifference-Mean
453	ALEsKOs01_ConcsBN_FC-16-1C6D-16_Unsupervised_Sampled_FCLog10_MSE_10	14	0	4	ptsHIcrr	462	339.766	Validation_PercentDifference-Mean
454	ALEsKOs01_ConcsBN_FC-16-1C6D-16_Unsupervised_Sampled_FCLog10_MSE_10	13	0	2	sdhCB	237	318.925	Validation_PercentDifference-Mean
455	ALEsKOs01_ConcsBN_FC-16-1C6D-16_Unsupervised_Sampled_FCLog10_MSE_10	3	0	4	tpiA	547	368.546	Validation_PercentDifference-Mean
480	ALEsKOs01_ConcsBN_FC-16-1C6D-16_Unsupervised_Sampled_FCLog10_MSE_11	15	0	3	Evo04	63	2.63707	Training_EuclideanDist-Mean
481	ALEsKOs01_ConcsBN_FC-16-1C6D-16_Unsupervised_Sampled_FCLog10_MSE_11	13	0	0	gnd	109	2.66767	Training_EuclideanDist-Mean
482	ALEsKOs01_ConcsBN_FC-16-1C6D-16_Unsupervised_Sampled_FCLog10_MSE_11	11	0	5	pgi	379	2.6233	Training_EuclideanDist-Mean
483	ALEsKOs01_ConcsBN_FC-16-1C6D-16_Unsupervised_Sampled_FCLog10_MSE_11	0	0	4	ptsHIcrr	448	2.66094	Training_EuclideanDist-Mean
484	ALEsKOs01_ConcsBN_FC-16-1C6D-16_Unsupervised_Sampled_FCLog10_MSE_11	2	0	3	sdhCB	242	2.69425	Training_EuclideanDist-Mean
485	ALEsKOs01_ConcsBN_FC-16-1C6D-16_Unsupervised_Sampled_FCLog10_MSE_11	9	0	4	tpiA	553	2.66846	Training_EuclideanDist-Mean
486	ALEsKOs01_ConcsBN_FC-16-1C6D-16_Unsupervised_Sampled_FCLog10_MSE_11	11	0	2	Evo04	43	249.715	Training_PercentDifference-Mean
487	ALEsKOs01_ConcsBN_FC-16-1C6D-16_Unsupervised_Sampled_FCLog10_MSE_11	5	0	4	gnd	165	224.109	Training_PercentDifference-Mean
488	ALEsKOs01_ConcsBN_FC-16-1C6D-16_Unsupervised_Sampled_FCLog10_MSE_11	4	0	1	pgi	308	255.081	Training_PercentDifference-Mean
489	ALEsKOs01_ConcsBN_FC-16-1C6D-16_Unsupervised_Sampled_FCLog10_MSE_11	3	0	0	ptsHIcrr	387	254.327	Training_PercentDifference-Mean
490	ALEsKOs01_ConcsBN_FC-16-1C6D-16_Unsupervised_Sampled_FCLog10_MSE_11	1	0	1	sdhCB	209	242.961	Training_PercentDifference-Mean
491	ALEsKOs01_ConcsBN_FC-16-1C6D-16_Unsupervised_Sampled_FCLog10_MSE_11	15	0	2	tpiA	527	242.864	Training_PercentDifference-Mean
492	ALEsKOs01_ConcsBN_FC-16-1C6D-16_Unsupervised_Sampled_FCLog10_MSE_11	12	0	0	Evo04	12	2.60139	Validation_EuclideanDist-Mean
493	ALEsKOs01_ConcsBN_FC-16-1C6D-16_Unsupervised_Sampled_FCLog10_MSE_11	10	0	3	gnd	154	2.60125	Validation_EuclideanDist-Mean
494	ALEsKOs01_ConcsBN_FC-16-1C6D-16_Unsupervised_Sampled_FCLog10_MSE_11	1	0	1	pgi	305	2.57674	Validation_EuclideanDist-Mean
495	ALEsKOs01_ConcsBN_FC-16-1C6D-16_Unsupervised_Sampled_FCLog10_MSE_11	3	0	4	ptsHIcrr	451	2.60542	Validation_EuclideanDist-Mean
496	ALEsKOs01_ConcsBN_FC-16-1C6D-16_Unsupervised_Sampled_FCLog10_MSE_11	10	0	2	sdhCB	234	2.60785	Validation_EuclideanDist-Mean
497	ALEsKOs01_ConcsBN_FC-16-1C6D-16_Unsupervised_Sampled_FCLog10_MSE_11	6	0	2	tpiA	518	2.64534	Validation_EuclideanDist-Mean
498	ALEsKOs01_ConcsBN_FC-16-1C6D-16_Unsupervised_Sampled_FCLog10_MSE_11	6	0	0	Evo04	6	366.815	Validation_PercentDifference-Mean
499	ALEsKOs01_ConcsBN_FC-16-1C6D-16_Unsupervised_Sampled_FCLog10_MSE_11	5	0	0	gnd	101	353.534	Validation_PercentDifference-Mean
500	ALEsKOs01_ConcsBN_FC-16-1C6D-16_Unsupervised_Sampled_FCLog10_MSE_11	2	0	2	pgi	322	345.452	Validation_PercentDifference-Mean
501	ALEsKOs01_ConcsBN_FC-16-1C6D-16_Unsupervised_Sampled_FCLog10_MSE_11	8	0	3	ptsHIcrr	440	345.079	Validation_PercentDifference-Mean
502	ALEsKOs01_ConcsBN_FC-16-1C6D-16_Unsupervised_Sampled_FCLog10_MSE_11	0	0	0	sdhCB	192	337.936	Validation_PercentDifference-Mean
503	ALEsKOs01_ConcsBN_FC-16-1C6D-16_Unsupervised_Sampled_FCLog10_MSE_11	15	0	4	tpiA	559	313.201	Validation_PercentDifference-Mean
528	ALEsKOs01_ConcsBN_FC-16-1C6D-16_Unsupervised_Sampled_FCLog10_MSE_12	2	0	4	Evo04	66	2.64755	Training_EuclideanDist-Mean
529	ALEsKOs01_ConcsBN_FC-16-1C6D-16_Unsupervised_Sampled_FCLog10_MSE_12	12	0	4	gnd	172	2.62864	Training_EuclideanDist-Mean
530	ALEsKOs01_ConcsBN_FC-16-1C6D-16_Unsupervised_Sampled_FCLog10_MSE_12	11	0	5	pgi	379	2.64664	Training_EuclideanDist-Mean
531	ALEsKOs01_ConcsBN_FC-16-1C6D-16_Unsupervised_Sampled_FCLog10_MSE_12	14	0	5	ptsHIcrr	478	2.68825	Training_EuclideanDist-Mean
532	ALEsKOs01_ConcsBN_FC-16-1C6D-16_Unsupervised_Sampled_FCLog10_MSE_12	10	0	2	sdhCB	234	2.69836	Training_EuclideanDist-Mean
533	ALEsKOs01_ConcsBN_FC-16-1C6D-16_Unsupervised_Sampled_FCLog10_MSE_12	9	0	4	tpiA	553	2.67109	Training_EuclideanDist-Mean
534	ALEsKOs01_ConcsBN_FC-16-1C6D-16_Unsupervised_Sampled_FCLog10_MSE_12	15	0	1	Evo04	31	256.65	Training_PercentDifference-Mean
535	ALEsKOs01_ConcsBN_FC-16-1C6D-16_Unsupervised_Sampled_FCLog10_MSE_12	14	0	1	gnd	126	257.117	Training_PercentDifference-Mean
536	ALEsKOs01_ConcsBN_FC-16-1C6D-16_Unsupervised_Sampled_FCLog10_MSE_12	4	0	1	pgi	308	238.762	Training_PercentDifference-Mean
537	ALEsKOs01_ConcsBN_FC-16-1C6D-16_Unsupervised_Sampled_FCLog10_MSE_12	11	0	5	ptsHIcrr	475	231.832	Training_PercentDifference-Mean
538	ALEsKOs01_ConcsBN_FC-16-1C6D-16_Unsupervised_Sampled_FCLog10_MSE_12	5	0	1	sdhCB	213	251.435	Training_PercentDifference-Mean
539	ALEsKOs01_ConcsBN_FC-16-1C6D-16_Unsupervised_Sampled_FCLog10_MSE_12	1	0	1	tpiA	497	235.735	Training_PercentDifference-Mean
540	ALEsKOs01_ConcsBN_FC-16-1C6D-16_Unsupervised_Sampled_FCLog10_MSE_12	13	0	0	Evo04	13	2.60923	Validation_EuclideanDist-Mean
541	ALEsKOs01_ConcsBN_FC-16-1C6D-16_Unsupervised_Sampled_FCLog10_MSE_12	13	0	2	gnd	141	2.6393	Validation_EuclideanDist-Mean
542	ALEsKOs01_ConcsBN_FC-16-1C6D-16_Unsupervised_Sampled_FCLog10_MSE_12	14	0	1	pgi	318	2.64938	Validation_EuclideanDist-Mean
543	ALEsKOs01_ConcsBN_FC-16-1C6D-16_Unsupervised_Sampled_FCLog10_MSE_12	0	0	4	ptsHIcrr	448	2.59586	Validation_EuclideanDist-Mean
544	ALEsKOs01_ConcsBN_FC-16-1C6D-16_Unsupervised_Sampled_FCLog10_MSE_12	7	0	3	sdhCB	247	2.61495	Validation_EuclideanDist-Mean
545	ALEsKOs01_ConcsBN_FC-16-1C6D-16_Unsupervised_Sampled_FCLog10_MSE_12	0	0	3	tpiA	528	2.6618	Validation_EuclideanDist-Mean
546	ALEsKOs01_ConcsBN_FC-16-1C6D-16_Unsupervised_Sampled_FCLog10_MSE_12	3	0	4	Evo04	67	321.389	Validation_PercentDifference-Mean
547	ALEsKOs01_ConcsBN_FC-16-1C6D-16_Unsupervised_Sampled_FCLog10_MSE_12	11	0	4	gnd	171	345.981	Validation_PercentDifference-Mean
548	ALEsKOs01_ConcsBN_FC-16-1C6D-16_Unsupervised_Sampled_FCLog10_MSE_12	11	0	2	pgi	331	353.841	Validation_PercentDifference-Mean
549	ALEsKOs01_ConcsBN_FC-16-1C6D-16_Unsupervised_Sampled_FCLog10_MSE_12	1	0	1	ptsHIcrr	401	391.461	Validation_PercentDifference-Mean
550	ALEsKOs01_ConcsBN_FC-16-1C6D-16_Unsupervised_Sampled_FCLog10_MSE_12	10	0	1	sdhCB	218	402.272	Validation_PercentDifference-Mean
551	ALEsKOs01_ConcsBN_FC-16-1C6D-16_Unsupervised_Sampled_FCLog10_MSE_12	1	0	2	tpiA	513	309.859	Validation_PercentDifference-Mean
576	ALEsKOs01_ConcsBN_FC-16-1C6D-16_100Sup_Sampled_FCLog10_MSE_01	15	0	5	Evo04	95	1.68963	Training_EuclideanDist-Mean
577	ALEsKOs01_ConcsBN_FC-16-1C6D-16_100Sup_Sampled_FCLog10_MSE_01	14	0	2	gnd	142	2.24498	Training_EuclideanDist-Mean
578	ALEsKOs01_ConcsBN_FC-16-1C6D-16_100Sup_Sampled_FCLog10_MSE_01	4	0	4	pgi	356	2.475	Training_EuclideanDist-Mean
579	ALEsKOs01_ConcsBN_FC-16-1C6D-16_100Sup_Sampled_FCLog10_MSE_01	0	0	4	ptsHIcrr	448	1.98286	Training_EuclideanDist-Mean
580	ALEsKOs01_ConcsBN_FC-16-1C6D-16_100Sup_Sampled_FCLog10_MSE_01	8	0	2	sdhCB	232	2.64719	Training_EuclideanDist-Mean
581	ALEsKOs01_ConcsBN_FC-16-1C6D-16_100Sup_Sampled_FCLog10_MSE_01	4	0	3	tpiA	532	2.63481	Training_EuclideanDist-Mean
582	ALEsKOs01_ConcsBN_FC-16-1C6D-16_100Sup_Sampled_FCLog10_MSE_01	14	0	5	Evo04	94	339.753	Training_PercentDifference-Mean
583	ALEsKOs01_ConcsBN_FC-16-1C6D-16_100Sup_Sampled_FCLog10_MSE_01	14	0	2	gnd	142	161.142	Training_PercentDifference-Mean
584	ALEsKOs01_ConcsBN_FC-16-1C6D-16_100Sup_Sampled_FCLog10_MSE_01	0	0	2	pgi	320	133.279	Training_PercentDifference-Mean
585	ALEsKOs01_ConcsBN_FC-16-1C6D-16_100Sup_Sampled_FCLog10_MSE_01	15	0	4	ptsHIcrr	463	206.154	Training_PercentDifference-Mean
586	ALEsKOs01_ConcsBN_FC-16-1C6D-16_100Sup_Sampled_FCLog10_MSE_01	10	0	2	sdhCB	234	138.745	Training_PercentDifference-Mean
587	ALEsKOs01_ConcsBN_FC-16-1C6D-16_100Sup_Sampled_FCLog10_MSE_01	12	0	4	tpiA	556	185.661	Training_PercentDifference-Mean
588	ALEsKOs01_ConcsBN_FC-16-1C6D-16_100Sup_Sampled_FCLog10_MSE_01	0	0	0	Evo04	0	1.83614	Validation_EuclideanDist-Mean
589	ALEsKOs01_ConcsBN_FC-16-1C6D-16_100Sup_Sampled_FCLog10_MSE_01	15	0	1	gnd	127	1.99291	Validation_EuclideanDist-Mean
590	ALEsKOs01_ConcsBN_FC-16-1C6D-16_100Sup_Sampled_FCLog10_MSE_01	12	0	1	pgi	316	3.43387	Validation_EuclideanDist-Mean
591	ALEsKOs01_ConcsBN_FC-16-1C6D-16_100Sup_Sampled_FCLog10_MSE_01	15	0	0	ptsHIcrr	399	2.27765	Validation_EuclideanDist-Mean
592	ALEsKOs01_ConcsBN_FC-16-1C6D-16_100Sup_Sampled_FCLog10_MSE_01	6	0	2	sdhCB	230	2.64566	Validation_EuclideanDist-Mean
593	ALEsKOs01_ConcsBN_FC-16-1C6D-16_100Sup_Sampled_FCLog10_MSE_01	3	0	5	tpiA	563	2.68571	Validation_EuclideanDist-Mean
594	ALEsKOs01_ConcsBN_FC-16-1C6D-16_100Sup_Sampled_FCLog10_MSE_01	0	0	3	Evo04	48	599.005	Validation_PercentDifference-Mean
595	ALEsKOs01_ConcsBN_FC-16-1C6D-16_100Sup_Sampled_FCLog10_MSE_01	1	0	0	gnd	97	165.376	Validation_PercentDifference-Mean
596	ALEsKOs01_ConcsBN_FC-16-1C6D-16_100Sup_Sampled_FCLog10_MSE_01	0	0	3	pgi	336	168.802	Validation_PercentDifference-Mean
597	ALEsKOs01_ConcsBN_FC-16-1C6D-16_100Sup_Sampled_FCLog10_MSE_01	14	0	0	ptsHIcrr	398	275.899	Validation_PercentDifference-Mean
598	ALEsKOs01_ConcsBN_FC-16-1C6D-16_100Sup_Sampled_FCLog10_MSE_01	4	0	0	sdhCB	196	177.548	Validation_PercentDifference-Mean
599	ALEsKOs01_ConcsBN_FC-16-1C6D-16_100Sup_Sampled_FCLog10_MSE_01	12	0	3	tpiA	540	427.456	Validation_PercentDifference-Mean
600	ALEsKOs01_ConcsBN_FC-16-1C6D-16_100Sup_Sampled_FCLog10_MAPE_01	13	0	0	Evo04	13	1.25921	Training_EuclideanDist-Mean
601	ALEsKOs01_ConcsBN_FC-16-1C6D-16_100Sup_Sampled_FCLog10_MAPE_01	10	0	2	gnd	138	2.76156	Training_EuclideanDist-Mean
602	ALEsKOs01_ConcsBN_FC-16-1C6D-16_100Sup_Sampled_FCLog10_MAPE_01	15	0	4	pgi	367	3.13909	Training_EuclideanDist-Mean
603	ALEsKOs01_ConcsBN_FC-16-1C6D-16_100Sup_Sampled_FCLog10_MAPE_01	10	0	3	ptsHIcrr	442	2.6903	Training_EuclideanDist-Mean
604	ALEsKOs01_ConcsBN_FC-16-1C6D-16_100Sup_Sampled_FCLog10_MAPE_01	6	0	2	sdhCB	230	3.72832	Training_EuclideanDist-Mean
605	ALEsKOs01_ConcsBN_FC-16-1C6D-16_100Sup_Sampled_FCLog10_MAPE_01	7	0	3	tpiA	535	3.14518	Training_EuclideanDist-Mean
606	ALEsKOs01_ConcsBN_FC-16-1C6D-16_100Sup_Sampled_FCLog10_MAPE_01	6	0	1	Evo04	22	75.4474	Training_PercentDifference-Mean
607	ALEsKOs01_ConcsBN_FC-16-1C6D-16_100Sup_Sampled_FCLog10_MAPE_01	15	0	1	gnd	127	91.9489	Training_PercentDifference-Mean
608	ALEsKOs01_ConcsBN_FC-16-1C6D-16_100Sup_Sampled_FCLog10_MAPE_01	0	0	1	pgi	304	90.9196	Training_PercentDifference-Mean
609	ALEsKOs01_ConcsBN_FC-16-1C6D-16_100Sup_Sampled_FCLog10_MAPE_01	3	0	5	ptsHIcrr	467	89.9023	Training_PercentDifference-Mean
610	ALEsKOs01_ConcsBN_FC-16-1C6D-16_100Sup_Sampled_FCLog10_MAPE_01	11	0	2	sdhCB	235	85.9156	Training_PercentDifference-Mean
611	ALEsKOs01_ConcsBN_FC-16-1C6D-16_100Sup_Sampled_FCLog10_MAPE_01	14	0	2	tpiA	526	89.8622	Training_PercentDifference-Mean
612	ALEsKOs01_ConcsBN_FC-16-1C6D-16_100Sup_Sampled_FCLog10_MAPE_01	11	0	1	Evo04	27	1.27447	Validation_EuclideanDist-Mean
613	ALEsKOs01_ConcsBN_FC-16-1C6D-16_100Sup_Sampled_FCLog10_MAPE_01	6	0	4	gnd	166	2.48517	Validation_EuclideanDist-Mean
614	ALEsKOs01_ConcsBN_FC-16-1C6D-16_100Sup_Sampled_FCLog10_MAPE_01	0	0	1	pgi	304	4.34077	Validation_EuclideanDist-Mean
615	ALEsKOs01_ConcsBN_FC-16-1C6D-16_100Sup_Sampled_FCLog10_MAPE_01	8	0	2	ptsHIcrr	424	2.86033	Validation_EuclideanDist-Mean
616	ALEsKOs01_ConcsBN_FC-16-1C6D-16_100Sup_Sampled_FCLog10_MAPE_01	6	0	0	sdhCB	198	3.32413	Validation_EuclideanDist-Mean
617	ALEsKOs01_ConcsBN_FC-16-1C6D-16_100Sup_Sampled_FCLog10_MAPE_01	8	0	4	tpiA	552	2.97268	Validation_EuclideanDist-Mean
618	ALEsKOs01_ConcsBN_FC-16-1C6D-16_100Sup_Sampled_FCLog10_MAPE_01	15	0	5	Evo04	95	75.0304	Validation_PercentDifference-Mean
619	ALEsKOs01_ConcsBN_FC-16-1C6D-16_100Sup_Sampled_FCLog10_MAPE_01	4	0	3	gnd	148	91.9138	Validation_PercentDifference-Mean
620	ALEsKOs01_ConcsBN_FC-16-1C6D-16_100Sup_Sampled_FCLog10_MAPE_01	11	0	5	pgi	379	91.0899	Validation_PercentDifference-Mean
621	ALEsKOs01_ConcsBN_FC-16-1C6D-16_100Sup_Sampled_FCLog10_MAPE_01	4	0	1	ptsHIcrr	404	89.8562	Validation_PercentDifference-Mean
622	ALEsKOs01_ConcsBN_FC-16-1C6D-16_100Sup_Sampled_FCLog10_MAPE_01	11	0	5	sdhCB	283	87.8744	Validation_PercentDifference-Mean
623	ALEsKOs01_ConcsBN_FC-16-1C6D-16_100Sup_Sampled_FCLog10_MAPE_01	9	0	4	tpiA	553	92.0378	Validation_PercentDifference-Mean
624	ALEsKOs01_ConcsBN_FC-16-1C6D-16_100Sup_Sampled_FCLog10_MSE_02	14	0	4	Evo04	78	1.69774	Training_EuclideanDist-Mean
625	ALEsKOs01_ConcsBN_FC-16-1C6D-16_100Sup_Sampled_FCLog10_MSE_02	4	0	3	gnd	148	2.23836	Training_EuclideanDist-Mean
626	ALEsKOs01_ConcsBN_FC-16-1C6D-16_100Sup_Sampled_FCLog10_MSE_02	12	0	4	pgi	364	2.51131	Training_EuclideanDist-Mean
627	ALEsKOs01_ConcsBN_FC-16-1C6D-16_100Sup_Sampled_FCLog10_MSE_02	15	0	3	ptsHIcrr	447	1.98097	Training_EuclideanDist-Mean
628	ALEsKOs01_ConcsBN_FC-16-1C6D-16_100Sup_Sampled_FCLog10_MSE_02	6	0	2	sdhCB	230	2.35043	Training_EuclideanDist-Mean
629	ALEsKOs01_ConcsBN_FC-16-1C6D-16_100Sup_Sampled_FCLog10_MSE_02	10	0	5	tpiA	570	2.37201	Training_EuclideanDist-Mean
630	ALEsKOs01_ConcsBN_FC-16-1C6D-16_100Sup_Sampled_FCLog10_MSE_02	15	0	4	Evo04	79	247.397	Training_PercentDifference-Mean
631	ALEsKOs01_ConcsBN_FC-16-1C6D-16_100Sup_Sampled_FCLog10_MSE_02	8	0	1	gnd	120	166.225	Training_PercentDifference-Mean
632	ALEsKOs01_ConcsBN_FC-16-1C6D-16_100Sup_Sampled_FCLog10_MSE_02	0	0	3	pgi	336	142.416	Training_PercentDifference-Mean
633	ALEsKOs01_ConcsBN_FC-16-1C6D-16_100Sup_Sampled_FCLog10_MSE_02	0	0	4	ptsHIcrr	448	173.185	Training_PercentDifference-Mean
634	ALEsKOs01_ConcsBN_FC-16-1C6D-16_100Sup_Sampled_FCLog10_MSE_02	15	0	2	sdhCB	239	131.68	Training_PercentDifference-Mean
635	ALEsKOs01_ConcsBN_FC-16-1C6D-16_100Sup_Sampled_FCLog10_MSE_02	15	0	4	tpiA	559	172.376	Training_PercentDifference-Mean
636	ALEsKOs01_ConcsBN_FC-16-1C6D-16_100Sup_Sampled_FCLog10_MSE_02	14	0	4	Evo04	78	1.82038	Validation_EuclideanDist-Mean
637	ALEsKOs01_ConcsBN_FC-16-1C6D-16_100Sup_Sampled_FCLog10_MSE_02	1	0	1	gnd	113	1.9726	Validation_EuclideanDist-Mean
638	ALEsKOs01_ConcsBN_FC-16-1C6D-16_100Sup_Sampled_FCLog10_MSE_02	8	0	1	pgi	312	3.13441	Validation_EuclideanDist-Mean
639	ALEsKOs01_ConcsBN_FC-16-1C6D-16_100Sup_Sampled_FCLog10_MSE_02	0	0	4	ptsHIcrr	448	2.3457	Validation_EuclideanDist-Mean
640	ALEsKOs01_ConcsBN_FC-16-1C6D-16_100Sup_Sampled_FCLog10_MSE_02	6	0	2	sdhCB	230	2.45228	Validation_EuclideanDist-Mean
641	ALEsKOs01_ConcsBN_FC-16-1C6D-16_100Sup_Sampled_FCLog10_MSE_02	14	0	5	tpiA	574	2.23156	Validation_EuclideanDist-Mean
642	ALEsKOs01_ConcsBN_FC-16-1C6D-16_100Sup_Sampled_FCLog10_MSE_02	15	0	4	Evo04	79	572.249	Validation_PercentDifference-Mean
643	ALEsKOs01_ConcsBN_FC-16-1C6D-16_100Sup_Sampled_FCLog10_MSE_02	15	0	3	gnd	159	188.078	Validation_PercentDifference-Mean
644	ALEsKOs01_ConcsBN_FC-16-1C6D-16_100Sup_Sampled_FCLog10_MSE_02	12	0	0	pgi	300	236.311	Validation_PercentDifference-Mean
645	ALEsKOs01_ConcsBN_FC-16-1C6D-16_100Sup_Sampled_FCLog10_MSE_02	1	0	3	ptsHIcrr	433	287.908	Validation_PercentDifference-Mean
646	ALEsKOs01_ConcsBN_FC-16-1C6D-16_100Sup_Sampled_FCLog10_MSE_02	0	0	2	sdhCB	224	189.806	Validation_PercentDifference-Mean
647	ALEsKOs01_ConcsBN_FC-16-1C6D-16_100Sup_Sampled_FCLog10_MSE_02	2	0	5	tpiA	562	373.344	Validation_PercentDifference-Mean
648	ALEsKOs01_ConcsBN_FC-16-1C6D-16_100Sup_Sampled_FCLog10_MAPE_02	7	0	1	Evo04	23	1.28607	Training_EuclideanDist-Mean
649	ALEsKOs01_ConcsBN_FC-16-1C6D-16_100Sup_Sampled_FCLog10_MAPE_02	15	0	2	gnd	143	2.74786	Training_EuclideanDist-Mean
650	ALEsKOs01_ConcsBN_FC-16-1C6D-16_100Sup_Sampled_FCLog10_MAPE_02	0	0	5	pgi	368	3.13644	Training_EuclideanDist-Mean
651	ALEsKOs01_ConcsBN_FC-16-1C6D-16_100Sup_Sampled_FCLog10_MAPE_02	11	0	3	ptsHIcrr	443	2.68854	Training_EuclideanDist-Mean
652	ALEsKOs01_ConcsBN_FC-16-1C6D-16_100Sup_Sampled_FCLog10_MAPE_02	0	0	2	sdhCB	224	3.72105	Training_EuclideanDist-Mean
653	ALEsKOs01_ConcsBN_FC-16-1C6D-16_100Sup_Sampled_FCLog10_MAPE_02	8	0	5	tpiA	568	3.14756	Training_EuclideanDist-Mean
654	ALEsKOs01_ConcsBN_FC-16-1C6D-16_100Sup_Sampled_FCLog10_MAPE_02	3	0	1	Evo04	19	75.3899	Training_PercentDifference-Mean
655	ALEsKOs01_ConcsBN_FC-16-1C6D-16_100Sup_Sampled_FCLog10_MAPE_02	10	0	5	gnd	186	91.8981	Training_PercentDifference-Mean
656	ALEsKOs01_ConcsBN_FC-16-1C6D-16_100Sup_Sampled_FCLog10_MAPE_02	8	0	3	pgi	344	90.8325	Training_PercentDifference-Mean
657	ALEsKOs01_ConcsBN_FC-16-1C6D-16_100Sup_Sampled_FCLog10_MAPE_02	7	0	1	ptsHIcrr	407	89.891	Training_PercentDifference-Mean
658	ALEsKOs01_ConcsBN_FC-16-1C6D-16_100Sup_Sampled_FCLog10_MAPE_02	12	0	2	sdhCB	236	85.9428	Training_PercentDifference-Mean
659	ALEsKOs01_ConcsBN_FC-16-1C6D-16_100Sup_Sampled_FCLog10_MAPE_02	1	0	2	tpiA	513	89.9388	Training_PercentDifference-Mean
660	ALEsKOs01_ConcsBN_FC-16-1C6D-16_100Sup_Sampled_FCLog10_MAPE_02	3	0	2	Evo04	35	1.29012	Validation_EuclideanDist-Mean
661	ALEsKOs01_ConcsBN_FC-16-1C6D-16_100Sup_Sampled_FCLog10_MAPE_02	8	0	0	gnd	104	2.49618	Validation_EuclideanDist-Mean
662	ALEsKOs01_ConcsBN_FC-16-1C6D-16_100Sup_Sampled_FCLog10_MAPE_02	7	0	2	pgi	327	4.33628	Validation_EuclideanDist-Mean
663	ALEsKOs01_ConcsBN_FC-16-1C6D-16_100Sup_Sampled_FCLog10_MAPE_02	10	0	2	ptsHIcrr	426	2.84836	Validation_EuclideanDist-Mean
664	ALEsKOs01_ConcsBN_FC-16-1C6D-16_100Sup_Sampled_FCLog10_MAPE_02	7	0	4	sdhCB	263	3.32994	Validation_EuclideanDist-Mean
665	ALEsKOs01_ConcsBN_FC-16-1C6D-16_100Sup_Sampled_FCLog10_MAPE_02	11	0	0	tpiA	491	2.97331	Validation_EuclideanDist-Mean
666	ALEsKOs01_ConcsBN_FC-16-1C6D-16_100Sup_Sampled_FCLog10_MAPE_02	13	0	5	Evo04	93	75.054	Validation_PercentDifference-Mean
667	ALEsKOs01_ConcsBN_FC-16-1C6D-16_100Sup_Sampled_FCLog10_MAPE_02	9	0	4	gnd	169	91.7937	Validation_PercentDifference-Mean
668	ALEsKOs01_ConcsBN_FC-16-1C6D-16_100Sup_Sampled_FCLog10_MAPE_02	14	0	1	pgi	318	91.0405	Validation_PercentDifference-Mean
669	ALEsKOs01_ConcsBN_FC-16-1C6D-16_100Sup_Sampled_FCLog10_MAPE_02	5	0	1	ptsHIcrr	405	89.8787	Validation_PercentDifference-Mean
670	ALEsKOs01_ConcsBN_FC-16-1C6D-16_100Sup_Sampled_FCLog10_MAPE_02	10	0	5	sdhCB	282	87.9938	Validation_PercentDifference-Mean
671	ALEsKOs01_ConcsBN_FC-16-1C6D-16_100Sup_Sampled_FCLog10_MAPE_02	8	0	0	tpiA	488	91.8598	Validation_PercentDifference-Mean
672	ALEsKOs01_ConcsBN_FC-16-1C6D-16_50Sup_Sampled_FCLog10_MSE_01	2	0	5	Evo04	82	1.79259	Training_EuclideanDist-Mean
673	ALEsKOs01_ConcsBN_FC-16-1C6D-16_50Sup_Sampled_FCLog10_MSE_01	7	0	3	gnd	151	2.24785	Training_EuclideanDist-Mean
674	ALEsKOs01_ConcsBN_FC-16-1C6D-16_50Sup_Sampled_FCLog10_MSE_01	8	0	4	pgi	360	2.40464	Training_EuclideanDist-Mean
675	ALEsKOs01_ConcsBN_FC-16-1C6D-16_50Sup_Sampled_FCLog10_MSE_01	15	0	3	ptsHIcrr	447	1.86972	Training_EuclideanDist-Mean
676	ALEsKOs01_ConcsBN_FC-16-1C6D-16_50Sup_Sampled_FCLog10_MSE_01	9	0	2	sdhCB	233	2.74378	Training_EuclideanDist-Mean
677	ALEsKOs01_ConcsBN_FC-16-1C6D-16_50Sup_Sampled_FCLog10_MSE_01	10	0	5	tpiA	570	2.49069	Training_EuclideanDist-Mean
678	ALEsKOs01_ConcsBN_FC-16-1C6D-16_50Sup_Sampled_FCLog10_MSE_01	9	0	5	Evo04	89	290.551	Training_PercentDifference-Mean
679	ALEsKOs01_ConcsBN_FC-16-1C6D-16_50Sup_Sampled_FCLog10_MSE_01	14	0	1	gnd	126	146.499	Training_PercentDifference-Mean
680	ALEsKOs01_ConcsBN_FC-16-1C6D-16_50Sup_Sampled_FCLog10_MSE_01	2	0	3	pgi	338	144.571	Training_PercentDifference-Mean
681	ALEsKOs01_ConcsBN_FC-16-1C6D-16_50Sup_Sampled_FCLog10_MSE_01	15	0	3	ptsHIcrr	447	203.792	Training_PercentDifference-Mean
682	ALEsKOs01_ConcsBN_FC-16-1C6D-16_50Sup_Sampled_FCLog10_MSE_01	14	0	3	sdhCB	254	156.267	Training_PercentDifference-Mean
683	ALEsKOs01_ConcsBN_FC-16-1C6D-16_50Sup_Sampled_FCLog10_MSE_01	3	0	5	tpiA	563	164.673	Training_PercentDifference-Mean
684	ALEsKOs01_ConcsBN_FC-16-1C6D-16_50Sup_Sampled_FCLog10_MSE_01	1	0	5	Evo04	81	1.81379	Validation_EuclideanDist-Mean
685	ALEsKOs01_ConcsBN_FC-16-1C6D-16_50Sup_Sampled_FCLog10_MSE_01	2	0	4	gnd	162	2.11763	Validation_EuclideanDist-Mean
686	ALEsKOs01_ConcsBN_FC-16-1C6D-16_50Sup_Sampled_FCLog10_MSE_01	3	0	1	pgi	307	3.39758	Validation_EuclideanDist-Mean
687	ALEsKOs01_ConcsBN_FC-16-1C6D-16_50Sup_Sampled_FCLog10_MSE_01	15	0	3	ptsHIcrr	447	2.42526	Validation_EuclideanDist-Mean
688	ALEsKOs01_ConcsBN_FC-16-1C6D-16_50Sup_Sampled_FCLog10_MSE_01	7	0	0	sdhCB	199	2.67077	Validation_EuclideanDist-Mean
689	ALEsKOs01_ConcsBN_FC-16-1C6D-16_50Sup_Sampled_FCLog10_MSE_01	11	0	5	tpiA	571	2.45433	Validation_EuclideanDist-Mean
690	ALEsKOs01_ConcsBN_FC-16-1C6D-16_50Sup_Sampled_FCLog10_MSE_01	15	0	5	Evo04	95	688.076	Validation_PercentDifference-Mean
691	ALEsKOs01_ConcsBN_FC-16-1C6D-16_50Sup_Sampled_FCLog10_MSE_01	1	0	5	gnd	177	171.111	Validation_PercentDifference-Mean
692	ALEsKOs01_ConcsBN_FC-16-1C6D-16_50Sup_Sampled_FCLog10_MSE_01	15	0	5	pgi	383	263.87	Validation_PercentDifference-Mean
693	ALEsKOs01_ConcsBN_FC-16-1C6D-16_50Sup_Sampled_FCLog10_MSE_01	15	0	4	ptsHIcrr	463	274.79	Validation_PercentDifference-Mean
694	ALEsKOs01_ConcsBN_FC-16-1C6D-16_50Sup_Sampled_FCLog10_MSE_01	2	0	5	sdhCB	274	170.034	Validation_PercentDifference-Mean
695	ALEsKOs01_ConcsBN_FC-16-1C6D-16_50Sup_Sampled_FCLog10_MSE_01	14	0	5	tpiA	574	424.835	Validation_PercentDifference-Mean
696	ALEsKOs01_ConcsBN_FC-16-1C6D-16_50Sup_Sampled_FCLog10_MAPE_01	2	0	0	Evo04	2	1.29107	Training_EuclideanDist-Mean
697	ALEsKOs01_ConcsBN_FC-16-1C6D-16_50Sup_Sampled_FCLog10_MAPE_01	3	0	2	gnd	131	2.75799	Training_EuclideanDist-Mean
698	ALEsKOs01_ConcsBN_FC-16-1C6D-16_50Sup_Sampled_FCLog10_MAPE_01	4	0	4	pgi	356	3.14649	Training_EuclideanDist-Mean
699	ALEsKOs01_ConcsBN_FC-16-1C6D-16_50Sup_Sampled_FCLog10_MAPE_01	12	0	3	ptsHIcrr	444	2.68118	Training_EuclideanDist-Mean
700	ALEsKOs01_ConcsBN_FC-16-1C6D-16_50Sup_Sampled_FCLog10_MAPE_01	0	0	2	sdhCB	224	3.71602	Training_EuclideanDist-Mean
701	ALEsKOs01_ConcsBN_FC-16-1C6D-16_50Sup_Sampled_FCLog10_MAPE_01	6	0	4	tpiA	550	3.1403	Training_EuclideanDist-Mean
702	ALEsKOs01_ConcsBN_FC-16-1C6D-16_50Sup_Sampled_FCLog10_MAPE_01	14	0	0	Evo04	14	76.0498	Training_PercentDifference-Mean
703	ALEsKOs01_ConcsBN_FC-16-1C6D-16_50Sup_Sampled_FCLog10_MAPE_01	11	0	4	gnd	171	91.9217	Training_PercentDifference-Mean
704	ALEsKOs01_ConcsBN_FC-16-1C6D-16_50Sup_Sampled_FCLog10_MAPE_01	3	0	0	pgi	291	90.9626	Training_PercentDifference-Mean
705	ALEsKOs01_ConcsBN_FC-16-1C6D-16_50Sup_Sampled_FCLog10_MAPE_01	1	0	4	ptsHIcrr	449	89.7346	Training_PercentDifference-Mean
706	ALEsKOs01_ConcsBN_FC-16-1C6D-16_50Sup_Sampled_FCLog10_MAPE_01	11	0	2	sdhCB	235	85.9697	Training_PercentDifference-Mean
707	ALEsKOs01_ConcsBN_FC-16-1C6D-16_50Sup_Sampled_FCLog10_MAPE_01	14	0	2	tpiA	526	89.9603	Training_PercentDifference-Mean
708	ALEsKOs01_ConcsBN_FC-16-1C6D-16_50Sup_Sampled_FCLog10_MAPE_01	9	0	2	Evo04	41	1.29168	Validation_EuclideanDist-Mean
709	ALEsKOs01_ConcsBN_FC-16-1C6D-16_50Sup_Sampled_FCLog10_MAPE_01	0	0	5	gnd	176	2.48889	Validation_EuclideanDist-Mean
710	ALEsKOs01_ConcsBN_FC-16-1C6D-16_50Sup_Sampled_FCLog10_MAPE_01	3	0	2	pgi	323	4.33761	Validation_EuclideanDist-Mean
711	ALEsKOs01_ConcsBN_FC-16-1C6D-16_50Sup_Sampled_FCLog10_MAPE_01	0	0	3	ptsHIcrr	432	2.84048	Validation_EuclideanDist-Mean
712	ALEsKOs01_ConcsBN_FC-16-1C6D-16_50Sup_Sampled_FCLog10_MAPE_01	4	0	1	sdhCB	212	3.33233	Validation_EuclideanDist-Mean
713	ALEsKOs01_ConcsBN_FC-16-1C6D-16_50Sup_Sampled_FCLog10_MAPE_01	5	0	1	tpiA	501	2.96869	Validation_EuclideanDist-Mean
714	ALEsKOs01_ConcsBN_FC-16-1C6D-16_50Sup_Sampled_FCLog10_MAPE_01	15	0	0	Evo04	15	75.9695	Validation_PercentDifference-Mean
715	ALEsKOs01_ConcsBN_FC-16-1C6D-16_50Sup_Sampled_FCLog10_MAPE_01	15	0	1	gnd	127	91.8805	Validation_PercentDifference-Mean
716	ALEsKOs01_ConcsBN_FC-16-1C6D-16_50Sup_Sampled_FCLog10_MAPE_01	2	0	5	pgi	370	91.0137	Validation_PercentDifference-Mean
717	ALEsKOs01_ConcsBN_FC-16-1C6D-16_50Sup_Sampled_FCLog10_MAPE_01	2	0	4	ptsHIcrr	450	89.8625	Validation_PercentDifference-Mean
718	ALEsKOs01_ConcsBN_FC-16-1C6D-16_50Sup_Sampled_FCLog10_MAPE_01	13	0	1	sdhCB	221	87.8968	Validation_PercentDifference-Mean
719	ALEsKOs01_ConcsBN_FC-16-1C6D-16_50Sup_Sampled_FCLog10_MAPE_01	2	0	5	tpiA	562	91.9255	Validation_PercentDifference-Mean
720	ALEsKOs01_ConcsBN_FC-16-1C6D-16_50Sup_Sampled_FCLog10_MSE_02	0	0	4	Evo04	64	1.70535	Training_EuclideanDist-Mean
721	ALEsKOs01_ConcsBN_FC-16-1C6D-16_50Sup_Sampled_FCLog10_MSE_02	15	0	2	gnd	143	2.25474	Training_EuclideanDist-Mean
722	ALEsKOs01_ConcsBN_FC-16-1C6D-16_50Sup_Sampled_FCLog10_MSE_02	4	0	4	pgi	356	2.5281	Training_EuclideanDist-Mean
723	ALEsKOs01_ConcsBN_FC-16-1C6D-16_50Sup_Sampled_FCLog10_MSE_02	0	0	5	ptsHIcrr	464	2.21092	Training_EuclideanDist-Mean
724	ALEsKOs01_ConcsBN_FC-16-1C6D-16_50Sup_Sampled_FCLog10_MSE_02	6	0	2	sdhCB	230	2.66092	Training_EuclideanDist-Mean
725	ALEsKOs01_ConcsBN_FC-16-1C6D-16_50Sup_Sampled_FCLog10_MSE_02	11	0	2	tpiA	523	2.52719	Training_EuclideanDist-Mean
726	ALEsKOs01_ConcsBN_FC-16-1C6D-16_50Sup_Sampled_FCLog10_MSE_02	14	0	5	Evo04	94	384.267	Training_PercentDifference-Mean
727	ALEsKOs01_ConcsBN_FC-16-1C6D-16_50Sup_Sampled_FCLog10_MSE_02	15	0	1	gnd	127	147.647	Training_PercentDifference-Mean
728	ALEsKOs01_ConcsBN_FC-16-1C6D-16_50Sup_Sampled_FCLog10_MSE_02	15	0	3	pgi	351	133.189	Training_PercentDifference-Mean
729	ALEsKOs01_ConcsBN_FC-16-1C6D-16_50Sup_Sampled_FCLog10_MSE_02	15	0	1	ptsHIcrr	415	223.303	Training_PercentDifference-Mean
730	ALEsKOs01_ConcsBN_FC-16-1C6D-16_50Sup_Sampled_FCLog10_MSE_02	2	0	2	sdhCB	226	156.076	Training_PercentDifference-Mean
731	ALEsKOs01_ConcsBN_FC-16-1C6D-16_50Sup_Sampled_FCLog10_MSE_02	0	0	3	tpiA	528	184.049	Training_PercentDifference-Mean
732	ALEsKOs01_ConcsBN_FC-16-1C6D-16_50Sup_Sampled_FCLog10_MSE_02	15	0	1	Evo04	31	1.81958	Validation_EuclideanDist-Mean
733	ALEsKOs01_ConcsBN_FC-16-1C6D-16_50Sup_Sampled_FCLog10_MSE_02	0	0	3	gnd	144	1.96945	Validation_EuclideanDist-Mean
734	ALEsKOs01_ConcsBN_FC-16-1C6D-16_50Sup_Sampled_FCLog10_MSE_02	8	0	3	pgi	344	3.41344	Validation_EuclideanDist-Mean
735	ALEsKOs01_ConcsBN_FC-16-1C6D-16_50Sup_Sampled_FCLog10_MSE_02	0	0	5	ptsHIcrr	464	2.58379	Validation_EuclideanDist-Mean
736	ALEsKOs01_ConcsBN_FC-16-1C6D-16_50Sup_Sampled_FCLog10_MSE_02	5	0	2	sdhCB	229	2.66169	Validation_EuclideanDist-Mean
737	ALEsKOs01_ConcsBN_FC-16-1C6D-16_50Sup_Sampled_FCLog10_MSE_02	0	0	2	tpiA	512	2.63555	Validation_EuclideanDist-Mean
738	ALEsKOs01_ConcsBN_FC-16-1C6D-16_50Sup_Sampled_FCLog10_MSE_02	15	0	5	Evo04	95	715.827	Validation_PercentDifference-Mean
739	ALEsKOs01_ConcsBN_FC-16-1C6D-16_50Sup_Sampled_FCLog10_MSE_02	15	0	1	gnd	127	156.11	Validation_PercentDifference-Mean
740	ALEsKOs01_ConcsBN_FC-16-1C6D-16_50Sup_Sampled_FCLog10_MSE_02	15	0	0	pgi	303	217.45	Validation_PercentDifference-Mean
741	ALEsKOs01_ConcsBN_FC-16-1C6D-16_50Sup_Sampled_FCLog10_MSE_02	0	0	5	ptsHIcrr	464	283.014	Validation_PercentDifference-Mean
742	ALEsKOs01_ConcsBN_FC-16-1C6D-16_50Sup_Sampled_FCLog10_MSE_02	0	0	3	sdhCB	240	179.412	Validation_PercentDifference-Mean
743	ALEsKOs01_ConcsBN_FC-16-1C6D-16_50Sup_Sampled_FCLog10_MSE_02	0	0	1	tpiA	496	365.136	Validation_PercentDifference-Mean
744	ALEsKOs01_ConcsBN_FC-16-1C6D-16_50Sup_Sampled_FCLog10_MAPE_02	15	0	1	Evo04	31	1.29503	Training_EuclideanDist-Mean
745	ALEsKOs01_ConcsBN_FC-16-1C6D-16_50Sup_Sampled_FCLog10_MAPE_02	11	0	3	gnd	155	2.75817	Training_EuclideanDist-Mean
746	ALEsKOs01_ConcsBN_FC-16-1C6D-16_50Sup_Sampled_FCLog10_MAPE_02	6	0	4	pgi	358	3.14514	Training_EuclideanDist-Mean
747	ALEsKOs01_ConcsBN_FC-16-1C6D-16_50Sup_Sampled_FCLog10_MAPE_02	8	0	2	ptsHIcrr	424	2.69543	Training_EuclideanDist-Mean
748	ALEsKOs01_ConcsBN_FC-16-1C6D-16_50Sup_Sampled_FCLog10_MAPE_02	10	0	3	sdhCB	250	3.71974	Training_EuclideanDist-Mean
749	ALEsKOs01_ConcsBN_FC-16-1C6D-16_50Sup_Sampled_FCLog10_MAPE_02	12	0	2	tpiA	524	3.15943	Training_EuclideanDist-Mean
750	ALEsKOs01_ConcsBN_FC-16-1C6D-16_50Sup_Sampled_FCLog10_MAPE_02	5	0	1	Evo04	21	75.495	Training_PercentDifference-Mean
751	ALEsKOs01_ConcsBN_FC-16-1C6D-16_50Sup_Sampled_FCLog10_MAPE_02	14	0	0	gnd	110	91.934	Training_PercentDifference-Mean
752	ALEsKOs01_ConcsBN_FC-16-1C6D-16_50Sup_Sampled_FCLog10_MAPE_02	9	0	2	pgi	329	90.9044	Training_PercentDifference-Mean
753	ALEsKOs01_ConcsBN_FC-16-1C6D-16_50Sup_Sampled_FCLog10_MAPE_02	3	0	2	ptsHIcrr	419	89.8724	Training_PercentDifference-Mean
754	ALEsKOs01_ConcsBN_FC-16-1C6D-16_50Sup_Sampled_FCLog10_MAPE_02	11	0	3	sdhCB	251	85.9403	Training_PercentDifference-Mean
755	ALEsKOs01_ConcsBN_FC-16-1C6D-16_50Sup_Sampled_FCLog10_MAPE_02	4	0	2	tpiA	516	89.9532	Training_PercentDifference-Mean
756	ALEsKOs01_ConcsBN_FC-16-1C6D-16_50Sup_Sampled_FCLog10_MAPE_02	2	0	3	Evo04	50	1.25747	Validation_EuclideanDist-Mean
757	ALEsKOs01_ConcsBN_FC-16-1C6D-16_50Sup_Sampled_FCLog10_MAPE_02	14	0	5	gnd	190	2.4906	Validation_EuclideanDist-Mean
758	ALEsKOs01_ConcsBN_FC-16-1C6D-16_50Sup_Sampled_FCLog10_MAPE_02	6	0	1	pgi	310	4.35159	Validation_EuclideanDist-Mean
759	ALEsKOs01_ConcsBN_FC-16-1C6D-16_50Sup_Sampled_FCLog10_MAPE_02	7	0	3	ptsHIcrr	439	2.84895	Validation_EuclideanDist-Mean
760	ALEsKOs01_ConcsBN_FC-16-1C6D-16_50Sup_Sampled_FCLog10_MAPE_02	9	0	2	sdhCB	233	3.32996	Validation_EuclideanDist-Mean
761	ALEsKOs01_ConcsBN_FC-16-1C6D-16_50Sup_Sampled_FCLog10_MAPE_02	1	0	4	tpiA	545	2.95703	Validation_EuclideanDist-Mean
762	ALEsKOs01_ConcsBN_FC-16-1C6D-16_50Sup_Sampled_FCLog10_MAPE_02	1	0	1	Evo04	17	75.3989	Validation_PercentDifference-Mean
763	ALEsKOs01_ConcsBN_FC-16-1C6D-16_50Sup_Sampled_FCLog10_MAPE_02	6	0	0	gnd	102	91.9171	Validation_PercentDifference-Mean
764	ALEsKOs01_ConcsBN_FC-16-1C6D-16_50Sup_Sampled_FCLog10_MAPE_02	1	0	5	pgi	369	90.9915	Validation_PercentDifference-Mean
765	ALEsKOs01_ConcsBN_FC-16-1C6D-16_50Sup_Sampled_FCLog10_MAPE_02	14	0	3	ptsHIcrr	446	89.9796	Validation_PercentDifference-Mean
766	ALEsKOs01_ConcsBN_FC-16-1C6D-16_50Sup_Sampled_FCLog10_MAPE_02	5	0	4	sdhCB	261	87.9425	Validation_PercentDifference-Mean
767	ALEsKOs01_ConcsBN_FC-16-1C6D-16_50Sup_Sampled_FCLog10_MAPE_02	14	0	5	tpiA	574	91.8691	Validation_PercentDifference-Mean
768	ALEsKOs01_ConcsBN_FC-16-1C6D-16_25Sup_Sampled_FCLog10_MSE_01	1	0	5	Evo04	81	1.63471	Training_EuclideanDist-Mean
769	ALEsKOs01_ConcsBN_FC-16-1C6D-16_25Sup_Sampled_FCLog10_MSE_01	11	0	3	gnd	155	2.24538	Training_EuclideanDist-Mean
770	ALEsKOs01_ConcsBN_FC-16-1C6D-16_25Sup_Sampled_FCLog10_MSE_01	4	0	4	pgi	356	2.52655	Training_EuclideanDist-Mean
771	ALEsKOs01_ConcsBN_FC-16-1C6D-16_25Sup_Sampled_FCLog10_MSE_01	0	0	3	ptsHIcrr	432	2.05914	Training_EuclideanDist-Mean
772	ALEsKOs01_ConcsBN_FC-16-1C6D-16_25Sup_Sampled_FCLog10_MSE_01	8	0	2	sdhCB	232	2.81458	Training_EuclideanDist-Mean
773	ALEsKOs01_ConcsBN_FC-16-1C6D-16_25Sup_Sampled_FCLog10_MSE_01	3	0	2	tpiA	515	2.58118	Training_EuclideanDist-Mean
774	ALEsKOs01_ConcsBN_FC-16-1C6D-16_25Sup_Sampled_FCLog10_MSE_01	0	0	4	Evo04	64	271.567	Training_PercentDifference-Mean
775	ALEsKOs01_ConcsBN_FC-16-1C6D-16_25Sup_Sampled_FCLog10_MSE_01	15	0	1	gnd	127	135.701	Training_PercentDifference-Mean
776	ALEsKOs01_ConcsBN_FC-16-1C6D-16_25Sup_Sampled_FCLog10_MSE_01	0	0	3	pgi	336	127.84	Training_PercentDifference-Mean
777	ALEsKOs01_ConcsBN_FC-16-1C6D-16_25Sup_Sampled_FCLog10_MSE_01	0	0	5	ptsHIcrr	464	188.428	Training_PercentDifference-Mean
778	ALEsKOs01_ConcsBN_FC-16-1C6D-16_25Sup_Sampled_FCLog10_MSE_01	11	0	2	sdhCB	235	150.077	Training_PercentDifference-Mean
779	ALEsKOs01_ConcsBN_FC-16-1C6D-16_25Sup_Sampled_FCLog10_MSE_01	1	0	5	tpiA	561	176.082	Training_PercentDifference-Mean
780	ALEsKOs01_ConcsBN_FC-16-1C6D-16_25Sup_Sampled_FCLog10_MSE_01	0	0	5	Evo04	80	1.70226	Validation_EuclideanDist-Mean
781	ALEsKOs01_ConcsBN_FC-16-1C6D-16_25Sup_Sampled_FCLog10_MSE_01	1	0	0	gnd	97	2.05424	Validation_EuclideanDist-Mean
782	ALEsKOs01_ConcsBN_FC-16-1C6D-16_25Sup_Sampled_FCLog10_MSE_01	7	0	0	pgi	295	3.32099	Validation_EuclideanDist-Mean
783	ALEsKOs01_ConcsBN_FC-16-1C6D-16_25Sup_Sampled_FCLog10_MSE_01	15	0	4	ptsHIcrr	463	2.39757	Validation_EuclideanDist-Mean
784	ALEsKOs01_ConcsBN_FC-16-1C6D-16_25Sup_Sampled_FCLog10_MSE_01	9	0	1	sdhCB	217	2.71188	Validation_EuclideanDist-Mean
785	ALEsKOs01_ConcsBN_FC-16-1C6D-16_25Sup_Sampled_FCLog10_MSE_01	13	0	5	tpiA	573	2.64477	Validation_EuclideanDist-Mean
786	ALEsKOs01_ConcsBN_FC-16-1C6D-16_25Sup_Sampled_FCLog10_MSE_01	0	0	5	Evo04	80	462.936	Validation_PercentDifference-Mean
787	ALEsKOs01_ConcsBN_FC-16-1C6D-16_25Sup_Sampled_FCLog10_MSE_01	15	0	0	gnd	111	162.314	Validation_PercentDifference-Mean
788	ALEsKOs01_ConcsBN_FC-16-1C6D-16_25Sup_Sampled_FCLog10_MSE_01	15	0	5	pgi	383	252.795	Validation_PercentDifference-Mean
789	ALEsKOs01_ConcsBN_FC-16-1C6D-16_25Sup_Sampled_FCLog10_MSE_01	15	0	0	ptsHIcrr	399	220.584	Validation_PercentDifference-Mean
790	ALEsKOs01_ConcsBN_FC-16-1C6D-16_25Sup_Sampled_FCLog10_MSE_01	6	0	5	sdhCB	278	189.847	Validation_PercentDifference-Mean
791	ALEsKOs01_ConcsBN_FC-16-1C6D-16_25Sup_Sampled_FCLog10_MSE_01	0	0	4	tpiA	544	397.403	Validation_PercentDifference-Mean
792	ALEsKOs01_ConcsBN_FC-16-1C6D-16_25Sup_Sampled_FCLog10_MAPE_01	9	0	1	Evo04	25	1.30487	Training_EuclideanDist-Mean
793	ALEsKOs01_ConcsBN_FC-16-1C6D-16_25Sup_Sampled_FCLog10_MAPE_01	13	0	4	gnd	173	2.75207	Training_EuclideanDist-Mean
794	ALEsKOs01_ConcsBN_FC-16-1C6D-16_25Sup_Sampled_FCLog10_MAPE_01	4	0	4	pgi	356	3.14693	Training_EuclideanDist-Mean
795	ALEsKOs01_ConcsBN_FC-16-1C6D-16_25Sup_Sampled_FCLog10_MAPE_01	8	0	2	ptsHIcrr	424	2.68752	Training_EuclideanDist-Mean
796	ALEsKOs01_ConcsBN_FC-16-1C6D-16_25Sup_Sampled_FCLog10_MAPE_01	3	0	2	sdhCB	227	3.72401	Training_EuclideanDist-Mean
797	ALEsKOs01_ConcsBN_FC-16-1C6D-16_25Sup_Sampled_FCLog10_MAPE_01	12	0	4	tpiA	556	3.13243	Training_EuclideanDist-Mean
798	ALEsKOs01_ConcsBN_FC-16-1C6D-16_25Sup_Sampled_FCLog10_MAPE_01	15	0	0	Evo04	15	75.5856	Training_PercentDifference-Mean
799	ALEsKOs01_ConcsBN_FC-16-1C6D-16_25Sup_Sampled_FCLog10_MAPE_01	15	0	4	gnd	175	91.8508	Training_PercentDifference-Mean
800	ALEsKOs01_ConcsBN_FC-16-1C6D-16_25Sup_Sampled_FCLog10_MAPE_01	4	0	3	pgi	340	90.7604	Training_PercentDifference-Mean
801	ALEsKOs01_ConcsBN_FC-16-1C6D-16_25Sup_Sampled_FCLog10_MAPE_01	11	0	2	ptsHIcrr	427	89.8581	Training_PercentDifference-Mean
802	ALEsKOs01_ConcsBN_FC-16-1C6D-16_25Sup_Sampled_FCLog10_MAPE_01	14	0	3	sdhCB	254	85.9949	Training_PercentDifference-Mean
803	ALEsKOs01_ConcsBN_FC-16-1C6D-16_25Sup_Sampled_FCLog10_MAPE_01	5	0	2	tpiA	517	89.9815	Training_PercentDifference-Mean
804	ALEsKOs01_ConcsBN_FC-16-1C6D-16_25Sup_Sampled_FCLog10_MAPE_01	10	0	5	Evo04	90	1.27761	Validation_EuclideanDist-Mean
805	ALEsKOs01_ConcsBN_FC-16-1C6D-16_25Sup_Sampled_FCLog10_MAPE_01	4	0	1	gnd	116	2.49354	Validation_EuclideanDist-Mean
806	ALEsKOs01_ConcsBN_FC-16-1C6D-16_25Sup_Sampled_FCLog10_MAPE_01	8	0	2	pgi	328	4.35213	Validation_EuclideanDist-Mean
807	ALEsKOs01_ConcsBN_FC-16-1C6D-16_25Sup_Sampled_FCLog10_MAPE_01	6	0	0	ptsHIcrr	390	2.84477	Validation_EuclideanDist-Mean
808	ALEsKOs01_ConcsBN_FC-16-1C6D-16_25Sup_Sampled_FCLog10_MAPE_01	4	0	0	sdhCB	196	3.32716	Validation_EuclideanDist-Mean
809	ALEsKOs01_ConcsBN_FC-16-1C6D-16_25Sup_Sampled_FCLog10_MAPE_01	1	0	0	tpiA	481	2.96993	Validation_EuclideanDist-Mean
810	ALEsKOs01_ConcsBN_FC-16-1C6D-16_25Sup_Sampled_FCLog10_MAPE_01	10	0	2	Evo04	42	75.1641	Validation_PercentDifference-Mean
811	ALEsKOs01_ConcsBN_FC-16-1C6D-16_25Sup_Sampled_FCLog10_MAPE_01	14	0	4	gnd	174	91.8562	Validation_PercentDifference-Mean
812	ALEsKOs01_ConcsBN_FC-16-1C6D-16_25Sup_Sampled_FCLog10_MAPE_01	9	0	0	pgi	297	90.9871	Validation_PercentDifference-Mean
813	ALEsKOs01_ConcsBN_FC-16-1C6D-16_25Sup_Sampled_FCLog10_MAPE_01	6	0	4	ptsHIcrr	454	89.9883	Validation_PercentDifference-Mean
814	ALEsKOs01_ConcsBN_FC-16-1C6D-16_25Sup_Sampled_FCLog10_MAPE_01	9	0	5	sdhCB	281	87.8693	Validation_PercentDifference-Mean
815	ALEsKOs01_ConcsBN_FC-16-1C6D-16_25Sup_Sampled_FCLog10_MAPE_01	2	0	4	tpiA	546	92.129	Validation_PercentDifference-Mean
816	ALEsKOs01_ConcsBN_FC-16-1C6D-16_25Sup_Sampled_FCLog10_MSE_02	14	0	5	Evo04	94	1.78908	Training_EuclideanDist-Mean
817	ALEsKOs01_ConcsBN_FC-16-1C6D-16_25Sup_Sampled_FCLog10_MSE_02	0	0	2	gnd	128	2.28603	Training_EuclideanDist-Mean
818	ALEsKOs01_ConcsBN_FC-16-1C6D-16_25Sup_Sampled_FCLog10_MSE_02	10	0	5	pgi	378	2.35351	Training_EuclideanDist-Mean
819	ALEsKOs01_ConcsBN_FC-16-1C6D-16_25Sup_Sampled_FCLog10_MSE_02	15	0	5	ptsHIcrr	479	2.12192	Training_EuclideanDist-Mean
820	ALEsKOs01_ConcsBN_FC-16-1C6D-16_25Sup_Sampled_FCLog10_MSE_02	11	0	3	sdhCB	251	2.84576	Training_EuclideanDist-Mean
821	ALEsKOs01_ConcsBN_FC-16-1C6D-16_25Sup_Sampled_FCLog10_MSE_02	13	0	3	tpiA	541	2.58076	Training_EuclideanDist-Mean
822	ALEsKOs01_ConcsBN_FC-16-1C6D-16_25Sup_Sampled_FCLog10_MSE_02	0	0	3	Evo04	48	320.222	Training_PercentDifference-Mean
823	ALEsKOs01_ConcsBN_FC-16-1C6D-16_25Sup_Sampled_FCLog10_MSE_02	1	0	3	gnd	145	159.378	Training_PercentDifference-Mean
824	ALEsKOs01_ConcsBN_FC-16-1C6D-16_25Sup_Sampled_FCLog10_MSE_02	0	0	3	pgi	336	126.663	Training_PercentDifference-Mean
825	ALEsKOs01_ConcsBN_FC-16-1C6D-16_25Sup_Sampled_FCLog10_MSE_02	0	0	3	ptsHIcrr	432	201.196	Training_PercentDifference-Mean
826	ALEsKOs01_ConcsBN_FC-16-1C6D-16_25Sup_Sampled_FCLog10_MSE_02	0	0	2	sdhCB	224	140.62	Training_PercentDifference-Mean
827	ALEsKOs01_ConcsBN_FC-16-1C6D-16_25Sup_Sampled_FCLog10_MSE_02	3	0	2	tpiA	515	169.115	Training_PercentDifference-Mean
828	ALEsKOs01_ConcsBN_FC-16-1C6D-16_25Sup_Sampled_FCLog10_MSE_02	0	0	3	Evo04	48	1.79696	Validation_EuclideanDist-Mean
829	ALEsKOs01_ConcsBN_FC-16-1C6D-16_25Sup_Sampled_FCLog10_MSE_02	13	0	5	gnd	189	2.11602	Validation_EuclideanDist-Mean
830	ALEsKOs01_ConcsBN_FC-16-1C6D-16_25Sup_Sampled_FCLog10_MSE_02	9	0	0	pgi	297	3.03503	Validation_EuclideanDist-Mean
831	ALEsKOs01_ConcsBN_FC-16-1C6D-16_25Sup_Sampled_FCLog10_MSE_02	15	0	5	ptsHIcrr	479	2.43977	Validation_EuclideanDist-Mean
832	ALEsKOs01_ConcsBN_FC-16-1C6D-16_25Sup_Sampled_FCLog10_MSE_02	8	0	1	sdhCB	216	2.68807	Validation_EuclideanDist-Mean
833	ALEsKOs01_ConcsBN_FC-16-1C6D-16_25Sup_Sampled_FCLog10_MSE_02	14	0	2	tpiA	526	2.54738	Validation_EuclideanDist-Mean
834	ALEsKOs01_ConcsBN_FC-16-1C6D-16_25Sup_Sampled_FCLog10_MSE_02	0	0	3	Evo04	48	465.532	Validation_PercentDifference-Mean
835	ALEsKOs01_ConcsBN_FC-16-1C6D-16_25Sup_Sampled_FCLog10_MSE_02	15	0	0	gnd	111	158.686	Validation_PercentDifference-Mean
836	ALEsKOs01_ConcsBN_FC-16-1C6D-16_25Sup_Sampled_FCLog10_MSE_02	5	0	3	pgi	341	226.196	Validation_PercentDifference-Mean
837	ALEsKOs01_ConcsBN_FC-16-1C6D-16_25Sup_Sampled_FCLog10_MSE_02	2	0	3	ptsHIcrr	434	269.855	Validation_PercentDifference-Mean
838	ALEsKOs01_ConcsBN_FC-16-1C6D-16_25Sup_Sampled_FCLog10_MSE_02	0	0	4	sdhCB	256	181.258	Validation_PercentDifference-Mean
839	ALEsKOs01_ConcsBN_FC-16-1C6D-16_25Sup_Sampled_FCLog10_MSE_02	4	0	3	tpiA	532	378.524	Validation_PercentDifference-Mean
840	ALEsKOs01_ConcsBN_FC-16-1C6D-16_25Sup_Sampled_FCLog10_MAPE_02	8	0	1	Evo04	24	1.29007	Training_EuclideanDist-Mean
841	ALEsKOs01_ConcsBN_FC-16-1C6D-16_25Sup_Sampled_FCLog10_MAPE_02	5	0	2	gnd	133	2.76283	Training_EuclideanDist-Mean
842	ALEsKOs01_ConcsBN_FC-16-1C6D-16_25Sup_Sampled_FCLog10_MAPE_02	15	0	4	pgi	367	3.14508	Training_EuclideanDist-Mean
843	ALEsKOs01_ConcsBN_FC-16-1C6D-16_25Sup_Sampled_FCLog10_MAPE_02	10	0	3	ptsHIcrr	442	2.68749	Training_EuclideanDist-Mean
844	ALEsKOs01_ConcsBN_FC-16-1C6D-16_25Sup_Sampled_FCLog10_MAPE_02	1	0	2	sdhCB	225	3.72836	Training_EuclideanDist-Mean
845	ALEsKOs01_ConcsBN_FC-16-1C6D-16_25Sup_Sampled_FCLog10_MAPE_02	11	0	5	tpiA	571	3.15343	Training_EuclideanDist-Mean
846	ALEsKOs01_ConcsBN_FC-16-1C6D-16_25Sup_Sampled_FCLog10_MAPE_02	1	0	0	Evo04	1	75.8181	Training_PercentDifference-Mean
847	ALEsKOs01_ConcsBN_FC-16-1C6D-16_25Sup_Sampled_FCLog10_MAPE_02	6	0	5	gnd	182	91.858	Training_PercentDifference-Mean
848	ALEsKOs01_ConcsBN_FC-16-1C6D-16_25Sup_Sampled_FCLog10_MAPE_02	0	0	3	pgi	336	90.9231	Training_PercentDifference-Mean
849	ALEsKOs01_ConcsBN_FC-16-1C6D-16_25Sup_Sampled_FCLog10_MAPE_02	10	0	3	ptsHIcrr	442	89.9519	Training_PercentDifference-Mean
850	ALEsKOs01_ConcsBN_FC-16-1C6D-16_25Sup_Sampled_FCLog10_MAPE_02	7	0	2	sdhCB	231	85.8713	Training_PercentDifference-Mean
851	ALEsKOs01_ConcsBN_FC-16-1C6D-16_25Sup_Sampled_FCLog10_MAPE_02	15	0	3	tpiA	543	89.957	Training_PercentDifference-Mean
852	ALEsKOs01_ConcsBN_FC-16-1C6D-16_25Sup_Sampled_FCLog10_MAPE_02	6	0	0	Evo04	6	1.29764	Validation_EuclideanDist-Mean
853	ALEsKOs01_ConcsBN_FC-16-1C6D-16_25Sup_Sampled_FCLog10_MAPE_02	7	0	1	gnd	119	2.47229	Validation_EuclideanDist-Mean
854	ALEsKOs01_ConcsBN_FC-16-1C6D-16_25Sup_Sampled_FCLog10_MAPE_02	0	0	2	pgi	320	4.33951	Validation_EuclideanDist-Mean
855	ALEsKOs01_ConcsBN_FC-16-1C6D-16_25Sup_Sampled_FCLog10_MAPE_02	5	0	2	ptsHIcrr	421	2.84384	Validation_EuclideanDist-Mean
856	ALEsKOs01_ConcsBN_FC-16-1C6D-16_25Sup_Sampled_FCLog10_MAPE_02	2	0	3	sdhCB	242	3.32791	Validation_EuclideanDist-Mean
857	ALEsKOs01_ConcsBN_FC-16-1C6D-16_25Sup_Sampled_FCLog10_MAPE_02	6	0	1	tpiA	502	2.97329	Validation_EuclideanDist-Mean
858	ALEsKOs01_ConcsBN_FC-16-1C6D-16_25Sup_Sampled_FCLog10_MAPE_02	15	0	2	Evo04	47	75.6211	Validation_PercentDifference-Mean
859	ALEsKOs01_ConcsBN_FC-16-1C6D-16_25Sup_Sampled_FCLog10_MAPE_02	2	0	5	gnd	178	91.8668	Validation_PercentDifference-Mean
860	ALEsKOs01_ConcsBN_FC-16-1C6D-16_25Sup_Sampled_FCLog10_MAPE_02	4	0	3	pgi	340	90.9124	Validation_PercentDifference-Mean
861	ALEsKOs01_ConcsBN_FC-16-1C6D-16_25Sup_Sampled_FCLog10_MAPE_02	2	0	0	ptsHIcrr	386	89.8843	Validation_PercentDifference-Mean
862	ALEsKOs01_ConcsBN_FC-16-1C6D-16_25Sup_Sampled_FCLog10_MAPE_02	4	0	5	sdhCB	276	87.8901	Validation_PercentDifference-Mean
863	ALEsKOs01_ConcsBN_FC-16-1C6D-16_25Sup_Sampled_FCLog10_MAPE_02	1	0	4	tpiA	545	91.9531	Validation_PercentDifference-Mean
864	ALEsKOs01_ConcsBN_FC-16-1C6D-16_10Sup_Sampled_FCLog10_MSE_01	0	0	4	Evo04	64	1.70386	Training_EuclideanDist-Mean
865	ALEsKOs01_ConcsBN_FC-16-1C6D-16_10Sup_Sampled_FCLog10_MSE_01	8	0	2	gnd	136	2.21461	Training_EuclideanDist-Mean
866	ALEsKOs01_ConcsBN_FC-16-1C6D-16_10Sup_Sampled_FCLog10_MSE_01	9	0	4	pgi	361	2.49455	Training_EuclideanDist-Mean
867	ALEsKOs01_ConcsBN_FC-16-1C6D-16_10Sup_Sampled_FCLog10_MSE_01	0	0	2	ptsHIcrr	416	2.05176	Training_EuclideanDist-Mean
868	ALEsKOs01_ConcsBN_FC-16-1C6D-16_10Sup_Sampled_FCLog10_MSE_01	7	0	2	sdhCB	231	2.83345	Training_EuclideanDist-Mean
869	ALEsKOs01_ConcsBN_FC-16-1C6D-16_10Sup_Sampled_FCLog10_MSE_01	4	0	2	tpiA	516	2.60669	Training_EuclideanDist-Mean
870	ALEsKOs01_ConcsBN_FC-16-1C6D-16_10Sup_Sampled_FCLog10_MSE_01	0	0	5	Evo04	80	306.129	Training_PercentDifference-Mean
871	ALEsKOs01_ConcsBN_FC-16-1C6D-16_10Sup_Sampled_FCLog10_MSE_01	3	0	1	gnd	115	171.979	Training_PercentDifference-Mean
872	ALEsKOs01_ConcsBN_FC-16-1C6D-16_10Sup_Sampled_FCLog10_MSE_01	13	0	2	pgi	333	134.924	Training_PercentDifference-Mean
873	ALEsKOs01_ConcsBN_FC-16-1C6D-16_10Sup_Sampled_FCLog10_MSE_01	14	0	1	ptsHIcrr	414	198.947	Training_PercentDifference-Mean
874	ALEsKOs01_ConcsBN_FC-16-1C6D-16_10Sup_Sampled_FCLog10_MSE_01	11	0	0	sdhCB	203	145.344	Training_PercentDifference-Mean
875	ALEsKOs01_ConcsBN_FC-16-1C6D-16_10Sup_Sampled_FCLog10_MSE_01	0	0	4	tpiA	544	177.053	Training_PercentDifference-Mean
876	ALEsKOs01_ConcsBN_FC-16-1C6D-16_10Sup_Sampled_FCLog10_MSE_01	15	0	2	Evo04	47	1.75761	Validation_EuclideanDist-Mean
877	ALEsKOs01_ConcsBN_FC-16-1C6D-16_10Sup_Sampled_FCLog10_MSE_01	15	0	2	gnd	143	2.06933	Validation_EuclideanDist-Mean
878	ALEsKOs01_ConcsBN_FC-16-1C6D-16_10Sup_Sampled_FCLog10_MSE_01	8	0	3	pgi	344	3.19981	Validation_EuclideanDist-Mean
879	ALEsKOs01_ConcsBN_FC-16-1C6D-16_10Sup_Sampled_FCLog10_MSE_01	0	0	2	ptsHIcrr	416	2.34436	Validation_EuclideanDist-Mean
880	ALEsKOs01_ConcsBN_FC-16-1C6D-16_10Sup_Sampled_FCLog10_MSE_01	8	0	0	sdhCB	200	2.54335	Validation_EuclideanDist-Mean
881	ALEsKOs01_ConcsBN_FC-16-1C6D-16_10Sup_Sampled_FCLog10_MSE_01	1	0	4	tpiA	545	2.64674	Validation_EuclideanDist-Mean
882	ALEsKOs01_ConcsBN_FC-16-1C6D-16_10Sup_Sampled_FCLog10_MSE_01	15	0	1	Evo04	31	547.832	Validation_PercentDifference-Mean
883	ALEsKOs01_ConcsBN_FC-16-1C6D-16_10Sup_Sampled_FCLog10_MSE_01	15	0	2	gnd	143	145.665	Validation_PercentDifference-Mean
884	ALEsKOs01_ConcsBN_FC-16-1C6D-16_10Sup_Sampled_FCLog10_MSE_01	6	0	5	pgi	374	243.485	Validation_PercentDifference-Mean
885	ALEsKOs01_ConcsBN_FC-16-1C6D-16_10Sup_Sampled_FCLog10_MSE_01	15	0	0	ptsHIcrr	399	281.298	Validation_PercentDifference-Mean
886	ALEsKOs01_ConcsBN_FC-16-1C6D-16_10Sup_Sampled_FCLog10_MSE_01	14	0	1	sdhCB	222	190.332	Validation_PercentDifference-Mean
887	ALEsKOs01_ConcsBN_FC-16-1C6D-16_10Sup_Sampled_FCLog10_MSE_01	0	0	4	tpiA	544	353.473	Validation_PercentDifference-Mean
888	ALEsKOs01_ConcsBN_FC-16-1C6D-16_10Sup_Sampled_FCLog10_MAPE_01	11	0	1	Evo04	27	1.28916	Training_EuclideanDist-Mean
889	ALEsKOs01_ConcsBN_FC-16-1C6D-16_10Sup_Sampled_FCLog10_MAPE_01	9	0	3	gnd	153	2.76272	Training_EuclideanDist-Mean
890	ALEsKOs01_ConcsBN_FC-16-1C6D-16_10Sup_Sampled_FCLog10_MAPE_01	5	0	5	pgi	373	3.1464	Training_EuclideanDist-Mean
891	ALEsKOs01_ConcsBN_FC-16-1C6D-16_10Sup_Sampled_FCLog10_MAPE_01	11	0	5	ptsHIcrr	475	2.68471	Training_EuclideanDist-Mean
892	ALEsKOs01_ConcsBN_FC-16-1C6D-16_10Sup_Sampled_FCLog10_MAPE_01	6	0	3	sdhCB	246	3.72159	Training_EuclideanDist-Mean
893	ALEsKOs01_ConcsBN_FC-16-1C6D-16_10Sup_Sampled_FCLog10_MAPE_01	6	0	4	tpiA	550	3.14703	Training_EuclideanDist-Mean
894	ALEsKOs01_ConcsBN_FC-16-1C6D-16_10Sup_Sampled_FCLog10_MAPE_01	9	0	0	Evo04	9	75.0744	Training_PercentDifference-Mean
895	ALEsKOs01_ConcsBN_FC-16-1C6D-16_10Sup_Sampled_FCLog10_MAPE_01	1	0	0	gnd	97	91.9894	Training_PercentDifference-Mean
896	ALEsKOs01_ConcsBN_FC-16-1C6D-16_10Sup_Sampled_FCLog10_MAPE_01	2	0	1	pgi	306	90.7007	Training_PercentDifference-Mean
897	ALEsKOs01_ConcsBN_FC-16-1C6D-16_10Sup_Sampled_FCLog10_MAPE_01	10	0	1	ptsHIcrr	410	89.8642	Training_PercentDifference-Mean
898	ALEsKOs01_ConcsBN_FC-16-1C6D-16_10Sup_Sampled_FCLog10_MAPE_01	11	0	2	sdhCB	235	85.9451	Training_PercentDifference-Mean
899	ALEsKOs01_ConcsBN_FC-16-1C6D-16_10Sup_Sampled_FCLog10_MAPE_01	4	0	3	tpiA	532	89.9642	Training_PercentDifference-Mean
900	ALEsKOs01_ConcsBN_FC-16-1C6D-16_10Sup_Sampled_FCLog10_MAPE_01	12	0	3	Evo04	60	1.28224	Validation_EuclideanDist-Mean
901	ALEsKOs01_ConcsBN_FC-16-1C6D-16_10Sup_Sampled_FCLog10_MAPE_01	1	0	1	gnd	113	2.49822	Validation_EuclideanDist-Mean
902	ALEsKOs01_ConcsBN_FC-16-1C6D-16_10Sup_Sampled_FCLog10_MAPE_01	11	0	2	pgi	331	4.34719	Validation_EuclideanDist-Mean
903	ALEsKOs01_ConcsBN_FC-16-1C6D-16_10Sup_Sampled_FCLog10_MAPE_01	13	0	4	ptsHIcrr	461	2.83213	Validation_EuclideanDist-Mean
904	ALEsKOs01_ConcsBN_FC-16-1C6D-16_10Sup_Sampled_FCLog10_MAPE_01	0	0	5	sdhCB	272	3.33562	Validation_EuclideanDist-Mean
905	ALEsKOs01_ConcsBN_FC-16-1C6D-16_10Sup_Sampled_FCLog10_MAPE_01	14	0	2	tpiA	526	2.95183	Validation_EuclideanDist-Mean
906	ALEsKOs01_ConcsBN_FC-16-1C6D-16_10Sup_Sampled_FCLog10_MAPE_01	0	0	0	Evo04	0	75.3107	Validation_PercentDifference-Mean
907	ALEsKOs01_ConcsBN_FC-16-1C6D-16_10Sup_Sampled_FCLog10_MAPE_01	5	0	3	gnd	149	91.948	Validation_PercentDifference-Mean
908	ALEsKOs01_ConcsBN_FC-16-1C6D-16_10Sup_Sampled_FCLog10_MAPE_01	3	0	0	pgi	291	90.9875	Validation_PercentDifference-Mean
909	ALEsKOs01_ConcsBN_FC-16-1C6D-16_10Sup_Sampled_FCLog10_MAPE_01	12	0	1	ptsHIcrr	412	89.9137	Validation_PercentDifference-Mean
910	ALEsKOs01_ConcsBN_FC-16-1C6D-16_10Sup_Sampled_FCLog10_MAPE_01	10	0	0	sdhCB	202	87.9001	Validation_PercentDifference-Mean
911	ALEsKOs01_ConcsBN_FC-16-1C6D-16_10Sup_Sampled_FCLog10_MAPE_01	14	0	4	tpiA	558	91.8915	Validation_PercentDifference-Mean
912	ALEsKOs01_ConcsBN_FC-16-1C6D-16_10Sup_Sampled_FCLog10_MSE_02	0	0	5	Evo04	80	1.78354	Training_EuclideanDist-Mean
913	ALEsKOs01_ConcsBN_FC-16-1C6D-16_10Sup_Sampled_FCLog10_MSE_02	5	0	3	gnd	149	2.23055	Training_EuclideanDist-Mean
914	ALEsKOs01_ConcsBN_FC-16-1C6D-16_10Sup_Sampled_FCLog10_MSE_02	11	0	5	pgi	379	2.49092	Training_EuclideanDist-Mean
915	ALEsKOs01_ConcsBN_FC-16-1C6D-16_10Sup_Sampled_FCLog10_MSE_02	0	0	2	ptsHIcrr	416	1.98839	Training_EuclideanDist-Mean
916	ALEsKOs01_ConcsBN_FC-16-1C6D-16_10Sup_Sampled_FCLog10_MSE_02	7	0	3	sdhCB	247	2.85644	Training_EuclideanDist-Mean
917	ALEsKOs01_ConcsBN_FC-16-1C6D-16_10Sup_Sampled_FCLog10_MSE_02	3	0	4	tpiA	547	2.53909	Training_EuclideanDist-Mean
918	ALEsKOs01_ConcsBN_FC-16-1C6D-16_10Sup_Sampled_FCLog10_MSE_02	0	0	4	Evo04	64	306.51	Training_PercentDifference-Mean
919	ALEsKOs01_ConcsBN_FC-16-1C6D-16_10Sup_Sampled_FCLog10_MSE_02	7	0	1	gnd	119	154.352	Training_PercentDifference-Mean
920	ALEsKOs01_ConcsBN_FC-16-1C6D-16_10Sup_Sampled_FCLog10_MSE_02	1	0	3	pgi	337	134.166	Training_PercentDifference-Mean
921	ALEsKOs01_ConcsBN_FC-16-1C6D-16_10Sup_Sampled_FCLog10_MSE_02	15	0	2	ptsHIcrr	431	217.371	Training_PercentDifference-Mean
922	ALEsKOs01_ConcsBN_FC-16-1C6D-16_10Sup_Sampled_FCLog10_MSE_02	12	0	2	sdhCB	236	136.022	Training_PercentDifference-Mean
923	ALEsKOs01_ConcsBN_FC-16-1C6D-16_10Sup_Sampled_FCLog10_MSE_02	0	0	4	tpiA	544	192.848	Training_PercentDifference-Mean
924	ALEsKOs01_ConcsBN_FC-16-1C6D-16_10Sup_Sampled_FCLog10_MSE_02	0	0	3	Evo04	48	1.86159	Validation_EuclideanDist-Mean
925	ALEsKOs01_ConcsBN_FC-16-1C6D-16_10Sup_Sampled_FCLog10_MSE_02	15	0	0	gnd	111	2.01297	Validation_EuclideanDist-Mean
926	ALEsKOs01_ConcsBN_FC-16-1C6D-16_10Sup_Sampled_FCLog10_MSE_02	9	0	1	pgi	313	3.29167	Validation_EuclideanDist-Mean
927	ALEsKOs01_ConcsBN_FC-16-1C6D-16_10Sup_Sampled_FCLog10_MSE_02	0	0	2	ptsHIcrr	416	2.44796	Validation_EuclideanDist-Mean
928	ALEsKOs01_ConcsBN_FC-16-1C6D-16_10Sup_Sampled_FCLog10_MSE_02	9	0	5	sdhCB	281	2.78163	Validation_EuclideanDist-Mean
929	ALEsKOs01_ConcsBN_FC-16-1C6D-16_10Sup_Sampled_FCLog10_MSE_02	1	0	4	tpiA	545	2.59286	Validation_EuclideanDist-Mean
930	ALEsKOs01_ConcsBN_FC-16-1C6D-16_10Sup_Sampled_FCLog10_MSE_02	15	0	3	Evo04	63	555.395	Validation_PercentDifference-Mean
931	ALEsKOs01_ConcsBN_FC-16-1C6D-16_10Sup_Sampled_FCLog10_MSE_02	1	0	1	gnd	113	183.365	Validation_PercentDifference-Mean
932	ALEsKOs01_ConcsBN_FC-16-1C6D-16_10Sup_Sampled_FCLog10_MSE_02	7	0	0	pgi	295	271.101	Validation_PercentDifference-Mean
933	ALEsKOs01_ConcsBN_FC-16-1C6D-16_10Sup_Sampled_FCLog10_MSE_02	14	0	1	ptsHIcrr	414	263.307	Validation_PercentDifference-Mean
934	ALEsKOs01_ConcsBN_FC-16-1C6D-16_10Sup_Sampled_FCLog10_MSE_02	15	0	0	sdhCB	207	175.965	Validation_PercentDifference-Mean
935	ALEsKOs01_ConcsBN_FC-16-1C6D-16_10Sup_Sampled_FCLog10_MSE_02	15	0	1	tpiA	511	402.374	Validation_PercentDifference-Mean
936	ALEsKOs01_ConcsBN_FC-16-1C6D-16_10Sup_Sampled_FCLog10_MAPE_02	8	0	0	Evo04	8	1.27995	Training_EuclideanDist-Mean
937	ALEsKOs01_ConcsBN_FC-16-1C6D-16_10Sup_Sampled_FCLog10_MAPE_02	12	0	5	gnd	188	2.73887	Training_EuclideanDist-Mean
938	ALEsKOs01_ConcsBN_FC-16-1C6D-16_10Sup_Sampled_FCLog10_MAPE_02	7	0	4	pgi	359	3.14627	Training_EuclideanDist-Mean
939	ALEsKOs01_ConcsBN_FC-16-1C6D-16_10Sup_Sampled_FCLog10_MAPE_02	9	0	3	ptsHIcrr	441	2.68548	Training_EuclideanDist-Mean
940	ALEsKOs01_ConcsBN_FC-16-1C6D-16_10Sup_Sampled_FCLog10_MAPE_02	6	0	3	sdhCB	246	3.72646	Training_EuclideanDist-Mean
941	ALEsKOs01_ConcsBN_FC-16-1C6D-16_10Sup_Sampled_FCLog10_MAPE_02	8	0	3	tpiA	536	3.15982	Training_EuclideanDist-Mean
942	ALEsKOs01_ConcsBN_FC-16-1C6D-16_10Sup_Sampled_FCLog10_MAPE_02	0	0	0	Evo04	0	75.4319	Training_PercentDifference-Mean
943	ALEsKOs01_ConcsBN_FC-16-1C6D-16_10Sup_Sampled_FCLog10_MAPE_02	4	0	1	gnd	116	91.8598	Training_PercentDifference-Mean
944	ALEsKOs01_ConcsBN_FC-16-1C6D-16_10Sup_Sampled_FCLog10_MAPE_02	11	0	2	pgi	331	90.8584	Training_PercentDifference-Mean
945	ALEsKOs01_ConcsBN_FC-16-1C6D-16_10Sup_Sampled_FCLog10_MAPE_02	10	0	5	ptsHIcrr	474	89.8797	Training_PercentDifference-Mean
946	ALEsKOs01_ConcsBN_FC-16-1C6D-16_10Sup_Sampled_FCLog10_MAPE_02	3	0	2	sdhCB	227	85.9321	Training_PercentDifference-Mean
947	ALEsKOs01_ConcsBN_FC-16-1C6D-16_10Sup_Sampled_FCLog10_MAPE_02	15	0	2	tpiA	527	89.752	Training_PercentDifference-Mean
948	ALEsKOs01_ConcsBN_FC-16-1C6D-16_10Sup_Sampled_FCLog10_MAPE_02	12	0	3	Evo04	60	1.25866	Validation_EuclideanDist-Mean
949	ALEsKOs01_ConcsBN_FC-16-1C6D-16_10Sup_Sampled_FCLog10_MAPE_02	15	0	0	gnd	111	2.49864	Validation_EuclideanDist-Mean
950	ALEsKOs01_ConcsBN_FC-16-1C6D-16_10Sup_Sampled_FCLog10_MAPE_02	11	0	1	pgi	315	4.33745	Validation_EuclideanDist-Mean
951	ALEsKOs01_ConcsBN_FC-16-1C6D-16_10Sup_Sampled_FCLog10_MAPE_02	4	0	5	ptsHIcrr	468	2.84889	Validation_EuclideanDist-Mean
952	ALEsKOs01_ConcsBN_FC-16-1C6D-16_10Sup_Sampled_FCLog10_MAPE_02	0	0	2	sdhCB	224	3.33178	Validation_EuclideanDist-Mean
953	ALEsKOs01_ConcsBN_FC-16-1C6D-16_10Sup_Sampled_FCLog10_MAPE_02	3	0	0	tpiA	483	2.96556	Validation_EuclideanDist-Mean
954	ALEsKOs01_ConcsBN_FC-16-1C6D-16_10Sup_Sampled_FCLog10_MAPE_02	1	0	0	Evo04	1	75.1916	Validation_PercentDifference-Mean
955	ALEsKOs01_ConcsBN_FC-16-1C6D-16_10Sup_Sampled_FCLog10_MAPE_02	9	0	1	gnd	121	91.9066	Validation_PercentDifference-Mean
956	ALEsKOs01_ConcsBN_FC-16-1C6D-16_10Sup_Sampled_FCLog10_MAPE_02	9	0	3	pgi	345	91.2237	Validation_PercentDifference-Mean
957	ALEsKOs01_ConcsBN_FC-16-1C6D-16_10Sup_Sampled_FCLog10_MAPE_02	2	0	4	ptsHIcrr	450	90.025	Validation_PercentDifference-Mean
958	ALEsKOs01_ConcsBN_FC-16-1C6D-16_10Sup_Sampled_FCLog10_MAPE_02	15	0	2	sdhCB	239	87.893	Validation_PercentDifference-Mean
959	ALEsKOs01_ConcsBN_FC-16-1C6D-16_10Sup_Sampled_FCLog10_MAPE_02	13	0	0	tpiA	493	91.9712	Validation_PercentDifference-Mean
960	ALEsKOs01_ConcsBN_FC-16-1C6D-16_5Sup_Sampled_FCLog10_MSE_01	7	0	5	Evo04	87	1.6623	Training_EuclideanDist-Mean
961	ALEsKOs01_ConcsBN_FC-16-1C6D-16_5Sup_Sampled_FCLog10_MSE_01	9	0	2	gnd	137	2.33482	Training_EuclideanDist-Mean
962	ALEsKOs01_ConcsBN_FC-16-1C6D-16_5Sup_Sampled_FCLog10_MSE_01	14	0	4	pgi	366	2.63921	Training_EuclideanDist-Mean
963	ALEsKOs01_ConcsBN_FC-16-1C6D-16_5Sup_Sampled_FCLog10_MSE_01	15	0	4	ptsHIcrr	463	2.28063	Training_EuclideanDist-Mean
964	ALEsKOs01_ConcsBN_FC-16-1C6D-16_5Sup_Sampled_FCLog10_MSE_01	0	0	2	sdhCB	224	2.62782	Training_EuclideanDist-Mean
965	ALEsKOs01_ConcsBN_FC-16-1C6D-16_5Sup_Sampled_FCLog10_MSE_01	4	0	3	tpiA	532	2.06927	Training_EuclideanDist-Mean
966	ALEsKOs01_ConcsBN_FC-16-1C6D-16_5Sup_Sampled_FCLog10_MSE_01	2	0	5	Evo04	82	200.188	Training_PercentDifference-Mean
967	ALEsKOs01_ConcsBN_FC-16-1C6D-16_5Sup_Sampled_FCLog10_MSE_01	4	0	0	gnd	100	170.479	Training_PercentDifference-Mean
968	ALEsKOs01_ConcsBN_FC-16-1C6D-16_5Sup_Sampled_FCLog10_MSE_01	5	0	2	pgi	325	166.742	Training_PercentDifference-Mean
969	ALEsKOs01_ConcsBN_FC-16-1C6D-16_5Sup_Sampled_FCLog10_MSE_01	2	0	5	ptsHIcrr	466	166.172	Training_PercentDifference-Mean
970	ALEsKOs01_ConcsBN_FC-16-1C6D-16_5Sup_Sampled_FCLog10_MSE_01	15	0	0	sdhCB	207	144.228	Training_PercentDifference-Mean
971	ALEsKOs01_ConcsBN_FC-16-1C6D-16_5Sup_Sampled_FCLog10_MSE_01	11	0	3	tpiA	539	153.643	Training_PercentDifference-Mean
972	ALEsKOs01_ConcsBN_FC-16-1C6D-16_5Sup_Sampled_FCLog10_MSE_01	1	0	5	Evo04	81	1.51008	Validation_EuclideanDist-Mean
973	ALEsKOs01_ConcsBN_FC-16-1C6D-16_5Sup_Sampled_FCLog10_MSE_01	12	0	1	gnd	124	2.16165	Validation_EuclideanDist-Mean
974	ALEsKOs01_ConcsBN_FC-16-1C6D-16_5Sup_Sampled_FCLog10_MSE_01	8	0	4	pgi	360	3.10475	Validation_EuclideanDist-Mean
975	ALEsKOs01_ConcsBN_FC-16-1C6D-16_5Sup_Sampled_FCLog10_MSE_01	12	0	5	ptsHIcrr	476	2.62112	Validation_EuclideanDist-Mean
976	ALEsKOs01_ConcsBN_FC-16-1C6D-16_5Sup_Sampled_FCLog10_MSE_01	2	0	0	sdhCB	194	2.6933	Validation_EuclideanDist-Mean
977	ALEsKOs01_ConcsBN_FC-16-1C6D-16_5Sup_Sampled_FCLog10_MSE_01	11	0	3	tpiA	539	2.1664	Validation_EuclideanDist-Mean
978	ALEsKOs01_ConcsBN_FC-16-1C6D-16_5Sup_Sampled_FCLog10_MSE_01	0	0	5	Evo04	80	432.8	Validation_PercentDifference-Mean
979	ALEsKOs01_ConcsBN_FC-16-1C6D-16_5Sup_Sampled_FCLog10_MSE_01	5	0	5	gnd	181	154.125	Validation_PercentDifference-Mean
980	ALEsKOs01_ConcsBN_FC-16-1C6D-16_5Sup_Sampled_FCLog10_MSE_01	1	0	5	pgi	369	132.939	Validation_PercentDifference-Mean
981	ALEsKOs01_ConcsBN_FC-16-1C6D-16_5Sup_Sampled_FCLog10_MSE_01	13	0	5	ptsHIcrr	477	195.177	Validation_PercentDifference-Mean
982	ALEsKOs01_ConcsBN_FC-16-1C6D-16_5Sup_Sampled_FCLog10_MSE_01	5	0	5	sdhCB	277	169.84	Validation_PercentDifference-Mean
983	ALEsKOs01_ConcsBN_FC-16-1C6D-16_5Sup_Sampled_FCLog10_MSE_01	1	0	5	tpiA	561	229.539	Validation_PercentDifference-Mean
984	ALEsKOs01_ConcsBN_FC-16-1C6D-16_5Sup_Sampled_FCLog10_MAPE_01	12	0	0	Evo04	12	1.29033	Training_EuclideanDist-Mean
985	ALEsKOs01_ConcsBN_FC-16-1C6D-16_5Sup_Sampled_FCLog10_MAPE_01	13	0	5	gnd	189	2.75784	Training_EuclideanDist-Mean
986	ALEsKOs01_ConcsBN_FC-16-1C6D-16_5Sup_Sampled_FCLog10_MAPE_01	2	0	5	pgi	370	3.12783	Training_EuclideanDist-Mean
987	ALEsKOs01_ConcsBN_FC-16-1C6D-16_5Sup_Sampled_FCLog10_MAPE_01	13	0	2	ptsHIcrr	429	2.69898	Training_EuclideanDist-Mean
988	ALEsKOs01_ConcsBN_FC-16-1C6D-16_5Sup_Sampled_FCLog10_MAPE_01	9	0	2	sdhCB	233	3.72501	Training_EuclideanDist-Mean
989	ALEsKOs01_ConcsBN_FC-16-1C6D-16_5Sup_Sampled_FCLog10_MAPE_01	2	0	2	tpiA	514	3.1441	Training_EuclideanDist-Mean
990	ALEsKOs01_ConcsBN_FC-16-1C6D-16_5Sup_Sampled_FCLog10_MAPE_01	0	0	0	Evo04	0	75.4252	Training_PercentDifference-Mean
991	ALEsKOs01_ConcsBN_FC-16-1C6D-16_5Sup_Sampled_FCLog10_MAPE_01	2	0	1	gnd	114	91.7984	Training_PercentDifference-Mean
992	ALEsKOs01_ConcsBN_FC-16-1C6D-16_5Sup_Sampled_FCLog10_MAPE_01	6	0	1	pgi	310	90.8639	Training_PercentDifference-Mean
993	ALEsKOs01_ConcsBN_FC-16-1C6D-16_5Sup_Sampled_FCLog10_MAPE_01	12	0	2	ptsHIcrr	428	89.8926	Training_PercentDifference-Mean
994	ALEsKOs01_ConcsBN_FC-16-1C6D-16_5Sup_Sampled_FCLog10_MAPE_01	14	0	2	sdhCB	238	85.969	Training_PercentDifference-Mean
995	ALEsKOs01_ConcsBN_FC-16-1C6D-16_5Sup_Sampled_FCLog10_MAPE_01	4	0	2	tpiA	516	89.8867	Training_PercentDifference-Mean
996	ALEsKOs01_ConcsBN_FC-16-1C6D-16_5Sup_Sampled_FCLog10_MAPE_01	13	0	5	Evo04	93	1.2423	Validation_EuclideanDist-Mean
997	ALEsKOs01_ConcsBN_FC-16-1C6D-16_5Sup_Sampled_FCLog10_MAPE_01	0	0	3	gnd	144	2.49936	Validation_EuclideanDist-Mean
998	ALEsKOs01_ConcsBN_FC-16-1C6D-16_5Sup_Sampled_FCLog10_MAPE_01	14	0	4	pgi	366	4.33415	Validation_EuclideanDist-Mean
999	ALEsKOs01_ConcsBN_FC-16-1C6D-16_5Sup_Sampled_FCLog10_MAPE_01	9	0	2	ptsHIcrr	425	2.84812	Validation_EuclideanDist-Mean
1000	ALEsKOs01_ConcsBN_FC-16-1C6D-16_5Sup_Sampled_FCLog10_MAPE_01	6	0	2	sdhCB	230	3.33005	Validation_EuclideanDist-Mean
1001	ALEsKOs01_ConcsBN_FC-16-1C6D-16_5Sup_Sampled_FCLog10_MAPE_01	10	0	0	tpiA	490	2.96591	Validation_EuclideanDist-Mean
1002	ALEsKOs01_ConcsBN_FC-16-1C6D-16_5Sup_Sampled_FCLog10_MAPE_01	0	0	4	Evo04	64	75.3966	Validation_PercentDifference-Mean
1003	ALEsKOs01_ConcsBN_FC-16-1C6D-16_5Sup_Sampled_FCLog10_MAPE_01	5	0	3	gnd	149	91.8947	Validation_PercentDifference-Mean
1004	ALEsKOs01_ConcsBN_FC-16-1C6D-16_5Sup_Sampled_FCLog10_MAPE_01	15	0	2	pgi	335	91.1068	Validation_PercentDifference-Mean
1005	ALEsKOs01_ConcsBN_FC-16-1C6D-16_5Sup_Sampled_FCLog10_MAPE_01	6	0	5	ptsHIcrr	470	89.9742	Validation_PercentDifference-Mean
1006	ALEsKOs01_ConcsBN_FC-16-1C6D-16_5Sup_Sampled_FCLog10_MAPE_01	10	0	0	sdhCB	202	87.8176	Validation_PercentDifference-Mean
1007	ALEsKOs01_ConcsBN_FC-16-1C6D-16_5Sup_Sampled_FCLog10_MAPE_01	0	0	4	tpiA	544	91.9186	Validation_PercentDifference-Mean
1008	ALEsKOs01_ConcsBN_FC-16-1C6D-16_5Sup_Sampled_FCLog10_MSE_02	0	0	5	Evo04	80	1.73817	Training_EuclideanDist-Mean
1009	ALEsKOs01_ConcsBN_FC-16-1C6D-16_5Sup_Sampled_FCLog10_MSE_02	1	0	5	gnd	177	2.45868	Training_EuclideanDist-Mean
1010	ALEsKOs01_ConcsBN_FC-16-1C6D-16_5Sup_Sampled_FCLog10_MSE_02	13	0	1	pgi	317	2.59276	Training_EuclideanDist-Mean
1011	ALEsKOs01_ConcsBN_FC-16-1C6D-16_5Sup_Sampled_FCLog10_MSE_02	3	0	5	ptsHIcrr	467	2.14877	Training_EuclideanDist-Mean
1012	ALEsKOs01_ConcsBN_FC-16-1C6D-16_5Sup_Sampled_FCLog10_MSE_02	11	0	2	sdhCB	235	1.94041	Training_EuclideanDist-Mean
1013	ALEsKOs01_ConcsBN_FC-16-1C6D-16_5Sup_Sampled_FCLog10_MSE_02	9	0	5	tpiA	569	2.88333	Training_EuclideanDist-Mean
1014	ALEsKOs01_ConcsBN_FC-16-1C6D-16_5Sup_Sampled_FCLog10_MSE_02	1	0	5	Evo04	81	304.972	Training_PercentDifference-Mean
1015	ALEsKOs01_ConcsBN_FC-16-1C6D-16_5Sup_Sampled_FCLog10_MSE_02	12	0	0	gnd	108	153.06	Training_PercentDifference-Mean
1016	ALEsKOs01_ConcsBN_FC-16-1C6D-16_5Sup_Sampled_FCLog10_MSE_02	1	0	3	pgi	337	165.515	Training_PercentDifference-Mean
1017	ALEsKOs01_ConcsBN_FC-16-1C6D-16_5Sup_Sampled_FCLog10_MSE_02	0	0	5	ptsHIcrr	464	246.182	Training_PercentDifference-Mean
1018	ALEsKOs01_ConcsBN_FC-16-1C6D-16_5Sup_Sampled_FCLog10_MSE_02	0	0	3	sdhCB	240	116.825	Training_PercentDifference-Mean
1019	ALEsKOs01_ConcsBN_FC-16-1C6D-16_5Sup_Sampled_FCLog10_MSE_02	15	0	5	tpiA	575	190.574	Training_PercentDifference-Mean
1020	ALEsKOs01_ConcsBN_FC-16-1C6D-16_5Sup_Sampled_FCLog10_MSE_02	0	0	3	Evo04	48	1.80687	Validation_EuclideanDist-Mean
1021	ALEsKOs01_ConcsBN_FC-16-1C6D-16_5Sup_Sampled_FCLog10_MSE_02	1	0	5	gnd	177	2.17303	Validation_EuclideanDist-Mean
1022	ALEsKOs01_ConcsBN_FC-16-1C6D-16_5Sup_Sampled_FCLog10_MSE_02	1	0	1	pgi	305	2.74446	Validation_EuclideanDist-Mean
1023	ALEsKOs01_ConcsBN_FC-16-1C6D-16_5Sup_Sampled_FCLog10_MSE_02	2	0	5	ptsHIcrr	466	2.50414	Validation_EuclideanDist-Mean
1024	ALEsKOs01_ConcsBN_FC-16-1C6D-16_5Sup_Sampled_FCLog10_MSE_02	0	0	2	sdhCB	224	2.2831	Validation_EuclideanDist-Mean
1025	ALEsKOs01_ConcsBN_FC-16-1C6D-16_5Sup_Sampled_FCLog10_MSE_02	14	0	5	tpiA	574	2.54476	Validation_EuclideanDist-Mean
1026	ALEsKOs01_ConcsBN_FC-16-1C6D-16_5Sup_Sampled_FCLog10_MSE_02	3	0	3	Evo04	51	515.852	Validation_PercentDifference-Mean
1027	ALEsKOs01_ConcsBN_FC-16-1C6D-16_5Sup_Sampled_FCLog10_MSE_02	1	0	3	gnd	145	204.702	Validation_PercentDifference-Mean
1028	ALEsKOs01_ConcsBN_FC-16-1C6D-16_5Sup_Sampled_FCLog10_MSE_02	0	0	3	pgi	336	251.439	Validation_PercentDifference-Mean
1029	ALEsKOs01_ConcsBN_FC-16-1C6D-16_5Sup_Sampled_FCLog10_MSE_02	13	0	3	ptsHIcrr	445	276.782	Validation_PercentDifference-Mean
1030	ALEsKOs01_ConcsBN_FC-16-1C6D-16_5Sup_Sampled_FCLog10_MSE_02	3	0	3	sdhCB	243	127.446	Validation_PercentDifference-Mean
1031	ALEsKOs01_ConcsBN_FC-16-1C6D-16_5Sup_Sampled_FCLog10_MSE_02	0	0	3	tpiA	528	235.737	Validation_PercentDifference-Mean
1032	ALEsKOs01_ConcsBN_FC-16-1C6D-16_5Sup_Sampled_FCLog10_MAPE_02	0	0	0	Evo04	0	1.27614	Training_EuclideanDist-Mean
1033	ALEsKOs01_ConcsBN_FC-16-1C6D-16_5Sup_Sampled_FCLog10_MAPE_02	13	0	3	gnd	157	2.74838	Training_EuclideanDist-Mean
1034	ALEsKOs01_ConcsBN_FC-16-1C6D-16_5Sup_Sampled_FCLog10_MAPE_02	4	0	4	pgi	356	3.16378	Training_EuclideanDist-Mean
1035	ALEsKOs01_ConcsBN_FC-16-1C6D-16_5Sup_Sampled_FCLog10_MAPE_02	3	0	3	ptsHIcrr	435	2.69298	Training_EuclideanDist-Mean
1036	ALEsKOs01_ConcsBN_FC-16-1C6D-16_5Sup_Sampled_FCLog10_MAPE_02	8	0	3	sdhCB	248	3.71976	Training_EuclideanDist-Mean
1037	ALEsKOs01_ConcsBN_FC-16-1C6D-16_5Sup_Sampled_FCLog10_MAPE_02	9	0	5	tpiA	569	3.1434	Training_EuclideanDist-Mean
1038	ALEsKOs01_ConcsBN_FC-16-1C6D-16_5Sup_Sampled_FCLog10_MAPE_02	6	0	1	Evo04	22	75.4942	Training_PercentDifference-Mean
1039	ALEsKOs01_ConcsBN_FC-16-1C6D-16_5Sup_Sampled_FCLog10_MAPE_02	3	0	0	gnd	99	91.9289	Training_PercentDifference-Mean
1040	ALEsKOs01_ConcsBN_FC-16-1C6D-16_5Sup_Sampled_FCLog10_MAPE_02	15	0	0	pgi	303	90.5374	Training_PercentDifference-Mean
1041	ALEsKOs01_ConcsBN_FC-16-1C6D-16_5Sup_Sampled_FCLog10_MAPE_02	4	0	2	ptsHIcrr	420	89.8618	Training_PercentDifference-Mean
1042	ALEsKOs01_ConcsBN_FC-16-1C6D-16_5Sup_Sampled_FCLog10_MAPE_02	1	0	2	sdhCB	225	85.9511	Training_PercentDifference-Mean
1043	ALEsKOs01_ConcsBN_FC-16-1C6D-16_5Sup_Sampled_FCLog10_MAPE_02	12	0	3	tpiA	540	89.9127	Training_PercentDifference-Mean
1044	ALEsKOs01_ConcsBN_FC-16-1C6D-16_5Sup_Sampled_FCLog10_MAPE_02	7	0	4	Evo04	71	1.28887	Validation_EuclideanDist-Mean
1045	ALEsKOs01_ConcsBN_FC-16-1C6D-16_5Sup_Sampled_FCLog10_MAPE_02	8	0	5	gnd	184	2.48682	Validation_EuclideanDist-Mean
1046	ALEsKOs01_ConcsBN_FC-16-1C6D-16_5Sup_Sampled_FCLog10_MAPE_02	3	0	3	pgi	339	4.35415	Validation_EuclideanDist-Mean
1047	ALEsKOs01_ConcsBN_FC-16-1C6D-16_5Sup_Sampled_FCLog10_MAPE_02	10	0	2	ptsHIcrr	426	2.84084	Validation_EuclideanDist-Mean
1048	ALEsKOs01_ConcsBN_FC-16-1C6D-16_5Sup_Sampled_FCLog10_MAPE_02	14	0	4	sdhCB	270	3.3218	Validation_EuclideanDist-Mean
1049	ALEsKOs01_ConcsBN_FC-16-1C6D-16_5Sup_Sampled_FCLog10_MAPE_02	13	0	0	tpiA	493	2.95957	Validation_EuclideanDist-Mean
1050	ALEsKOs01_ConcsBN_FC-16-1C6D-16_5Sup_Sampled_FCLog10_MAPE_02	3	0	3	Evo04	51	75.2977	Validation_PercentDifference-Mean
1051	ALEsKOs01_ConcsBN_FC-16-1C6D-16_5Sup_Sampled_FCLog10_MAPE_02	0	0	4	gnd	160	91.933	Validation_PercentDifference-Mean
1052	ALEsKOs01_ConcsBN_FC-16-1C6D-16_5Sup_Sampled_FCLog10_MAPE_02	5	0	1	pgi	309	90.9333	Validation_PercentDifference-Mean
1053	ALEsKOs01_ConcsBN_FC-16-1C6D-16_5Sup_Sampled_FCLog10_MAPE_02	0	0	3	ptsHIcrr	432	89.7734	Validation_PercentDifference-Mean
1054	ALEsKOs01_ConcsBN_FC-16-1C6D-16_5Sup_Sampled_FCLog10_MAPE_02	11	0	0	sdhCB	203	87.8772	Validation_PercentDifference-Mean
1055	ALEsKOs01_ConcsBN_FC-16-1C6D-16_5Sup_Sampled_FCLog10_MAPE_02	1	0	3	tpiA	529	91.9091	Validation_PercentDifference-Mean
1056	ALEsKOs01_ConcsBN_FC-16-1C6D-16_1Sup_Sampled_FCLog10_MSE_01	6	0	4	Evo04	70	1.78671	Training_EuclideanDist-Mean
1057	ALEsKOs01_ConcsBN_FC-16-1C6D-16_1Sup_Sampled_FCLog10_MSE_01	0	0	3	gnd	144	2.12457	Training_EuclideanDist-Mean
1058	ALEsKOs01_ConcsBN_FC-16-1C6D-16_1Sup_Sampled_FCLog10_MSE_01	1	0	4	pgi	353	2.3962	Training_EuclideanDist-Mean
1059	ALEsKOs01_ConcsBN_FC-16-1C6D-16_1Sup_Sampled_FCLog10_MSE_01	0	0	4	ptsHIcrr	448	2.25664	Training_EuclideanDist-Mean
1060	ALEsKOs01_ConcsBN_FC-16-1C6D-16_1Sup_Sampled_FCLog10_MSE_01	15	0	2	sdhCB	239	2.53156	Training_EuclideanDist-Mean
1061	ALEsKOs01_ConcsBN_FC-16-1C6D-16_1Sup_Sampled_FCLog10_MSE_01	14	0	3	tpiA	542	2.37054	Training_EuclideanDist-Mean
1062	ALEsKOs01_ConcsBN_FC-16-1C6D-16_1Sup_Sampled_FCLog10_MSE_01	14	0	4	Evo04	78	312.943	Training_PercentDifference-Mean
1063	ALEsKOs01_ConcsBN_FC-16-1C6D-16_1Sup_Sampled_FCLog10_MSE_01	6	0	0	gnd	102	169.069	Training_PercentDifference-Mean
1064	ALEsKOs01_ConcsBN_FC-16-1C6D-16_1Sup_Sampled_FCLog10_MSE_01	1	0	3	pgi	337	165.598	Training_PercentDifference-Mean
1065	ALEsKOs01_ConcsBN_FC-16-1C6D-16_1Sup_Sampled_FCLog10_MSE_01	15	0	4	ptsHIcrr	463	256.737	Training_PercentDifference-Mean
1066	ALEsKOs01_ConcsBN_FC-16-1C6D-16_1Sup_Sampled_FCLog10_MSE_01	11	0	2	sdhCB	235	124.932	Training_PercentDifference-Mean
1067	ALEsKOs01_ConcsBN_FC-16-1C6D-16_1Sup_Sampled_FCLog10_MSE_01	9	0	3	tpiA	537	179.291	Training_PercentDifference-Mean
1068	ALEsKOs01_ConcsBN_FC-16-1C6D-16_1Sup_Sampled_FCLog10_MSE_01	10	0	4	Evo04	74	2.01795	Validation_EuclideanDist-Mean
1069	ALEsKOs01_ConcsBN_FC-16-1C6D-16_1Sup_Sampled_FCLog10_MSE_01	2	0	4	gnd	162	2.03908	Validation_EuclideanDist-Mean
1070	ALEsKOs01_ConcsBN_FC-16-1C6D-16_1Sup_Sampled_FCLog10_MSE_01	0	0	1	pgi	304	2.99731	Validation_EuclideanDist-Mean
1071	ALEsKOs01_ConcsBN_FC-16-1C6D-16_1Sup_Sampled_FCLog10_MSE_01	4	0	4	ptsHIcrr	452	2.65959	Validation_EuclideanDist-Mean
1072	ALEsKOs01_ConcsBN_FC-16-1C6D-16_1Sup_Sampled_FCLog10_MSE_01	15	0	2	sdhCB	239	2.55685	Validation_EuclideanDist-Mean
1073	ALEsKOs01_ConcsBN_FC-16-1C6D-16_1Sup_Sampled_FCLog10_MSE_01	10	0	3	tpiA	538	2.50086	Validation_EuclideanDist-Mean
1074	ALEsKOs01_ConcsBN_FC-16-1C6D-16_1Sup_Sampled_FCLog10_MSE_01	15	0	4	Evo04	79	738.153	Validation_PercentDifference-Mean
1075	ALEsKOs01_ConcsBN_FC-16-1C6D-16_1Sup_Sampled_FCLog10_MSE_01	6	0	4	gnd	166	201.388	Validation_PercentDifference-Mean
1076	ALEsKOs01_ConcsBN_FC-16-1C6D-16_1Sup_Sampled_FCLog10_MSE_01	2	0	3	pgi	338	388.089	Validation_PercentDifference-Mean
1077	ALEsKOs01_ConcsBN_FC-16-1C6D-16_1Sup_Sampled_FCLog10_MSE_01	12	0	4	ptsHIcrr	460	376.717	Validation_PercentDifference-Mean
1078	ALEsKOs01_ConcsBN_FC-16-1C6D-16_1Sup_Sampled_FCLog10_MSE_01	6	0	2	sdhCB	230	170.988	Validation_PercentDifference-Mean
1079	ALEsKOs01_ConcsBN_FC-16-1C6D-16_1Sup_Sampled_FCLog10_MSE_01	8	0	1	tpiA	504	498.168	Validation_PercentDifference-Mean
1080	ALEsKOs01_ConcsBN_FC-16-1C6D-16_1Sup_Sampled_FCLog10_MAPE_01	0	0	1	Evo04	16	1.29667	Training_EuclideanDist-Mean
1081	ALEsKOs01_ConcsBN_FC-16-1C6D-16_1Sup_Sampled_FCLog10_MAPE_01	10	0	3	gnd	154	2.76115	Training_EuclideanDist-Mean
1082	ALEsKOs01_ConcsBN_FC-16-1C6D-16_1Sup_Sampled_FCLog10_MAPE_01	7	0	4	pgi	359	3.12546	Training_EuclideanDist-Mean
1083	ALEsKOs01_ConcsBN_FC-16-1C6D-16_1Sup_Sampled_FCLog10_MAPE_01	0	0	2	ptsHIcrr	416	2.69004	Training_EuclideanDist-Mean
1084	ALEsKOs01_ConcsBN_FC-16-1C6D-16_1Sup_Sampled_FCLog10_MAPE_01	10	0	3	sdhCB	250	3.71641	Training_EuclideanDist-Mean
1085	ALEsKOs01_ConcsBN_FC-16-1C6D-16_1Sup_Sampled_FCLog10_MAPE_01	9	0	5	tpiA	569	3.14267	Training_EuclideanDist-Mean
1086	ALEsKOs01_ConcsBN_FC-16-1C6D-16_1Sup_Sampled_FCLog10_MAPE_01	12	0	1	Evo04	28	75.4861	Training_PercentDifference-Mean
1087	ALEsKOs01_ConcsBN_FC-16-1C6D-16_1Sup_Sampled_FCLog10_MAPE_01	11	0	2	gnd	139	91.9359	Training_PercentDifference-Mean
1088	ALEsKOs01_ConcsBN_FC-16-1C6D-16_1Sup_Sampled_FCLog10_MAPE_01	3	0	3	pgi	339	90.9369	Training_PercentDifference-Mean
1089	ALEsKOs01_ConcsBN_FC-16-1C6D-16_1Sup_Sampled_FCLog10_MAPE_01	7	0	5	ptsHIcrr	471	89.8577	Training_PercentDifference-Mean
1090	ALEsKOs01_ConcsBN_FC-16-1C6D-16_1Sup_Sampled_FCLog10_MAPE_01	14	0	2	sdhCB	238	85.9632	Training_PercentDifference-Mean
1091	ALEsKOs01_ConcsBN_FC-16-1C6D-16_1Sup_Sampled_FCLog10_MAPE_01	14	0	2	tpiA	526	89.9764	Training_PercentDifference-Mean
1092	ALEsKOs01_ConcsBN_FC-16-1C6D-16_1Sup_Sampled_FCLog10_MAPE_01	7	0	5	Evo04	87	1.25123	Validation_EuclideanDist-Mean
1093	ALEsKOs01_ConcsBN_FC-16-1C6D-16_1Sup_Sampled_FCLog10_MAPE_01	0	0	5	gnd	176	2.47258	Validation_EuclideanDist-Mean
1094	ALEsKOs01_ConcsBN_FC-16-1C6D-16_1Sup_Sampled_FCLog10_MAPE_01	6	0	0	pgi	294	4.35068	Validation_EuclideanDist-Mean
1095	ALEsKOs01_ConcsBN_FC-16-1C6D-16_1Sup_Sampled_FCLog10_MAPE_01	10	0	2	ptsHIcrr	426	2.85744	Validation_EuclideanDist-Mean
1096	ALEsKOs01_ConcsBN_FC-16-1C6D-16_1Sup_Sampled_FCLog10_MAPE_01	2	0	0	sdhCB	194	3.33953	Validation_EuclideanDist-Mean
1097	ALEsKOs01_ConcsBN_FC-16-1C6D-16_1Sup_Sampled_FCLog10_MAPE_01	6	0	1	tpiA	502	2.94651	Validation_EuclideanDist-Mean
1098	ALEsKOs01_ConcsBN_FC-16-1C6D-16_1Sup_Sampled_FCLog10_MAPE_01	12	0	2	Evo04	44	75.6181	Validation_PercentDifference-Mean
1099	ALEsKOs01_ConcsBN_FC-16-1C6D-16_1Sup_Sampled_FCLog10_MAPE_01	6	0	4	gnd	166	91.8941	Validation_PercentDifference-Mean
1100	ALEsKOs01_ConcsBN_FC-16-1C6D-16_1Sup_Sampled_FCLog10_MAPE_01	11	0	1	pgi	315	90.9973	Validation_PercentDifference-Mean
1101	ALEsKOs01_ConcsBN_FC-16-1C6D-16_1Sup_Sampled_FCLog10_MAPE_01	10	0	5	ptsHIcrr	474	89.8895	Validation_PercentDifference-Mean
1102	ALEsKOs01_ConcsBN_FC-16-1C6D-16_1Sup_Sampled_FCLog10_MAPE_01	0	0	5	sdhCB	272	87.978	Validation_PercentDifference-Mean
1103	ALEsKOs01_ConcsBN_FC-16-1C6D-16_1Sup_Sampled_FCLog10_MAPE_01	11	0	2	tpiA	523	91.9247	Validation_PercentDifference-Mean
1104	ALEsKOs01_ConcsBN_FC-16-1C6D-16_1Sup_Sampled_FCLog10_MSE_02	14	0	0	Evo04	14	1.85355	Training_EuclideanDist-Mean
1105	ALEsKOs01_ConcsBN_FC-16-1C6D-16_1Sup_Sampled_FCLog10_MSE_02	10	0	2	gnd	138	2.38475	Training_EuclideanDist-Mean
1106	ALEsKOs01_ConcsBN_FC-16-1C6D-16_1Sup_Sampled_FCLog10_MSE_02	13	0	5	pgi	381	2.44713	Training_EuclideanDist-Mean
1107	ALEsKOs01_ConcsBN_FC-16-1C6D-16_1Sup_Sampled_FCLog10_MSE_02	13	0	3	ptsHIcrr	445	2.18291	Training_EuclideanDist-Mean
1108	ALEsKOs01_ConcsBN_FC-16-1C6D-16_1Sup_Sampled_FCLog10_MSE_02	7	0	4	sdhCB	263	2.81963	Training_EuclideanDist-Mean
1109	ALEsKOs01_ConcsBN_FC-16-1C6D-16_1Sup_Sampled_FCLog10_MSE_02	13	0	2	tpiA	525	2.64223	Training_EuclideanDist-Mean
1110	ALEsKOs01_ConcsBN_FC-16-1C6D-16_1Sup_Sampled_FCLog10_MSE_02	1	0	5	Evo04	81	356.234	Training_PercentDifference-Mean
1111	ALEsKOs01_ConcsBN_FC-16-1C6D-16_1Sup_Sampled_FCLog10_MSE_02	12	0	0	gnd	108	142.721	Training_PercentDifference-Mean
1112	ALEsKOs01_ConcsBN_FC-16-1C6D-16_1Sup_Sampled_FCLog10_MSE_02	1	0	0	pgi	289	140.566	Training_PercentDifference-Mean
1113	ALEsKOs01_ConcsBN_FC-16-1C6D-16_1Sup_Sampled_FCLog10_MSE_02	11	0	0	ptsHIcrr	395	232.854	Training_PercentDifference-Mean
1114	ALEsKOs01_ConcsBN_FC-16-1C6D-16_1Sup_Sampled_FCLog10_MSE_02	2	0	0	sdhCB	194	168.949	Training_PercentDifference-Mean
1115	ALEsKOs01_ConcsBN_FC-16-1C6D-16_1Sup_Sampled_FCLog10_MSE_02	1	0	5	tpiA	561	181.513	Training_PercentDifference-Mean
1116	ALEsKOs01_ConcsBN_FC-16-1C6D-16_1Sup_Sampled_FCLog10_MSE_02	13	0	0	Evo04	13	1.86215	Validation_EuclideanDist-Mean
1117	ALEsKOs01_ConcsBN_FC-16-1C6D-16_1Sup_Sampled_FCLog10_MSE_02	11	0	0	gnd	107	2.07708	Validation_EuclideanDist-Mean
1118	ALEsKOs01_ConcsBN_FC-16-1C6D-16_1Sup_Sampled_FCLog10_MSE_02	4	0	1	pgi	308	3.04207	Validation_EuclideanDist-Mean
1119	ALEsKOs01_ConcsBN_FC-16-1C6D-16_1Sup_Sampled_FCLog10_MSE_02	14	0	3	ptsHIcrr	446	2.54331	Validation_EuclideanDist-Mean
1120	ALEsKOs01_ConcsBN_FC-16-1C6D-16_1Sup_Sampled_FCLog10_MSE_02	7	0	4	sdhCB	263	2.79046	Validation_EuclideanDist-Mean
1121	ALEsKOs01_ConcsBN_FC-16-1C6D-16_1Sup_Sampled_FCLog10_MSE_02	2	0	5	tpiA	562	2.6616	Validation_EuclideanDist-Mean
1122	ALEsKOs01_ConcsBN_FC-16-1C6D-16_1Sup_Sampled_FCLog10_MSE_02	14	0	0	Evo04	14	680.679	Validation_PercentDifference-Mean
1123	ALEsKOs01_ConcsBN_FC-16-1C6D-16_1Sup_Sampled_FCLog10_MSE_02	1	0	0	gnd	97	164.907	Validation_PercentDifference-Mean
1124	ALEsKOs01_ConcsBN_FC-16-1C6D-16_1Sup_Sampled_FCLog10_MSE_02	8	0	0	pgi	296	237.642	Validation_PercentDifference-Mean
1125	ALEsKOs01_ConcsBN_FC-16-1C6D-16_1Sup_Sampled_FCLog10_MSE_02	13	0	3	ptsHIcrr	445	289.596	Validation_PercentDifference-Mean
1126	ALEsKOs01_ConcsBN_FC-16-1C6D-16_1Sup_Sampled_FCLog10_MSE_02	2	0	5	sdhCB	274	191.806	Validation_PercentDifference-Mean
1127	ALEsKOs01_ConcsBN_FC-16-1C6D-16_1Sup_Sampled_FCLog10_MSE_02	15	0	0	tpiA	495	389.97	Validation_PercentDifference-Mean
1128	ALEsKOs01_ConcsBN_FC-16-1C6D-16_1Sup_Sampled_FCLog10_MAPE_02	8	0	1	Evo04	24	1.29238	Training_EuclideanDist-Mean
1129	ALEsKOs01_ConcsBN_FC-16-1C6D-16_1Sup_Sampled_FCLog10_MAPE_02	4	0	2	gnd	132	2.77367	Training_EuclideanDist-Mean
1130	ALEsKOs01_ConcsBN_FC-16-1C6D-16_1Sup_Sampled_FCLog10_MAPE_02	2	0	5	pgi	370	3.15273	Training_EuclideanDist-Mean
1131	ALEsKOs01_ConcsBN_FC-16-1C6D-16_1Sup_Sampled_FCLog10_MAPE_02	8	0	3	ptsHIcrr	440	2.68696	Training_EuclideanDist-Mean
1132	ALEsKOs01_ConcsBN_FC-16-1C6D-16_1Sup_Sampled_FCLog10_MAPE_02	6	0	2	sdhCB	230	3.72694	Training_EuclideanDist-Mean
1133	ALEsKOs01_ConcsBN_FC-16-1C6D-16_1Sup_Sampled_FCLog10_MAPE_02	8	0	5	tpiA	568	3.15475	Training_EuclideanDist-Mean
1134	ALEsKOs01_ConcsBN_FC-16-1C6D-16_1Sup_Sampled_FCLog10_MAPE_02	15	0	1	Evo04	31	75.5354	Training_PercentDifference-Mean
1135	ALEsKOs01_ConcsBN_FC-16-1C6D-16_1Sup_Sampled_FCLog10_MAPE_02	8	0	2	gnd	136	91.9156	Training_PercentDifference-Mean
1136	ALEsKOs01_ConcsBN_FC-16-1C6D-16_1Sup_Sampled_FCLog10_MAPE_02	7	0	2	pgi	327	90.9077	Training_PercentDifference-Mean
1137	ALEsKOs01_ConcsBN_FC-16-1C6D-16_1Sup_Sampled_FCLog10_MAPE_02	8	0	2	ptsHIcrr	424	89.6565	Training_PercentDifference-Mean
1138	ALEsKOs01_ConcsBN_FC-16-1C6D-16_1Sup_Sampled_FCLog10_MAPE_02	7	0	3	sdhCB	247	85.9331	Training_PercentDifference-Mean
1139	ALEsKOs01_ConcsBN_FC-16-1C6D-16_1Sup_Sampled_FCLog10_MAPE_02	2	0	2	tpiA	514	89.79	Training_PercentDifference-Mean
1140	ALEsKOs01_ConcsBN_FC-16-1C6D-16_1Sup_Sampled_FCLog10_MAPE_02	11	0	5	Evo04	91	1.28536	Validation_EuclideanDist-Mean
1141	ALEsKOs01_ConcsBN_FC-16-1C6D-16_1Sup_Sampled_FCLog10_MAPE_02	1	0	2	gnd	129	2.48392	Validation_EuclideanDist-Mean
1142	ALEsKOs01_ConcsBN_FC-16-1C6D-16_1Sup_Sampled_FCLog10_MAPE_02	0	0	4	pgi	352	4.35423	Validation_EuclideanDist-Mean
1143	ALEsKOs01_ConcsBN_FC-16-1C6D-16_1Sup_Sampled_FCLog10_MAPE_02	4	0	1	ptsHIcrr	404	2.83799	Validation_EuclideanDist-Mean
1144	ALEsKOs01_ConcsBN_FC-16-1C6D-16_1Sup_Sampled_FCLog10_MAPE_02	2	0	3	sdhCB	242	3.33058	Validation_EuclideanDist-Mean
1145	ALEsKOs01_ConcsBN_FC-16-1C6D-16_1Sup_Sampled_FCLog10_MAPE_02	1	0	2	tpiA	513	2.97002	Validation_EuclideanDist-Mean
1146	ALEsKOs01_ConcsBN_FC-16-1C6D-16_1Sup_Sampled_FCLog10_MAPE_02	11	0	3	Evo04	59	75.0009	Validation_PercentDifference-Mean
1147	ALEsKOs01_ConcsBN_FC-16-1C6D-16_1Sup_Sampled_FCLog10_MAPE_02	4	0	1	gnd	116	91.8423	Validation_PercentDifference-Mean
1148	ALEsKOs01_ConcsBN_FC-16-1C6D-16_1Sup_Sampled_FCLog10_MAPE_02	11	0	3	pgi	347	91.0719	Validation_PercentDifference-Mean
1149	ALEsKOs01_ConcsBN_FC-16-1C6D-16_1Sup_Sampled_FCLog10_MAPE_02	13	0	1	ptsHIcrr	413	89.8374	Validation_PercentDifference-Mean
1150	ALEsKOs01_ConcsBN_FC-16-1C6D-16_1Sup_Sampled_FCLog10_MAPE_02	4	0	5	sdhCB	276	87.8232	Validation_PercentDifference-Mean
1151	ALEsKOs01_ConcsBN_FC-16-1C6D-16_1Sup_Sampled_FCLog10_MAPE_02	10	0	3	tpiA	538	91.9769	Validation_PercentDifference-Mean
0	ALEsKOs01_FC-16-2C6D-16_Unsupervised_Sampled_FCLog100_MSE_01	14	1	5	Evo04	190	1.11712	Training_EuclideanDist-Mean
1	ALEsKOs01_FC-16-2C6D-16_Unsupervised_Sampled_FCLog100_MSE_01	4	1	2	gnd	276	1.23829	Training_EuclideanDist-Mean
2	ALEsKOs01_FC-16-2C6D-16_Unsupervised_Sampled_FCLog100_MSE_01	6	1	5	pgi	758	1.29849	Training_EuclideanDist-Mean
3	ALEsKOs01_FC-16-2C6D-16_Unsupervised_Sampled_FCLog100_MSE_01	14	0	2	ptsHIcrr	846	1.31172	Training_EuclideanDist-Mean
4	ALEsKOs01_FC-16-2C6D-16_Unsupervised_Sampled_FCLog100_MSE_01	3	1	3	sdhCB	499	1.29352	Training_EuclideanDist-Mean
5	ALEsKOs01_FC-16-2C6D-16_Unsupervised_Sampled_FCLog100_MSE_01	12	0	2	tpiA	1036	1.53556	Training_EuclideanDist-Mean
6	ALEsKOs01_FC-16-2C6D-16_Unsupervised_Sampled_FCLog100_MSE_01	2	1	4	Evo04	146	269.712	Training_PercentDifference-Mean
7	ALEsKOs01_FC-16-2C6D-16_Unsupervised_Sampled_FCLog100_MSE_01	2	0	1	gnd	226	164.161	Training_PercentDifference-Mean
8	ALEsKOs01_FC-16-2C6D-16_Unsupervised_Sampled_FCLog100_MSE_01	13	0	2	pgi	653	131.34	Training_PercentDifference-Mean
9	ALEsKOs01_FC-16-2C6D-16_Unsupervised_Sampled_FCLog100_MSE_01	15	1	4	ptsHIcrr	927	247.968	Training_PercentDifference-Mean
10	ALEsKOs01_FC-16-2C6D-16_Unsupervised_Sampled_FCLog100_MSE_01	4	0	4	sdhCB	516	162.252	Training_PercentDifference-Mean
11	ALEsKOs01_FC-16-2C6D-16_Unsupervised_Sampled_FCLog100_MSE_01	1	0	4	tpiA	1089	182.36	Training_PercentDifference-Mean
12	ALEsKOs01_FC-16-2C6D-16_Unsupervised_Sampled_FCLog100_MSE_01	11	1	4	Evo04	155	1.14666	Validation_EuclideanDist-Mean
13	ALEsKOs01_FC-16-2C6D-16_Unsupervised_Sampled_FCLog100_MSE_01	0	0	1	gnd	224	1.23422	Validation_EuclideanDist-Mean
14	ALEsKOs01_FC-16-2C6D-16_Unsupervised_Sampled_FCLog100_MSE_01	15	0	0	pgi	591	1.72445	Validation_EuclideanDist-Mean
15	ALEsKOs01_FC-16-2C6D-16_Unsupervised_Sampled_FCLog100_MSE_01	14	0	2	ptsHIcrr	846	1.53998	Validation_EuclideanDist-Mean
16	ALEsKOs01_FC-16-2C6D-16_Unsupervised_Sampled_FCLog100_MSE_01	0	1	3	sdhCB	496	1.40556	Validation_EuclideanDist-Mean
17	ALEsKOs01_FC-16-2C6D-16_Unsupervised_Sampled_FCLog100_MSE_01	10	1	1	tpiA	1018	1.53614	Validation_EuclideanDist-Mean
18	ALEsKOs01_FC-16-2C6D-16_Unsupervised_Sampled_FCLog100_MSE_01	14	0	4	Evo04	142	733.778	Validation_PercentDifference-Mean
19	ALEsKOs01_FC-16-2C6D-16_Unsupervised_Sampled_FCLog100_MSE_01	1	0	4	gnd	321	185.683	Validation_PercentDifference-Mean
20	ALEsKOs01_FC-16-2C6D-16_Unsupervised_Sampled_FCLog100_MSE_01	9	0	5	pgi	745	240.642	Validation_PercentDifference-Mean
21	ALEsKOs01_FC-16-2C6D-16_Unsupervised_Sampled_FCLog100_MSE_01	12	1	4	ptsHIcrr	924	313.188	Validation_PercentDifference-Mean
22	ALEsKOs01_FC-16-2C6D-16_Unsupervised_Sampled_FCLog100_MSE_01	5	0	4	sdhCB	517	174.322	Validation_PercentDifference-Mean
23	ALEsKOs01_FC-16-2C6D-16_Unsupervised_Sampled_FCLog100_MSE_01	9	1	4	tpiA	1113	376.807	Validation_PercentDifference-Mean
24	ALEsKOs01_FC-16-2C6D-16_Unsupervised_Sampled_FCLog10_MSE_01	6	0	4	Evo04	134	1.66567	Training_EuclideanDist-Mean
25	ALEsKOs01_FC-16-2C6D-16_Unsupervised_Sampled_FCLog10_MSE_01	6	1	3	gnd	310	2.28443	Training_EuclideanDist-Mean
26	ALEsKOs01_FC-16-2C6D-16_Unsupervised_Sampled_FCLog10_MSE_01	2	1	5	pgi	754	2.46595	Training_EuclideanDist-Mean
27	ALEsKOs01_FC-16-2C6D-16_Unsupervised_Sampled_FCLog10_MSE_01	15	1	4	ptsHIcrr	927	1.92014	Training_EuclideanDist-Mean
28	ALEsKOs01_FC-16-2C6D-16_Unsupervised_Sampled_FCLog10_MSE_01	14	1	2	sdhCB	478	2.74485	Training_EuclideanDist-Mean
29	ALEsKOs01_FC-16-2C6D-16_Unsupervised_Sampled_FCLog10_MSE_01	14	1	2	tpiA	1054	2.59105	Training_EuclideanDist-Mean
30	ALEsKOs01_FC-16-2C6D-16_Unsupervised_Sampled_FCLog10_MSE_01	6	1	4	Evo04	150	237.189	Training_PercentDifference-Mean
31	ALEsKOs01_FC-16-2C6D-16_Unsupervised_Sampled_FCLog10_MSE_01	0	1	1	gnd	240	166.737	Training_PercentDifference-Mean
32	ALEsKOs01_FC-16-2C6D-16_Unsupervised_Sampled_FCLog10_MSE_01	9	0	3	pgi	681	141.41	Training_PercentDifference-Mean
33	ALEsKOs01_FC-16-2C6D-16_Unsupervised_Sampled_FCLog10_MSE_01	1	1	4	ptsHIcrr	913	153.751	Training_PercentDifference-Mean
34	ALEsKOs01_FC-16-2C6D-16_Unsupervised_Sampled_FCLog10_MSE_01	0	0	2	sdhCB	448	135.591	Training_PercentDifference-Mean
35	ALEsKOs01_FC-16-2C6D-16_Unsupervised_Sampled_FCLog10_MSE_01	7	0	4	tpiA	1095	187.161	Training_PercentDifference-Mean
36	ALEsKOs01_FC-16-2C6D-16_Unsupervised_Sampled_FCLog10_MSE_01	0	1	4	Evo04	144	1.71167	Validation_EuclideanDist-Mean
37	ALEsKOs01_FC-16-2C6D-16_Unsupervised_Sampled_FCLog10_MSE_01	11	0	4	gnd	331	2.20056	Validation_EuclideanDist-Mean
38	ALEsKOs01_FC-16-2C6D-16_Unsupervised_Sampled_FCLog10_MSE_01	15	1	3	pgi	703	3.35015	Validation_EuclideanDist-Mean
39	ALEsKOs01_FC-16-2C6D-16_Unsupervised_Sampled_FCLog10_MSE_01	4	1	4	ptsHIcrr	916	2.33552	Validation_EuclideanDist-Mean
40	ALEsKOs01_FC-16-2C6D-16_Unsupervised_Sampled_FCLog10_MSE_01	1	0	1	sdhCB	417	2.67431	Validation_EuclideanDist-Mean
41	ALEsKOs01_FC-16-2C6D-16_Unsupervised_Sampled_FCLog10_MSE_01	14	1	5	tpiA	1150	2.73898	Validation_EuclideanDist-Mean
42	ALEsKOs01_FC-16-2C6D-16_Unsupervised_Sampled_FCLog10_MSE_01	15	0	4	Evo04	143	503.278	Validation_PercentDifference-Mean
43	ALEsKOs01_FC-16-2C6D-16_Unsupervised_Sampled_FCLog10_MSE_01	6	0	4	gnd	326	144.811	Validation_PercentDifference-Mean
44	ALEsKOs01_FC-16-2C6D-16_Unsupervised_Sampled_FCLog10_MSE_01	0	1	3	pgi	688	159.217	Validation_PercentDifference-Mean
45	ALEsKOs01_FC-16-2C6D-16_Unsupervised_Sampled_FCLog10_MSE_01	1	0	4	ptsHIcrr	897	199.111	Validation_PercentDifference-Mean
46	ALEsKOs01_FC-16-2C6D-16_Unsupervised_Sampled_FCLog10_MSE_01	14	0	4	sdhCB	526	166.582	Validation_PercentDifference-Mean
47	ALEsKOs01_FC-16-2C6D-16_Unsupervised_Sampled_FCLog10_MSE_01	13	0	4	tpiA	1101	362.529	Validation_PercentDifference-Mean
48	ALEsKOs01_FC-16-2C6D-16_Unsupervised_Sampled_OffProj_MSE_01	0	0	4	Evo04	128	0.106061	Training_EuclideanDist-Mean
49	ALEsKOs01_FC-16-2C6D-16_Unsupervised_Sampled_OffProj_MSE_01	0	0	4	gnd	320	0.113948	Training_EuclideanDist-Mean
50	ALEsKOs01_FC-16-2C6D-16_Unsupervised_Sampled_OffProj_MSE_01	0	0	4	pgi	704	0.111396	Training_EuclideanDist-Mean
51	ALEsKOs01_FC-16-2C6D-16_Unsupervised_Sampled_OffProj_MSE_01	0	0	4	ptsHIcrr	896	0.121419	Training_EuclideanDist-Mean
52	ALEsKOs01_FC-16-2C6D-16_Unsupervised_Sampled_OffProj_MSE_01	0	0	4	sdhCB	512	0.118503	Training_EuclideanDist-Mean
53	ALEsKOs01_FC-16-2C6D-16_Unsupervised_Sampled_OffProj_MSE_01	15	0	1	tpiA	1007	0.131743	Training_EuclideanDist-Mean
54	ALEsKOs01_FC-16-2C6D-16_Unsupervised_Sampled_OffProj_MSE_01	1	1	2	Evo04	81	8419.83	Training_PercentDifference-Mean
55	ALEsKOs01_FC-16-2C6D-16_Unsupervised_Sampled_OffProj_MSE_01	1	1	2	gnd	273	5672.73	Training_PercentDifference-Mean
56	ALEsKOs01_FC-16-2C6D-16_Unsupervised_Sampled_OffProj_MSE_01	6	0	0	pgi	582	4325.01	Training_PercentDifference-Mean
57	ALEsKOs01_FC-16-2C6D-16_Unsupervised_Sampled_OffProj_MSE_01	4	0	0	ptsHIcrr	772	3860.53	Training_PercentDifference-Mean
58	ALEsKOs01_FC-16-2C6D-16_Unsupervised_Sampled_OffProj_MSE_01	0	1	2	sdhCB	464	3366.09	Training_PercentDifference-Mean
59	ALEsKOs01_FC-16-2C6D-16_Unsupervised_Sampled_OffProj_MSE_01	0	1	2	tpiA	1040	4347.39	Training_PercentDifference-Mean
60	ALEsKOs01_FC-16-2C6D-16_Unsupervised_Sampled_OffProj_MSE_01	3	0	1	Evo04	35	0.106425	Validation_EuclideanDist-Mean
61	ALEsKOs01_FC-16-2C6D-16_Unsupervised_Sampled_OffProj_MSE_01	2	0	0	gnd	194	0.097484	Validation_EuclideanDist-Mean
62	ALEsKOs01_FC-16-2C6D-16_Unsupervised_Sampled_OffProj_MSE_01	0	1	2	pgi	656	0.310924	Validation_EuclideanDist-Mean
63	ALEsKOs01_FC-16-2C6D-16_Unsupervised_Sampled_OffProj_MSE_01	0	0	0	ptsHIcrr	768	0.105578	Validation_EuclideanDist-Mean
64	ALEsKOs01_FC-16-2C6D-16_Unsupervised_Sampled_OffProj_MSE_01	0	0	0	sdhCB	384	0.085984	Validation_EuclideanDist-Mean
65	ALEsKOs01_FC-16-2C6D-16_Unsupervised_Sampled_OffProj_MSE_01	10	1	2	tpiA	1050	0.209451	Validation_EuclideanDist-Mean
66	ALEsKOs01_FC-16-2C6D-16_Unsupervised_Sampled_OffProj_MSE_01	1	1	2	Evo04	81	7321.11	Validation_PercentDifference-Mean
67	ALEsKOs01_FC-16-2C6D-16_Unsupervised_Sampled_OffProj_MSE_01	0	1	2	gnd	272	8544.11	Validation_PercentDifference-Mean
68	ALEsKOs01_FC-16-2C6D-16_Unsupervised_Sampled_OffProj_MSE_01	0	1	2	pgi	656	4653.94	Validation_PercentDifference-Mean
69	ALEsKOs01_FC-16-2C6D-16_Unsupervised_Sampled_OffProj_MSE_01	1	1	2	ptsHIcrr	849	6838.96	Validation_PercentDifference-Mean
70	ALEsKOs01_FC-16-2C6D-16_Unsupervised_Sampled_OffProj_MSE_01	0	1	2	sdhCB	464	4490.9	Validation_PercentDifference-Mean
71	ALEsKOs01_FC-16-2C6D-16_Unsupervised_Sampled_OffProj_MSE_01	1	1	2	tpiA	1041	6066.59	Validation_PercentDifference-Mean
72	ALEsKOs01_FC-16-2C6D-16_Unsupervised_Sampled_FCLog100_MAPE_01	13	0	1	Evo04	45	0.764861	Training_EuclideanDist-Mean
73	ALEsKOs01_FC-16-2C6D-16_Unsupervised_Sampled_FCLog100_MAPE_01	15	1	2	gnd	287	1.4837	Training_EuclideanDist-Mean
74	ALEsKOs01_FC-16-2C6D-16_Unsupervised_Sampled_FCLog100_MAPE_01	13	1	5	pgi	765	1.65359	Training_EuclideanDist-Mean
75	ALEsKOs01_FC-16-2C6D-16_Unsupervised_Sampled_FCLog100_MAPE_01	5	0	3	ptsHIcrr	869	1.47747	Training_EuclideanDist-Mean
76	ALEsKOs01_FC-16-2C6D-16_Unsupervised_Sampled_FCLog100_MAPE_01	6	0	2	sdhCB	454	2.21832	Training_EuclideanDist-Mean
77	ALEsKOs01_FC-16-2C6D-16_Unsupervised_Sampled_FCLog100_MAPE_01	2	0	2	tpiA	1026	1.88337	Training_EuclideanDist-Mean
78	ALEsKOs01_FC-16-2C6D-16_Unsupervised_Sampled_FCLog100_MAPE_01	6	1	1	Evo04	54	75.2859	Training_PercentDifference-Mean
79	ALEsKOs01_FC-16-2C6D-16_Unsupervised_Sampled_FCLog100_MAPE_01	6	0	1	gnd	230	92.0814	Training_PercentDifference-Mean
80	ALEsKOs01_FC-16-2C6D-16_Unsupervised_Sampled_FCLog100_MAPE_01	6	0	2	pgi	646	90.9495	Training_PercentDifference-Mean
81	ALEsKOs01_FC-16-2C6D-16_Unsupervised_Sampled_FCLog100_MAPE_01	0	1	2	ptsHIcrr	848	89.5918	Training_PercentDifference-Mean
82	ALEsKOs01_FC-16-2C6D-16_Unsupervised_Sampled_FCLog100_MAPE_01	11	0	3	sdhCB	491	86.0644	Training_PercentDifference-Mean
83	ALEsKOs01_FC-16-2C6D-16_Unsupervised_Sampled_FCLog100_MAPE_01	6	1	3	tpiA	1078	90.0483	Training_PercentDifference-Mean
84	ALEsKOs01_FC-16-2C6D-16_Unsupervised_Sampled_FCLog100_MAPE_01	3	0	0	Evo04	3	0.737715	Validation_EuclideanDist-Mean
85	ALEsKOs01_FC-16-2C6D-16_Unsupervised_Sampled_FCLog100_MAPE_01	2	0	2	gnd	258	1.34155	Validation_EuclideanDist-Mean
86	ALEsKOs01_FC-16-2C6D-16_Unsupervised_Sampled_FCLog100_MAPE_01	0	1	1	pgi	624	2.45615	Validation_EuclideanDist-Mean
87	ALEsKOs01_FC-16-2C6D-16_Unsupervised_Sampled_FCLog100_MAPE_01	0	0	5	ptsHIcrr	928	1.66168	Validation_EuclideanDist-Mean
88	ALEsKOs01_FC-16-2C6D-16_Unsupervised_Sampled_FCLog100_MAPE_01	8	1	1	sdhCB	440	1.98147	Validation_EuclideanDist-Mean
89	ALEsKOs01_FC-16-2C6D-16_Unsupervised_Sampled_FCLog100_MAPE_01	13	1	5	tpiA	1149	1.79159	Validation_EuclideanDist-Mean
90	ALEsKOs01_FC-16-2C6D-16_Unsupervised_Sampled_FCLog100_MAPE_01	4	1	4	Evo04	148	75.5019	Validation_PercentDifference-Mean
91	ALEsKOs01_FC-16-2C6D-16_Unsupervised_Sampled_FCLog100_MAPE_01	12	0	2	gnd	268	91.7191	Validation_PercentDifference-Mean
92	ALEsKOs01_FC-16-2C6D-16_Unsupervised_Sampled_FCLog100_MAPE_01	12	1	4	pgi	732	91.3725	Validation_PercentDifference-Mean
93	ALEsKOs01_FC-16-2C6D-16_Unsupervised_Sampled_FCLog100_MAPE_01	2	0	1	ptsHIcrr	802	89.7852	Validation_PercentDifference-Mean
94	ALEsKOs01_FC-16-2C6D-16_Unsupervised_Sampled_FCLog100_MAPE_01	7	1	2	sdhCB	471	87.9418	Validation_PercentDifference-Mean
95	ALEsKOs01_FC-16-2C6D-16_Unsupervised_Sampled_FCLog100_MAPE_01	11	1	5	tpiA	1147	92.4526	Validation_PercentDifference-Mean
96	ALEsKOs01_FC-16-2C6D-16_Unsupervised_Sampled_FCLog10_MAPE_01	2	0	0	Evo04	2	1.27572	Training_EuclideanDist-Mean
97	ALEsKOs01_FC-16-2C6D-16_Unsupervised_Sampled_FCLog10_MAPE_01	12	0	2	gnd	268	2.743	Training_EuclideanDist-Mean
98	ALEsKOs01_FC-16-2C6D-16_Unsupervised_Sampled_FCLog10_MAPE_01	9	1	4	pgi	729	3.14455	Training_EuclideanDist-Mean
99	ALEsKOs01_FC-16-2C6D-16_Unsupervised_Sampled_FCLog10_MAPE_01	14	0	2	ptsHIcrr	846	2.69053	Training_EuclideanDist-Mean
100	ALEsKOs01_FC-16-2C6D-16_Unsupervised_Sampled_FCLog10_MAPE_01	6	1	3	sdhCB	502	3.7209	Training_EuclideanDist-Mean
101	ALEsKOs01_FC-16-2C6D-16_Unsupervised_Sampled_FCLog10_MAPE_01	7	1	4	tpiA	1111	3.14845	Training_EuclideanDist-Mean
102	ALEsKOs01_FC-16-2C6D-16_Unsupervised_Sampled_FCLog10_MAPE_01	7	1	1	Evo04	55	75.4198	Training_PercentDifference-Mean
103	ALEsKOs01_FC-16-2C6D-16_Unsupervised_Sampled_FCLog10_MAPE_01	12	1	4	gnd	348	91.9279	Training_PercentDifference-Mean
104	ALEsKOs01_FC-16-2C6D-16_Unsupervised_Sampled_FCLog10_MAPE_01	14	0	5	pgi	750	90.943	Training_PercentDifference-Mean
105	ALEsKOs01_FC-16-2C6D-16_Unsupervised_Sampled_FCLog10_MAPE_01	1	0	4	ptsHIcrr	897	89.8614	Training_PercentDifference-Mean
106	ALEsKOs01_FC-16-2C6D-16_Unsupervised_Sampled_FCLog10_MAPE_01	2	0	2	sdhCB	450	85.8658	Training_PercentDifference-Mean
107	ALEsKOs01_FC-16-2C6D-16_Unsupervised_Sampled_FCLog10_MAPE_01	9	1	2	tpiA	1049	89.9239	Training_PercentDifference-Mean
108	ALEsKOs01_FC-16-2C6D-16_Unsupervised_Sampled_FCLog10_MAPE_01	9	1	1	Evo04	57	1.25849	Validation_EuclideanDist-Mean
109	ALEsKOs01_FC-16-2C6D-16_Unsupervised_Sampled_FCLog10_MAPE_01	14	1	5	gnd	382	2.49261	Validation_EuclideanDist-Mean
110	ALEsKOs01_FC-16-2C6D-16_Unsupervised_Sampled_FCLog10_MAPE_01	11	0	4	pgi	715	4.34156	Validation_EuclideanDist-Mean
111	ALEsKOs01_FC-16-2C6D-16_Unsupervised_Sampled_FCLog10_MAPE_01	1	1	4	ptsHIcrr	913	2.84684	Validation_EuclideanDist-Mean
112	ALEsKOs01_FC-16-2C6D-16_Unsupervised_Sampled_FCLog10_MAPE_01	5	1	1	sdhCB	437	3.32376	Validation_EuclideanDist-Mean
113	ALEsKOs01_FC-16-2C6D-16_Unsupervised_Sampled_FCLog10_MAPE_01	11	1	4	tpiA	1115	2.96567	Validation_EuclideanDist-Mean
114	ALEsKOs01_FC-16-2C6D-16_Unsupervised_Sampled_FCLog10_MAPE_01	1	0	2	Evo04	65	75.2194	Validation_PercentDifference-Mean
115	ALEsKOs01_FC-16-2C6D-16_Unsupervised_Sampled_FCLog10_MAPE_01	9	1	0	gnd	217	91.9166	Validation_PercentDifference-Mean
116	ALEsKOs01_FC-16-2C6D-16_Unsupervised_Sampled_FCLog10_MAPE_01	1	1	0	pgi	593	91.1182	Validation_PercentDifference-Mean
117	ALEsKOs01_FC-16-2C6D-16_Unsupervised_Sampled_FCLog10_MAPE_01	8	1	2	ptsHIcrr	856	89.9384	Validation_PercentDifference-Mean
118	ALEsKOs01_FC-16-2C6D-16_Unsupervised_Sampled_FCLog10_MAPE_01	11	0	0	sdhCB	395	87.8853	Validation_PercentDifference-Mean
119	ALEsKOs01_FC-16-2C6D-16_Unsupervised_Sampled_FCLog10_MAPE_01	11	1	1	tpiA	1019	91.8593	Validation_PercentDifference-Mean
120	ALEsKOs01_FC-16-2C6D-16_Unsupervised_Sampled_OffProj_MAPE_01	13	0	0	Evo04	13	0.052862	Training_EuclideanDist-Mean
121	ALEsKOs01_FC-16-2C6D-16_Unsupervised_Sampled_OffProj_MAPE_01	14	0	4	gnd	334	0.101329	Training_EuclideanDist-Mean
122	ALEsKOs01_FC-16-2C6D-16_Unsupervised_Sampled_OffProj_MAPE_01	15	0	4	pgi	719	0.140962	Training_EuclideanDist-Mean
123	ALEsKOs01_FC-16-2C6D-16_Unsupervised_Sampled_OffProj_MAPE_01	13	0	3	ptsHIcrr	877	0.09427	Training_EuclideanDist-Mean
124	ALEsKOs01_FC-16-2C6D-16_Unsupervised_Sampled_OffProj_MAPE_01	14	0	3	sdhCB	494	0.121443	Training_EuclideanDist-Mean
125	ALEsKOs01_FC-16-2C6D-16_Unsupervised_Sampled_OffProj_MAPE_01	14	0	0	tpiA	974	0.12314	Training_EuclideanDist-Mean
126	ALEsKOs01_FC-16-2C6D-16_Unsupervised_Sampled_OffProj_MAPE_01	5	1	4	Evo04	149	149.896	Training_PercentDifference-Mean
127	ALEsKOs01_FC-16-2C6D-16_Unsupervised_Sampled_OffProj_MAPE_01	5	1	4	gnd	341	162.235	Training_PercentDifference-Mean
128	ALEsKOs01_FC-16-2C6D-16_Unsupervised_Sampled_OffProj_MAPE_01	4	1	4	pgi	724	127.524	Training_PercentDifference-Mean
129	ALEsKOs01_FC-16-2C6D-16_Unsupervised_Sampled_OffProj_MAPE_01	4	1	4	ptsHIcrr	916	154.784	Training_PercentDifference-Mean
130	ALEsKOs01_FC-16-2C6D-16_Unsupervised_Sampled_OffProj_MAPE_01	3	1	4	sdhCB	531	103.743	Training_PercentDifference-Mean
131	ALEsKOs01_FC-16-2C6D-16_Unsupervised_Sampled_OffProj_MAPE_01	4	1	4	tpiA	1108	120.133	Training_PercentDifference-Mean
132	ALEsKOs01_FC-16-2C6D-16_Unsupervised_Sampled_OffProj_MAPE_01	12	0	3	Evo04	108	0.048661	Validation_EuclideanDist-Mean
133	ALEsKOs01_FC-16-2C6D-16_Unsupervised_Sampled_OffProj_MAPE_01	15	0	5	gnd	367	0.159193	Validation_EuclideanDist-Mean
134	ALEsKOs01_FC-16-2C6D-16_Unsupervised_Sampled_OffProj_MAPE_01	14	0	5	pgi	750	0.710618	Validation_EuclideanDist-Mean
135	ALEsKOs01_FC-16-2C6D-16_Unsupervised_Sampled_OffProj_MAPE_01	13	0	3	ptsHIcrr	877	0.101824	Validation_EuclideanDist-Mean
136	ALEsKOs01_FC-16-2C6D-16_Unsupervised_Sampled_OffProj_MAPE_01	14	0	3	sdhCB	494	0.113143	Validation_EuclideanDist-Mean
137	ALEsKOs01_FC-16-2C6D-16_Unsupervised_Sampled_OffProj_MAPE_01	11	1	5	tpiA	1147	0.826039	Validation_EuclideanDist-Mean
138	ALEsKOs01_FC-16-2C6D-16_Unsupervised_Sampled_OffProj_MAPE_01	5	1	4	Evo04	149	154.33	Validation_PercentDifference-Mean
139	ALEsKOs01_FC-16-2C6D-16_Unsupervised_Sampled_OffProj_MAPE_01	5	1	4	gnd	341	163.082	Validation_PercentDifference-Mean
140	ALEsKOs01_FC-16-2C6D-16_Unsupervised_Sampled_OffProj_MAPE_01	5	1	4	pgi	725	125.492	Validation_PercentDifference-Mean
141	ALEsKOs01_FC-16-2C6D-16_Unsupervised_Sampled_OffProj_MAPE_01	2	1	4	ptsHIcrr	914	179.43	Validation_PercentDifference-Mean
142	ALEsKOs01_FC-16-2C6D-16_Unsupervised_Sampled_OffProj_MAPE_01	4	1	4	sdhCB	532	118.559	Validation_PercentDifference-Mean
143	ALEsKOs01_FC-16-2C6D-16_Unsupervised_Sampled_OffProj_MAPE_01	2	1	4	tpiA	1106	150.968	Validation_PercentDifference-Mean
144	ALEsKOs01_FC-16-2C6D-16_Unsupervised_Sampled_FCLog100_MSE_02	0	1	3	Evo04	112	1.16298	Training_EuclideanDist-Mean
145	ALEsKOs01_FC-16-2C6D-16_Unsupervised_Sampled_FCLog100_MSE_02	1	1	2	gnd	273	1.30085	Training_EuclideanDist-Mean
146	ALEsKOs01_FC-16-2C6D-16_Unsupervised_Sampled_FCLog100_MSE_02	2	1	4	pgi	722	1.38651	Training_EuclideanDist-Mean
147	ALEsKOs01_FC-16-2C6D-16_Unsupervised_Sampled_FCLog100_MSE_02	11	1	3	ptsHIcrr	891	1.07995	Training_EuclideanDist-Mean
148	ALEsKOs01_FC-16-2C6D-16_Unsupervised_Sampled_FCLog100_MSE_02	0	0	5	sdhCB	544	1.63005	Training_EuclideanDist-Mean
149	ALEsKOs01_FC-16-2C6D-16_Unsupervised_Sampled_FCLog100_MSE_02	0	1	2	tpiA	1040	1.58065	Training_EuclideanDist-Mean
150	ALEsKOs01_FC-16-2C6D-16_Unsupervised_Sampled_FCLog100_MSE_02	15	1	3	Evo04	127	407.047	Training_PercentDifference-Mean
151	ALEsKOs01_FC-16-2C6D-16_Unsupervised_Sampled_FCLog100_MSE_02	7	1	1	gnd	247	162.765	Training_PercentDifference-Mean
152	ALEsKOs01_FC-16-2C6D-16_Unsupervised_Sampled_FCLog100_MSE_02	14	0	3	pgi	686	141.463	Training_PercentDifference-Mean
153	ALEsKOs01_FC-16-2C6D-16_Unsupervised_Sampled_FCLog100_MSE_02	11	1	3	ptsHIcrr	891	216.442	Training_PercentDifference-Mean
154	ALEsKOs01_FC-16-2C6D-16_Unsupervised_Sampled_FCLog100_MSE_02	10	1	2	sdhCB	474	163.812	Training_PercentDifference-Mean
155	ALEsKOs01_FC-16-2C6D-16_Unsupervised_Sampled_FCLog100_MSE_02	5	0	2	tpiA	1029	210.409	Training_PercentDifference-Mean
156	ALEsKOs01_FC-16-2C6D-16_Unsupervised_Sampled_FCLog100_MSE_02	0	1	3	Evo04	112	1.19123	Validation_EuclideanDist-Mean
157	ALEsKOs01_FC-16-2C6D-16_Unsupervised_Sampled_FCLog100_MSE_02	14	0	3	gnd	302	1.22774	Validation_EuclideanDist-Mean
158	ALEsKOs01_FC-16-2C6D-16_Unsupervised_Sampled_FCLog100_MSE_02	14	0	2	pgi	654	1.92545	Validation_EuclideanDist-Mean
159	ALEsKOs01_FC-16-2C6D-16_Unsupervised_Sampled_FCLog100_MSE_02	3	0	3	ptsHIcrr	867	1.39902	Validation_EuclideanDist-Mean
160	ALEsKOs01_FC-16-2C6D-16_Unsupervised_Sampled_FCLog100_MSE_02	9	1	5	sdhCB	569	1.62397	Validation_EuclideanDist-Mean
161	ALEsKOs01_FC-16-2C6D-16_Unsupervised_Sampled_FCLog100_MSE_02	0	1	1	tpiA	1008	1.59324	Validation_EuclideanDist-Mean
162	ALEsKOs01_FC-16-2C6D-16_Unsupervised_Sampled_FCLog100_MSE_02	0	1	3	Evo04	112	651.682	Validation_PercentDifference-Mean
163	ALEsKOs01_FC-16-2C6D-16_Unsupervised_Sampled_FCLog100_MSE_02	2	1	3	gnd	306	193.542	Validation_PercentDifference-Mean
164	ALEsKOs01_FC-16-2C6D-16_Unsupervised_Sampled_FCLog100_MSE_02	0	0	4	pgi	704	172.652	Validation_PercentDifference-Mean
165	ALEsKOs01_FC-16-2C6D-16_Unsupervised_Sampled_FCLog100_MSE_02	14	1	3	ptsHIcrr	894	302.392	Validation_PercentDifference-Mean
166	ALEsKOs01_FC-16-2C6D-16_Unsupervised_Sampled_FCLog100_MSE_02	12	0	5	sdhCB	556	219.539	Validation_PercentDifference-Mean
167	ALEsKOs01_FC-16-2C6D-16_Unsupervised_Sampled_FCLog100_MSE_02	1	1	3	tpiA	1073	417.792	Validation_PercentDifference-Mean
168	ALEsKOs01_FC-16-2C6D-16_Unsupervised_Sampled_FCLog10_MSE_02	2	0	5	Evo04	162	2.05624	Training_EuclideanDist-Mean
169	ALEsKOs01_FC-16-2C6D-16_Unsupervised_Sampled_FCLog10_MSE_02	1	0	2	gnd	257	2.31686	Training_EuclideanDist-Mean
170	ALEsKOs01_FC-16-2C6D-16_Unsupervised_Sampled_FCLog10_MSE_02	11	1	5	pgi	763	2.38966	Training_EuclideanDist-Mean
171	ALEsKOs01_FC-16-2C6D-16_Unsupervised_Sampled_FCLog10_MSE_02	0	0	4	ptsHIcrr	896	2.06883	Training_EuclideanDist-Mean
172	ALEsKOs01_FC-16-2C6D-16_Unsupervised_Sampled_FCLog10_MSE_02	0	1	3	sdhCB	496	2.35227	Training_EuclideanDist-Mean
173	ALEsKOs01_FC-16-2C6D-16_Unsupervised_Sampled_FCLog10_MSE_02	11	1	2	tpiA	1051	2.3036	Training_EuclideanDist-Mean
174	ALEsKOs01_FC-16-2C6D-16_Unsupervised_Sampled_FCLog10_MSE_02	6	0	5	Evo04	166	338.065	Training_PercentDifference-Mean
175	ALEsKOs01_FC-16-2C6D-16_Unsupervised_Sampled_FCLog10_MSE_02	7	1	0	gnd	215	165.315	Training_PercentDifference-Mean
176	ALEsKOs01_FC-16-2C6D-16_Unsupervised_Sampled_FCLog10_MSE_02	3	1	2	pgi	659	157.034	Training_PercentDifference-Mean
177	ALEsKOs01_FC-16-2C6D-16_Unsupervised_Sampled_FCLog10_MSE_02	6	0	0	ptsHIcrr	774	244.649	Training_PercentDifference-Mean
178	ALEsKOs01_FC-16-2C6D-16_Unsupervised_Sampled_FCLog10_MSE_02	1	0	3	sdhCB	481	104.678	Training_PercentDifference-Mean
179	ALEsKOs01_FC-16-2C6D-16_Unsupervised_Sampled_FCLog10_MSE_02	0	1	2	tpiA	1040	174.208	Training_PercentDifference-Mean
180	ALEsKOs01_FC-16-2C6D-16_Unsupervised_Sampled_FCLog10_MSE_02	0	1	2	Evo04	80	2.13228	Validation_EuclideanDist-Mean
181	ALEsKOs01_FC-16-2C6D-16_Unsupervised_Sampled_FCLog10_MSE_02	2	1	4	gnd	338	2.18569	Validation_EuclideanDist-Mean
182	ALEsKOs01_FC-16-2C6D-16_Unsupervised_Sampled_FCLog10_MSE_02	15	1	5	pgi	767	3.22423	Validation_EuclideanDist-Mean
183	ALEsKOs01_FC-16-2C6D-16_Unsupervised_Sampled_FCLog10_MSE_02	1	0	4	ptsHIcrr	897	2.61354	Validation_EuclideanDist-Mean
184	ALEsKOs01_FC-16-2C6D-16_Unsupervised_Sampled_FCLog10_MSE_02	1	0	1	sdhCB	417	2.27369	Validation_EuclideanDist-Mean
185	ALEsKOs01_FC-16-2C6D-16_Unsupervised_Sampled_FCLog10_MSE_02	8	0	2	tpiA	1032	2.50157	Validation_EuclideanDist-Mean
186	ALEsKOs01_FC-16-2C6D-16_Unsupervised_Sampled_FCLog10_MSE_02	2	0	3	Evo04	98	874.526	Validation_PercentDifference-Mean
187	ALEsKOs01_FC-16-2C6D-16_Unsupervised_Sampled_FCLog10_MSE_02	1	0	4	gnd	321	213.956	Validation_PercentDifference-Mean
188	ALEsKOs01_FC-16-2C6D-16_Unsupervised_Sampled_FCLog10_MSE_02	1	0	5	pgi	737	257.554	Validation_PercentDifference-Mean
189	ALEsKOs01_FC-16-2C6D-16_Unsupervised_Sampled_FCLog10_MSE_02	3	1	2	ptsHIcrr	851	371.26	Validation_PercentDifference-Mean
190	ALEsKOs01_FC-16-2C6D-16_Unsupervised_Sampled_FCLog10_MSE_02	10	0	3	sdhCB	490	160.442	Validation_PercentDifference-Mean
191	ALEsKOs01_FC-16-2C6D-16_Unsupervised_Sampled_FCLog10_MSE_02	13	1	3	tpiA	1085	475.845	Validation_PercentDifference-Mean
192	ALEsKOs01_FC-16-2C6D-16_Unsupervised_Sampled_OffProj_MSE_02	15	0	5	Evo04	175	0.084701	Training_EuclideanDist-Mean
193	ALEsKOs01_FC-16-2C6D-16_Unsupervised_Sampled_OffProj_MSE_02	15	0	5	gnd	367	0.092061	Training_EuclideanDist-Mean
194	ALEsKOs01_FC-16-2C6D-16_Unsupervised_Sampled_OffProj_MSE_02	15	0	5	pgi	751	0.097327	Training_EuclideanDist-Mean
195	ALEsKOs01_FC-16-2C6D-16_Unsupervised_Sampled_OffProj_MSE_02	15	0	5	ptsHIcrr	943	0.119875	Training_EuclideanDist-Mean
196	ALEsKOs01_FC-16-2C6D-16_Unsupervised_Sampled_OffProj_MSE_02	0	1	5	sdhCB	560	0.094026	Training_EuclideanDist-Mean
197	ALEsKOs01_FC-16-2C6D-16_Unsupervised_Sampled_OffProj_MSE_02	13	1	1	tpiA	1021	0.220173	Training_EuclideanDist-Mean
198	ALEsKOs01_FC-16-2C6D-16_Unsupervised_Sampled_OffProj_MSE_02	15	1	5	Evo04	191	5494.77	Training_PercentDifference-Mean
199	ALEsKOs01_FC-16-2C6D-16_Unsupervised_Sampled_OffProj_MSE_02	8	1	0	gnd	216	2792.12	Training_PercentDifference-Mean
200	ALEsKOs01_FC-16-2C6D-16_Unsupervised_Sampled_OffProj_MSE_02	11	0	0	pgi	587	3762.42	Training_PercentDifference-Mean
201	ALEsKOs01_FC-16-2C6D-16_Unsupervised_Sampled_OffProj_MSE_02	7	1	0	ptsHIcrr	791	2555.02	Training_PercentDifference-Mean
202	ALEsKOs01_FC-16-2C6D-16_Unsupervised_Sampled_OffProj_MSE_02	11	0	0	sdhCB	395	3840.95	Training_PercentDifference-Mean
203	ALEsKOs01_FC-16-2C6D-16_Unsupervised_Sampled_OffProj_MSE_02	15	1	5	tpiA	1151	3850.89	Training_PercentDifference-Mean
204	ALEsKOs01_FC-16-2C6D-16_Unsupervised_Sampled_OffProj_MSE_02	15	0	5	Evo04	175	0.097362	Validation_EuclideanDist-Mean
205	ALEsKOs01_FC-16-2C6D-16_Unsupervised_Sampled_OffProj_MSE_02	11	0	1	gnd	235	0.116315	Validation_EuclideanDist-Mean
206	ALEsKOs01_FC-16-2C6D-16_Unsupervised_Sampled_OffProj_MSE_02	3	0	0	pgi	579	0.257687	Validation_EuclideanDist-Mean
207	ALEsKOs01_FC-16-2C6D-16_Unsupervised_Sampled_OffProj_MSE_02	15	0	5	ptsHIcrr	943	0.101589	Validation_EuclideanDist-Mean
208	ALEsKOs01_FC-16-2C6D-16_Unsupervised_Sampled_OffProj_MSE_02	15	0	5	sdhCB	559	0.090325	Validation_EuclideanDist-Mean
209	ALEsKOs01_FC-16-2C6D-16_Unsupervised_Sampled_OffProj_MSE_02	8	1	0	tpiA	984	0.288854	Validation_EuclideanDist-Mean
210	ALEsKOs01_FC-16-2C6D-16_Unsupervised_Sampled_OffProj_MSE_02	15	1	5	Evo04	191	6228.98	Validation_PercentDifference-Mean
211	ALEsKOs01_FC-16-2C6D-16_Unsupervised_Sampled_OffProj_MSE_02	15	1	5	gnd	383	6346.04	Validation_PercentDifference-Mean
212	ALEsKOs01_FC-16-2C6D-16_Unsupervised_Sampled_OffProj_MSE_02	15	1	5	pgi	767	4056.32	Validation_PercentDifference-Mean
213	ALEsKOs01_FC-16-2C6D-16_Unsupervised_Sampled_OffProj_MSE_02	15	1	5	ptsHIcrr	959	5624.63	Validation_PercentDifference-Mean
214	ALEsKOs01_FC-16-2C6D-16_Unsupervised_Sampled_OffProj_MSE_02	15	1	0	sdhCB	415	4010.53	Validation_PercentDifference-Mean
215	ALEsKOs01_FC-16-2C6D-16_Unsupervised_Sampled_OffProj_MSE_02	15	1	5	tpiA	1151	4924.54	Validation_PercentDifference-Mean
216	ALEsKOs01_FC-16-2C6D-16_Unsupervised_Sampled_FCLog100_MAPE_02	10	0	1	Evo04	42	0.764149	Training_EuclideanDist-Mean
217	ALEsKOs01_FC-16-2C6D-16_Unsupervised_Sampled_FCLog100_MAPE_02	4	1	2	gnd	276	1.47605	Training_EuclideanDist-Mean
218	ALEsKOs01_FC-16-2C6D-16_Unsupervised_Sampled_FCLog100_MAPE_02	2	0	5	pgi	738	1.65749	Training_EuclideanDist-Mean
219	ALEsKOs01_FC-16-2C6D-16_Unsupervised_Sampled_FCLog100_MAPE_02	4	1	3	ptsHIcrr	884	1.48977	Training_EuclideanDist-Mean
220	ALEsKOs01_FC-16-2C6D-16_Unsupervised_Sampled_FCLog100_MAPE_02	9	0	2	sdhCB	457	2.21516	Training_EuclideanDist-Mean
221	ALEsKOs01_FC-16-2C6D-16_Unsupervised_Sampled_FCLog100_MAPE_02	8	1	3	tpiA	1080	1.87864	Training_EuclideanDist-Mean
222	ALEsKOs01_FC-16-2C6D-16_Unsupervised_Sampled_FCLog100_MAPE_02	6	1	0	Evo04	22	75.9788	Training_PercentDifference-Mean
223	ALEsKOs01_FC-16-2C6D-16_Unsupervised_Sampled_FCLog100_MAPE_02	11	0	4	gnd	331	91.9595	Training_PercentDifference-Mean
224	ALEsKOs01_FC-16-2C6D-16_Unsupervised_Sampled_FCLog100_MAPE_02	4	1	1	pgi	628	90.8801	Training_PercentDifference-Mean
225	ALEsKOs01_FC-16-2C6D-16_Unsupervised_Sampled_FCLog100_MAPE_02	9	0	5	ptsHIcrr	937	89.6623	Training_PercentDifference-Mean
226	ALEsKOs01_FC-16-2C6D-16_Unsupervised_Sampled_FCLog100_MAPE_02	10	0	2	sdhCB	458	85.974	Training_PercentDifference-Mean
227	ALEsKOs01_FC-16-2C6D-16_Unsupervised_Sampled_FCLog100_MAPE_02	0	1	2	tpiA	1040	89.9527	Training_PercentDifference-Mean
228	ALEsKOs01_FC-16-2C6D-16_Unsupervised_Sampled_FCLog100_MAPE_02	10	0	4	Evo04	138	0.764658	Validation_EuclideanDist-Mean
229	ALEsKOs01_FC-16-2C6D-16_Unsupervised_Sampled_FCLog100_MAPE_02	3	1	3	gnd	307	1.33396	Validation_EuclideanDist-Mean
230	ALEsKOs01_FC-16-2C6D-16_Unsupervised_Sampled_FCLog100_MAPE_02	7	1	0	pgi	599	2.45994	Validation_EuclideanDist-Mean
231	ALEsKOs01_FC-16-2C6D-16_Unsupervised_Sampled_FCLog100_MAPE_02	0	0	4	ptsHIcrr	896	1.66245	Validation_EuclideanDist-Mean
232	ALEsKOs01_FC-16-2C6D-16_Unsupervised_Sampled_FCLog100_MAPE_02	7	1	2	sdhCB	471	1.98338	Validation_EuclideanDist-Mean
233	ALEsKOs01_FC-16-2C6D-16_Unsupervised_Sampled_FCLog100_MAPE_02	10	0	0	tpiA	970	1.78103	Validation_EuclideanDist-Mean
234	ALEsKOs01_FC-16-2C6D-16_Unsupervised_Sampled_FCLog100_MAPE_02	4	1	3	Evo04	116	75.5286	Validation_PercentDifference-Mean
235	ALEsKOs01_FC-16-2C6D-16_Unsupervised_Sampled_FCLog100_MAPE_02	4	1	0	gnd	212	91.8907	Validation_PercentDifference-Mean
236	ALEsKOs01_FC-16-2C6D-16_Unsupervised_Sampled_FCLog100_MAPE_02	4	0	3	pgi	676	90.8973	Validation_PercentDifference-Mean
237	ALEsKOs01_FC-16-2C6D-16_Unsupervised_Sampled_FCLog100_MAPE_02	2	1	2	ptsHIcrr	850	89.5694	Validation_PercentDifference-Mean
238	ALEsKOs01_FC-16-2C6D-16_Unsupervised_Sampled_FCLog100_MAPE_02	11	0	3	sdhCB	491	87.9115	Validation_PercentDifference-Mean
239	ALEsKOs01_FC-16-2C6D-16_Unsupervised_Sampled_FCLog100_MAPE_02	0	0	5	tpiA	1120	91.9004	Validation_PercentDifference-Mean
240	ALEsKOs01_FC-16-2C6D-16_Unsupervised_Sampled_FCLog10_MAPE_02	7	0	0	Evo04	7	1.30262	Training_EuclideanDist-Mean
241	ALEsKOs01_FC-16-2C6D-16_Unsupervised_Sampled_FCLog10_MAPE_02	3	0	2	gnd	259	2.77049	Training_EuclideanDist-Mean
242	ALEsKOs01_FC-16-2C6D-16_Unsupervised_Sampled_FCLog10_MAPE_02	14	1	4	pgi	734	3.1255	Training_EuclideanDist-Mean
243	ALEsKOs01_FC-16-2C6D-16_Unsupervised_Sampled_FCLog10_MAPE_02	11	1	2	ptsHIcrr	859	2.68642	Training_EuclideanDist-Mean
244	ALEsKOs01_FC-16-2C6D-16_Unsupervised_Sampled_FCLog10_MAPE_02	3	1	2	sdhCB	467	3.72583	Training_EuclideanDist-Mean
245	ALEsKOs01_FC-16-2C6D-16_Unsupervised_Sampled_FCLog10_MAPE_02	9	1	5	tpiA	1145	3.14675	Training_EuclideanDist-Mean
246	ALEsKOs01_FC-16-2C6D-16_Unsupervised_Sampled_FCLog10_MAPE_02	1	1	1	Evo04	49	75.1025	Training_PercentDifference-Mean
247	ALEsKOs01_FC-16-2C6D-16_Unsupervised_Sampled_FCLog10_MAPE_02	15	0	5	gnd	367	91.9368	Training_PercentDifference-Mean
248	ALEsKOs01_FC-16-2C6D-16_Unsupervised_Sampled_FCLog10_MAPE_02	3	0	4	pgi	707	90.9331	Training_PercentDifference-Mean
249	ALEsKOs01_FC-16-2C6D-16_Unsupervised_Sampled_FCLog10_MAPE_02	3	1	4	ptsHIcrr	915	89.8832	Training_PercentDifference-Mean
250	ALEsKOs01_FC-16-2C6D-16_Unsupervised_Sampled_FCLog10_MAPE_02	10	1	2	sdhCB	474	86.0025	Training_PercentDifference-Mean
251	ALEsKOs01_FC-16-2C6D-16_Unsupervised_Sampled_FCLog10_MAPE_02	10	1	2	tpiA	1050	89.8977	Training_PercentDifference-Mean
252	ALEsKOs01_FC-16-2C6D-16_Unsupervised_Sampled_FCLog10_MAPE_02	3	0	4	Evo04	131	1.27835	Validation_EuclideanDist-Mean
253	ALEsKOs01_FC-16-2C6D-16_Unsupervised_Sampled_FCLog10_MAPE_02	13	0	2	gnd	269	2.4692	Validation_EuclideanDist-Mean
254	ALEsKOs01_FC-16-2C6D-16_Unsupervised_Sampled_FCLog10_MAPE_02	3	1	5	pgi	755	4.35093	Validation_EuclideanDist-Mean
255	ALEsKOs01_FC-16-2C6D-16_Unsupervised_Sampled_FCLog10_MAPE_02	2	0	2	ptsHIcrr	834	2.84448	Validation_EuclideanDist-Mean
256	ALEsKOs01_FC-16-2C6D-16_Unsupervised_Sampled_FCLog10_MAPE_02	9	1	3	sdhCB	505	3.3212	Validation_EuclideanDist-Mean
257	ALEsKOs01_FC-16-2C6D-16_Unsupervised_Sampled_FCLog10_MAPE_02	15	0	2	tpiA	1039	2.96979	Validation_EuclideanDist-Mean
258	ALEsKOs01_FC-16-2C6D-16_Unsupervised_Sampled_FCLog10_MAPE_02	5	0	2	Evo04	69	74.998	Validation_PercentDifference-Mean
259	ALEsKOs01_FC-16-2C6D-16_Unsupervised_Sampled_FCLog10_MAPE_02	6	0	5	gnd	358	91.9407	Validation_PercentDifference-Mean
260	ALEsKOs01_FC-16-2C6D-16_Unsupervised_Sampled_FCLog10_MAPE_02	2	1	2	pgi	658	90.9794	Validation_PercentDifference-Mean
261	ALEsKOs01_FC-16-2C6D-16_Unsupervised_Sampled_FCLog10_MAPE_02	12	0	3	ptsHIcrr	876	89.8979	Validation_PercentDifference-Mean
262	ALEsKOs01_FC-16-2C6D-16_Unsupervised_Sampled_FCLog10_MAPE_02	2	1	3	sdhCB	498	87.9031	Validation_PercentDifference-Mean
263	ALEsKOs01_FC-16-2C6D-16_Unsupervised_Sampled_FCLog10_MAPE_02	2	1	5	tpiA	1138	91.9782	Validation_PercentDifference-Mean
264	ALEsKOs01_FC-16-2C6D-16_Unsupervised_Sampled_OffProj_MAPE_02	13	1	0	Evo04	29	0.027142	Training_EuclideanDist-Mean
265	ALEsKOs01_FC-16-2C6D-16_Unsupervised_Sampled_OffProj_MAPE_02	14	1	5	gnd	382	0.105576	Training_EuclideanDist-Mean
266	ALEsKOs01_FC-16-2C6D-16_Unsupervised_Sampled_OffProj_MAPE_02	14	1	5	pgi	766	0.134982	Training_EuclideanDist-Mean
267	ALEsKOs01_FC-16-2C6D-16_Unsupervised_Sampled_OffProj_MAPE_02	14	1	3	ptsHIcrr	894	0.058976	Training_EuclideanDist-Mean
268	ALEsKOs01_FC-16-2C6D-16_Unsupervised_Sampled_OffProj_MAPE_02	15	1	3	sdhCB	511	0.067879	Training_EuclideanDist-Mean
269	ALEsKOs01_FC-16-2C6D-16_Unsupervised_Sampled_OffProj_MAPE_02	15	1	0	tpiA	991	0.084963	Training_EuclideanDist-Mean
270	ALEsKOs01_FC-16-2C6D-16_Unsupervised_Sampled_OffProj_MAPE_02	11	1	0	Evo04	27	449.903	Training_PercentDifference-Mean
271	ALEsKOs01_FC-16-2C6D-16_Unsupervised_Sampled_OffProj_MAPE_02	11	1	0	gnd	219	433.39	Training_PercentDifference-Mean
272	ALEsKOs01_FC-16-2C6D-16_Unsupervised_Sampled_OffProj_MAPE_02	11	1	0	pgi	603	361.386	Training_PercentDifference-Mean
273	ALEsKOs01_FC-16-2C6D-16_Unsupervised_Sampled_OffProj_MAPE_02	11	1	0	ptsHIcrr	795	366.953	Training_PercentDifference-Mean
274	ALEsKOs01_FC-16-2C6D-16_Unsupervised_Sampled_OffProj_MAPE_02	11	1	0	sdhCB	411	348.196	Training_PercentDifference-Mean
275	ALEsKOs01_FC-16-2C6D-16_Unsupervised_Sampled_OffProj_MAPE_02	11	1	3	tpiA	1083	504.717	Training_PercentDifference-Mean
276	ALEsKOs01_FC-16-2C6D-16_Unsupervised_Sampled_OffProj_MAPE_02	13	1	3	Evo04	125	0.025029	Validation_EuclideanDist-Mean
277	ALEsKOs01_FC-16-2C6D-16_Unsupervised_Sampled_OffProj_MAPE_02	15	1	3	gnd	319	0.138325	Validation_EuclideanDist-Mean
278	ALEsKOs01_FC-16-2C6D-16_Unsupervised_Sampled_OffProj_MAPE_02	15	1	3	pgi	703	0.715619	Validation_EuclideanDist-Mean
279	ALEsKOs01_FC-16-2C6D-16_Unsupervised_Sampled_OffProj_MAPE_02	14	1	3	ptsHIcrr	894	0.090515	Validation_EuclideanDist-Mean
280	ALEsKOs01_FC-16-2C6D-16_Unsupervised_Sampled_OffProj_MAPE_02	15	1	3	sdhCB	511	0.07139	Validation_EuclideanDist-Mean
281	ALEsKOs01_FC-16-2C6D-16_Unsupervised_Sampled_OffProj_MAPE_02	4	0	3	tpiA	1060	0.81431	Validation_EuclideanDist-Mean
282	ALEsKOs01_FC-16-2C6D-16_Unsupervised_Sampled_OffProj_MAPE_02	11	1	0	Evo04	27	460.386	Validation_PercentDifference-Mean
283	ALEsKOs01_FC-16-2C6D-16_Unsupervised_Sampled_OffProj_MAPE_02	11	1	0	gnd	219	467.196	Validation_PercentDifference-Mean
284	ALEsKOs01_FC-16-2C6D-16_Unsupervised_Sampled_OffProj_MAPE_02	11	1	0	pgi	603	358.775	Validation_PercentDifference-Mean
285	ALEsKOs01_FC-16-2C6D-16_Unsupervised_Sampled_OffProj_MAPE_02	11	1	0	ptsHIcrr	795	545.671	Validation_PercentDifference-Mean
286	ALEsKOs01_FC-16-2C6D-16_Unsupervised_Sampled_OffProj_MAPE_02	11	1	0	sdhCB	411	387.171	Validation_PercentDifference-Mean
287	ALEsKOs01_FC-16-2C6D-16_Unsupervised_Sampled_OffProj_MAPE_02	11	1	0	tpiA	987	452.952	Validation_PercentDifference-Mean
